# Supplementary material for: The climate niche of the invasive tick species Hyalomma marginatum and Hyalomma rufipes (Ixodidae) with recommendations for modeling exercises
Source: Exp Appl Acarol. 2023 Mar 7;89(2):231–50. doi: 10.1007/s10493-023-00778-3 (PMC10097758; doi:10.1007/s10493-023-00778-3)
Supplement: Supplementary file 1 — Supplementary Material 1 [file 10493_2023_778_MOESM1_ESM.csv]

Species	1st season	2nd season	3rd season	4th season	Annual amplitude of temperature	Amplitude of temperature in Spring	Amplitude of temperature in Summer	Amplitude of temperature in Autumn	Amplitude of temperature in Winter	Accumulated temperature in 1st season	Accumulated temperature in 2nd season	Accumulated temperature in 3rd season	Accumulated temperature in 4th season	Temperature: Quantil 10	Temperature: Quantil 25	Temperature: Quantil 50	Temperature: Quantil 75	Temperature: Quantil 90	Annual accumulated temperature above 0ºC	Accumulated temperature above 0ºC (1st season)	Accumulated temperature above 0ºC (2nd season)	Accumulated temperature above 0ºC (3rd season)	Accumulated temperature above 0ºC (4th season)	Annual amplitude of humidity in soil	Amplitude of humidity in soil (1st season)	Amplitude of humidity in soil (2nd season)	Amplitude of humidity in soil (3rd season)	Amplitude of humidity in soil (4th season)	Accumulated humidity in soil (1st season)	Accumulated humidity in soil (2nd season)	Accumulated humidity in soil (3rd season)	Accumulated humidity in soil (4th season)	Annual amplitude Vapor Pressure Deficit	Amplitude Vapor Pressure Deficit (1st season)	Amplitude Vapor Pressure Deficit (2nd season)	Amplitude Vapor Pressure Deficit (3rd season)	Amplitude Vapor Pressure Deficit (4th season)	Accumulated Vapor Pressure Deficit (1st season)	Accumulated Vapor Pressure Deficit (2nd season)	Accumulated Vapor Pressure Deficit (3rd season)	Accumulated Vapor Pressure Deficit (4th season)
Hmarginatum	87	175	241	303	22.99	7.37	3.24	6.44	12.14	2328.18	1894.15	1363.09	1766.83	8.76	12.31	21.85	26.85	28.49	7262.20	2328.18	1894.15	1363.09	1766.83	3.06	0.62	0.92	1.42	2.43	77.85	78.98	72.82	375.56	1.63	0.80	0.42	0.22	0.98	130.50	102.14	69.16	74.27
Hmarginatum	87	137	245	296	19.42	6.57	2.79	5.14	11.23	1260.11	2923.08	1123.27	2024.11	9.79	13.22	21.42	26.51	27.31	7240.75	1260.11	2923.08	1123.27	2024.11	4.56	1.57	1.22	1.32	2.83	44.43	66.07	73.38	498.39	1.06	0.50	0.28	0.13	0.63	54.97	123.91	43.97	72.31
Hmarginatum	88	138	241	291	22.53	7.54	2.64	6.14	12.37	1400.77	3197.21	1242.08	2323.69	10.79	14.12	23.56	29.89	31.43	8062.69	1400.77	3197.21	1242.08	2323.69	4.27	1.13	1.55	1.60	3.02	57.96	111.01	63.00	483.21	1.48	0.69	0.38	0.28	0.82	76.33	172.28	60.16	97.15
Hmarginatum	89	172	243	297	23.88	8.18	3.97	6.16	12.98	2353.82	2172.84	1259.96	2045.71	9.53	13.12	22.65	29.16	30.68	7735.08	2353.82	2172.84	1259.96	2045.71	6.34	2.50	1.36	1.81	3.84	22.42	80.90	80.29	550.85	1.67	0.84	0.50	0.24	0.97	134.48	118.82	62.13	90.19
Hmarginatum	88	172	239	302	21.63	7.35	3.50	5.96	10.66	2160.84	1887.38	1339.16	1826.50	9.50	12.04	21.01	26.20	28.04	7125.79	2160.84	1887.38	1339.16	1826.50	3.02	0.62	1.18	0.87	2.40	90.81	93.16	97.88	477.68	1.25	0.61	0.36	0.19	0.73	105.25	88.26	58.70	68.65
Hmarginatum	88	171	239	301	20.28	6.85	3.28	5.50	10.24	2005.80	1792.56	1240.71	1708.36	8.76	11.13	19.75	24.63	26.28	6664.63	2005.80	1792.56	1240.71	1708.36	4.52	0.94	2.10	1.27	3.37	66.75	74.43	96.11	566.12	1.07	0.52	0.31	0.17	0.60	92.49	80.65	52.03	66.21
Hmarginatum	88	172	238	303	20.56	6.77	3.14	5.78	10.60	2074.90	1765.52	1324.51	1708.64	8.87	11.32	20.20	25.06	26.58	6789.44	2074.90	1765.52	1324.51	1708.64	4.62	0.96	2.14	1.35	3.48	70.58	76.38	106.22	579.87	1.17	0.59	0.33	0.18	0.70	100.04	81.22	57.77	67.08
Hmarginatum	90	140	239	289	22.63	7.60	2.78	6.09	12.72	1419.31	3094.85	1244.50	2408.01	10.82	14.14	23.32	30.16	31.53	8064.46	1419.31	3094.85	1244.50	2408.01	4.40	1.16	1.32	0.55	2.85	50.60	70.35	86.81	640.15	1.47	0.66	0.36	0.26	0.84	77.73	162.60	59.97	102.01
Hmarginatum	89	171	239	300	21.27	7.21	3.52	5.65	10.48	2194.46	1990.81	1362.22	2076.13	10.89	13.30	21.90	27.24	29.17	7530.75	2194.46	1990.81	1362.22	2076.13	2.40	0.38	0.54	0.59	2.02	143.63	146.24	124.36	518.87	1.23	0.59	0.40	0.20	0.69	107.71	94.78	59.35	81.21
Hmarginatum	88	138	243	295	22.43	7.43	3.15	6.02	12.65	1354.68	3105.04	1216.23	2062.07	9.57	13.03	22.61	28.85	29.98	7642.15	1354.68	3105.04	1216.23	2062.07	5.80	1.40	1.48	1.95	4.23	68.03	127.50	93.83	698.68	1.42	0.67	0.40	0.17	0.83	72.70	159.79	57.62	86.28
Hmarginatum	88	138	243	293	22.14	7.38	2.93	5.95	12.46	1346.72	3107.76	1176.28	2123.36	9.76	13.17	22.54	28.76	29.99	7657.96	1346.72	3107.76	1176.28	2123.36	8.74	2.41	2.47	2.81	6.09	81.42	143.22	113.69	955.56	1.36	0.66	0.37	0.21	0.77	69.46	157.07	53.38	85.39
Hmarginatum	89	139	240	290	22.99	7.83	2.89	6.12	12.58	1434.87	3206.11	1261.20	2412.82	11.09	14.43	23.78	30.60	32.10	8211.68	1434.87	3206.11	1261.20	2412.82	6.80	1.52	0.79	2.60	5.09	107.58	158.01	119.62	979.03	1.54	0.71	0.39	0.26	0.89	80.09	173.35	61.86	101.73
Hmarginatum	86	173	239	304	20.91	6.84	2.92	6.00	10.62	2111.07	1740.71	1317.42	1597.66	8.29	11.07	20.28	24.65	26.16	6684.51	2111.07	1740.71	1317.42	1597.66	7.69	2.68	2.88	2.17	4.84	110.07	95.70	190.50	986.87	1.07	0.56	0.29	0.15	0.65	90.85	71.71	52.20	58.09
Hmarginatum	88	138	243	293	21.53	7.10	2.70	5.84	12.20	1318.99	3035.00	1155.34	2103.95	9.65	13.20	22.12	28.13	29.23	7518.90	1318.99	3035.00	1155.34	2103.95	10.35	3.33	2.77	2.96	6.72	74.57	107.14	127.85	1080.29	1.29	0.60	0.34	0.22	0.73	63.58	144.59	49.06	78.53
Hmarginatum	88	138	242	293	22.11	7.63	3.14	5.86	12.36	1419.50	3227.24	1268.44	2335.80	11.12	14.43	23.84	30.22	31.38	8149.31	1419.50	3227.24	1268.44	2335.80	9.89	3.19	2.85	1.97	5.93	60.40	27.91	141.89	1182.25	1.46	0.71	0.42	0.21	0.82	77.50	171.14	61.19	99.77
Hmarginatum	88	171	244	295	21.89	7.56	3.39	5.80	12.35	2249.79	2123.42	1165.01	2038.52	9.44	13.04	22.08	28.00	29.16	7482.68	2249.79	2123.42	1165.01	2038.52	10.78	3.76	1.94	3.28	7.03	63.26	120.22	136.62	1103.65	1.33	0.64	0.37	0.18	0.78	110.17	100.97	50.19	77.94
Hmarginatum	89	139	191	288	16.64	4.37	0.17	5.84	10.59	1158.44	1270.70	2303.19	2327.92	10.40	14.63	20.32	23.98	25.04	6972.92	1158.44	1270.70	2303.19	2327.92	2.91	0.29	0.67	1.13	2.13	186.57	197.17	322.11	821.61	0.71	0.26	0.20	0.27	0.45	44.84	42.96	84.74	93.04
Hmarginatum	89	139	191	288	16.64	4.37	0.17	5.84	10.59	1158.44	1270.70	2303.19	2327.92	10.40	14.63	20.32	23.98	25.04	6972.92	1158.44	1270.70	2303.19	2327.92	2.91	0.29	0.67	1.13	2.13	186.57	197.17	322.11	821.61	0.71	0.26	0.20	0.27	0.45	44.84	42.96	84.74	93.04
Hmarginatum	88	138	242	294	22.61	7.96	3.35	5.97	12.64	1334.29	3043.15	1190.97	1993.88	8.99	12.47	21.96	28.63	29.60	7467.89	1334.29	3043.15	1190.97	1993.88	11.19	3.91	2.14	3.76	6.64	92.74	18.28	176.86	1368.66	1.42	0.68	0.42	0.16	0.85	71.53	152.01	56.05	85.76
Hmarginatum	88	171	244	297	22.61	7.56	3.46	6.05	12.73	2277.95	2149.57	1217.36	1991.88	9.30	12.96	22.39	28.24	29.53	7542.13	2277.95	2149.57	1217.36	1991.88	14.64	5.30	2.92	4.09	9.34	34.31	76.96	187.99	1555.42	1.37	0.64	0.39	0.17	0.81	112.07	102.74	53.32	74.83
Hmarginatum	82	178	242	305	16.00	4.97	1.51	4.86	8.88	2506.47	1755.60	1493.28	2216.36	13.23	16.27	23.78	26.26	27.34	7878.66	2506.47	1755.60	1493.28	2216.36	16.74	6.68	1.79	6.69	10.06	79.15	93.07	261.07	1542.24	1.05	0.50	0.23	0.22	0.60	108.31	77.45	59.28	68.36
Hmarginatum	86	171	238	302	20.31	6.80	2.88	5.78	10.11	2201.20	1888.18	1418.40	1932.79	10.52	12.94	22.03	26.30	27.98	7350.67	2201.20	1888.18	1418.40	1932.79	8.60	2.68	2.48	2.34	5.76	220.68	188.37	278.73	1344.78	1.10	0.53	0.31	0.18	0.61	96.94	82.61	57.13	69.43
Hmarginatum	87	174	240	303	21.26	6.64	2.72	6.06	11.71	2418.71	1955.33	1488.36	2073.64	10.93	14.27	23.42	28.11	29.35	7840.03	2418.71	1955.33	1488.36	2073.64	18.37	7.41	3.35	5.11	10.96	-2.44	102.26	267.82	1706.09	1.62	0.80	0.41	0.25	0.97	128.98	102.62	69.91	74.56
Hmarginatum	84	173	239	303	20.53	6.64	2.46	6.06	11.20	2488.73	1961.44	1566.02	2087.51	11.49	14.58	24.48	28.30	29.43	8006.40	2488.73	1961.44	1566.02	2087.51	20.45	8.19	3.27	7.21	12.27	21.25	75.08	278.33	1880.18	1.74	0.85	0.37	0.27	1.03	146.64	113.08	83.12	81.19
Hmarginatum	82	174	240	303	17.94	5.97	1.94	5.47	9.73	2554.36	1936.53	1575.66	2277.04	13.29	16.27	25.02	28.07	29.02	8245.15	2554.36	1936.53	1575.66	2277.04	19.05	7.55	3.02	6.34	11.49	94.20	158.20	287.21	1767.44	1.39	0.70	0.30	0.28	0.80	130.36	99.86	72.22	77.33
Hmarginatum	83	173	239	303	19.71	6.54	2.30	5.94	10.63	2484.01	1936.35	1560.69	2096.74	11.78	14.79	24.42	27.95	29.05	7981.30	2484.01	1936.35	1560.69	2096.74	21.33	9.03	3.25	7.58	12.30	32.18	58.69	305.99	2005.86	1.60	0.80	0.35	0.27	0.93	140.27	108.08	79.07	78.17
Hmarginatum	86	173	239	304	20.88	6.73	2.80	6.01	10.68	2100.14	1731.27	1311.90	1584.34	8.17	11.03	20.19	24.49	26.00	6645.75	2100.14	1731.27	1311.90	1584.34	12.17	4.26	3.33	3.70	7.85	216.02	178.73	337.22	1688.15	1.01	0.54	0.29	0.16	0.60	86.84	70.02	49.23	55.69
Hmarginatum	87	169	242	297	22.25	7.79	3.31	6.14	12.36	2261.84	2159.71	1278.93	2003.48	9.58	13.06	22.62	28.50	29.64	7608.67	2261.84	2159.71	1278.93	2003.48	20.60	7.77	3.94	5.87	12.83	43.55	111.23	258.64	2083.16	1.46	0.71	0.38	0.18	0.86	117.19	107.08	58.26	75.20
Hmarginatum	86	191	245	295	15.97	4.37	0.34	5.41	10.14	2647.19	1462.02	1160.23	2448.67	12.38	16.63	22.29	25.57	26.36	7625.29	2647.19	1462.02	1160.23	2448.67	7.25	1.80	0.81	3.25	4.83	615.14	216.47	294.55	1378.10	0.75	0.32	0.17	0.16	0.47	95.79	53.05	40.72	87.00
Hmarginatum	86	191	245	295	15.97	4.37	0.34	5.41	10.14	2647.19	1462.02	1160.23	2448.67	12.38	16.63	22.29	25.57	26.36	7625.29	2647.19	1462.02	1160.23	2448.67	7.25	1.80	0.81	3.25	4.83	615.14	216.47	294.55	1378.10	0.75	0.32	0.17	0.16	0.47	95.79	53.05	40.72	87.00
Hmarginatum	81	179	242	306	14.17	4.29	1.15	4.48	8.12	2452.17	1641.52	1471.61	2173.50	13.36	16.20	23.13	25.09	26.09	7649.14	2452.17	1641.52	1471.61	2173.50	17.42	4.13	6.80	8.56	13.81	338.17	329.09	297.98	1648.29	0.78	0.40	0.17	0.16	0.44	88.22	60.32	48.35	57.52
Hmarginatum	94	144	223	273	32.33	11.22	0.09	11.63	18.76	1360.24	2575.33	1273.80	1585.94	2.24	7.53	19.01	30.18	32.34	6694.61	1360.24	2575.33	1273.80	1585.94	17.20	2.81	5.30	5.61	15.02	314.85	665.19	85.93	1837.80	1.55	0.49	0.23	0.55	0.93	64.22	111.52	55.14	75.80
Hmarginatum	96	146	217	267	26.02	8.20	1.45	9.85	15.58	1194.12	1924.79	1160.15	1781.83	3.59	8.59	16.64	25.78	26.82	5971.94	1194.12	1924.79	1160.15	1781.83	21.06	3.95	1.68	2.53	16.85	141.12	17.42	89.03	2757.25	1.36	0.37	0.29	0.52	0.89	55.98	81.42	50.28	74.70
Hmarginatum	88	170	239	299	19.32	6.69	2.97	5.28	10.48	1855.41	1681.58	1114.65	1515.72	7.17	9.80	18.13	23.25	24.33	6090.37	1855.41	1681.58	1114.65	1515.72	13.39	7.57	5.30	3.33	4.79	438.27	200.88	572.15	2004.09	1.01	0.54	0.31	0.17	0.60	85.22	74.65	45.10	60.56
Hmarginatum	96	146	265	316	27.13	8.82	8.73	8.40	15.96	1221.62	3099.51	747.25	1062.05	3.40	8.48	16.71	26.55	27.60	6058.00	1221.62	3099.51	747.25	1062.05	20.05	2.03	3.29	13.41	15.25	232.23	195.80	547.06	2344.47	1.50	0.43	0.61	0.33	0.97	60.94	140.78	37.84	40.41
Hmarginatum	81	173	239	303	19.10	6.38	1.89	5.96	10.27	2566.63	1955.13	1610.04	2165.18	12.50	15.63	25.25	28.24	29.29	8198.63	2566.63	1955.13	1610.04	2165.18	24.58	7.55	4.13	9.60	17.02	237.89	304.85	382.42	2462.60	1.53	0.80	0.33	0.31	0.88	135.27	104.48	75.39	71.97
Hmarginatum	75	141	237	311	6.79	1.93	0.23	2.32	3.66	1530.27	2189.66	1653.00	2386.03	17.46	18.98	22.12	22.65	23.08	7672.76	1530.27	2189.66	1653.00	2386.03	25.09	10.52	9.55	10.24	7.71	381.45	15.71	669.25	2386.78	0.12	0.07	0.06	0.03	0.04	29.53	39.71	34.31	62.55
Hmarginatum	81	174	240	304	19.22	6.21	1.84	6.06	10.48	2604.52	1956.46	1615.31	2153.15	12.48	15.72	25.43	28.29	29.39	8230.98	2604.52	1956.46	1615.31	2153.15	24.05	6.31	4.94	10.07	17.73	307.52	376.77	398.64	2459.83	1.62	0.84	0.36	0.29	0.94	139.42	106.00	77.15	71.86
Hmarginatum	92	173	242	297	20.73	6.70	3.65	5.07	10.81	2190.57	2023.53	1232.29	2286.94	11.39	14.27	21.68	27.49	29.29	7638.89	2190.57	2023.53	1232.29	2286.94	20.44	10.03	10.90	2.78	7.19	421.37	96.21	618.42	2512.83	1.37	0.55	0.47	0.19	0.75	106.39	97.81	52.16	79.34
Hmarginatum	95	145	218	268	27.17	8.68	1.37	10.11	16.33	1167.47	1937.09	1129.46	1547.48	2.12	7.61	16.04	25.20	26.27	5694.96	1167.47	1937.09	1129.46	1547.48	24.78	4.97	2.29	5.34	18.71	216.75	5.91	98.19	3332.33	1.39	0.38	0.32	0.51	0.91	58.49	86.19	53.29	82.85
Hmarginatum	96	178	267	365	27.23	8.45	8.67	16.22	16.43	1870.15	2067.42	682.34	634.72	0.86	6.27	14.57	23.84	24.99	5216.10	1870.15	2067.42	696.67	637.54	20.20	2.75	1.89	18.63	17.19	435.25	287.91	1600.71	1442.08	1.31	0.36	0.52	0.79	0.79	85.95	95.28	38.51	37.63
Hmarginatum	83	173	239	303	20.54	6.79	2.31	6.28	11.26	2396.37	1871.73	1487.78	1863.01	10.00	13.23	23.29	27.02	28.08	7526.88	2396.37	1871.73	1487.78	1863.01	30.73	10.16	4.67	12.85	20.57	140.17	167.38	420.57	3046.48	1.63	0.83	0.35	0.23	0.98	135.07	102.94	75.34	70.07
Hmarginatum	84	181	246	306	17.79	5.22	1.94	5.32	10.15	2579.48	1822.06	1418.90	2178.27	12.45	16.15	23.78	26.76	27.95	7904.84	2579.48	1822.06	1418.90	2178.27	29.74	9.84	5.04	13.42	19.90	258.05	247.45	487.36	2788.85	1.17	0.53	0.30	0.20	0.66	112.13	81.25	56.58	67.07
Hmarginatum	91	141	235	285	30.50	9.27	0.77	10.26	18.00	1080.57	2435.88	932.66	710.78	-1.55	4.32	15.45	24.39	26.10	5194.49	1080.57	2435.88	932.66	821.94	15.32	11.89	5.35	7.36	15.26	366.78	1159.71	227.33	2031.81	1.21	0.37	0.30	0.27	0.76	45.90	89.66	36.56	45.73
Hmarginatum	86	192	242	292	15.82	4.42	0.04	5.48	10.08	2641.88	1340.55	1159.34	2461.06	12.11	16.28	21.93	25.28	26.02	7510.65	2641.88	1340.55	1159.34	2461.06	17.65	7.24	2.91	7.12	9.79	724.05	164.53	442.17	2562.93	0.72	0.30	0.17	0.15	0.48	93.02	46.57	40.36	89.25
Hmarginatum	86	192	242	292	15.82	4.42	0.04	5.48	10.08	2641.88	1340.55	1159.34	2461.06	12.11	16.28	21.93	25.28	26.02	7510.65	2641.88	1340.55	1159.34	2461.06	17.65	7.24	2.91	7.12	9.79	724.05	164.53	442.17	2562.93	0.72	0.30	0.17	0.15	0.48	93.02	46.57	40.36	89.25
Hmarginatum	82	174	240	304	20.40	6.60	2.10	6.27	10.98	2562.45	1956.14	1581.54	2054.02	11.54	14.97	24.86	28.16	29.34	8057.11	2562.45	1956.14	1581.54	2054.02	32.63	10.98	5.10	12.98	21.65	166.68	235.75	466.14	3183.49	1.77	0.90	0.40	0.26	1.06	144.12	109.88	79.87	71.60
Hmarginatum	96	146	264	316	28.97	9.43	9.31	9.16	16.86	1320.91	3328.40	830.33	1158.00	3.98	8.98	18.11	28.66	29.97	6559.18	1320.91	3328.40	830.33	1158.00	30.80	6.95	7.37	16.62	21.63	156.74	-4.79	693.84	3215.71	1.64	0.48	0.67	0.35	1.05	67.34	154.19	42.79	45.14
Hmarginatum	96	146	264	316	29.24	9.46	9.30	9.38	17.09	1294.36	3272.71	798.55	1060.11	3.24	8.28	17.58	28.15	29.49	6349.48	1294.36	3272.71	798.55	1060.11	29.20	6.14	6.19	16.74	20.90	195.82	49.37	699.63	3135.62	1.62	0.47	0.65	0.35	1.06	66.32	150.52	42.26	42.99
Hmarginatum	95	176	268	365	26.77	8.69	8.80	15.73	15.84	2031.22	2345.07	913.82	852.65	3.51	8.59	17.09	26.25	27.39	6077.99	2031.22	2345.07	913.82	852.65	29.25	8.09	6.08	22.50	21.17	207.20	131.28	1915.04	1868.02	1.40	0.41	0.56	0.84	0.84	95.43	108.25	43.32	39.85
Hmarginatum	87	180	245	295	18.56	5.86	1.76	5.67	10.95	2351.35	1773.62	1116.34	2162.74	10.43	14.35	21.53	25.82	26.96	7313.50	2351.35	1773.62	1116.34	2162.74	16.04	4.84	2.57	6.12	10.37	696.30	328.49	462.30	2632.38	0.92	0.38	0.17	0.11	0.59	88.96	64.29	39.86	68.73
Hmarginatum	96	146	264	316	29.04	9.44	9.27	9.24	17.12	1287.91	3245.21	795.12	1050.20	3.14	8.30	17.47	28.03	29.20	6302.56	1287.91	3245.21	795.12	1050.20	30.21	6.24	6.17	17.36	21.85	198.76	58.98	716.69	3238.75	1.60	0.48	0.64	0.34	1.03	65.44	148.66	41.50	42.82
Hmarginatum	86	178	247	297	17.67	5.59	1.97	5.09	10.61	2277.60	1809.46	1084.45	2054.93	10.21	13.89	21.20	25.25	26.06	7138.77	2277.60	1809.46	1084.45	2054.93	17.31	6.15	3.83	6.42	10.10	692.52	334.23	505.36	2699.16	0.79	0.22	0.14	0.17	0.53	75.67	61.20	37.29	58.24
Hmarginatum	87	181	244	294	17.94	5.52	1.32	5.72	10.79	2305.79	1671.67	1094.47	2128.81	10.11	14.07	20.96	25.06	26.13	7112.32	2305.79	1671.67	1094.47	2128.81	20.98	7.90	5.46	6.37	11.80	718.16	254.80	518.29	2985.10	0.85	0.31	0.22	0.10	0.59	79.49	58.05	37.72	68.14
Hmarginatum	89	172	239	303	22.13	7.07	3.47	6.02	11.42	2421.77	2102.64	1560.39	2265.58	12.26	14.95	24.11	29.53	31.19	8249.63	2421.77	2102.64	1560.39	2265.58	32.57	15.15	9.66	11.95	16.68	169.63	-59.93	701.39	3730.22	1.56	0.79	0.47	0.28	0.88	128.70	110.03	71.53	84.35
Hmarginatum	86	191	243	293	15.76	4.37	0.13	5.51	10.06	2568.63	1368.65	1132.48	2372.30	11.70	15.84	21.52	24.84	25.59	7351.83	2568.63	1368.65	1132.48	2372.30	22.06	9.59	4.22	8.62	11.91	762.65	175.26	526.99	3096.64	0.64	0.26	0.14	0.15	0.42	90.37	48.54	39.55	87.10
Hmarginatum	96	146	217	267	28.12	8.77	1.56	10.53	17.00	1213.27	1962.22	1177.60	1627.59	2.26	7.76	16.51	26.24	27.35	5890.65	1213.27	1962.22	1177.60	1627.59	29.96	4.69	3.74	5.99	23.01	285.58	39.98	131.63	4100.44	1.42	0.38	0.31	0.54	0.93	57.97	84.18	53.10	78.22
Hmarginatum	88	172	239	302	22.42	7.43	3.36	6.09	11.40	2369.90	2046.18	1483.78	2101.51	11.07	13.97	23.23	28.66	30.35	7904.26	2369.90	2046.18	1483.78	2101.51	32.50	15.16	8.09	12.85	16.70	249.71	-26.09	715.28	3806.06	1.55	0.79	0.45	0.28	0.89	125.36	106.71	68.42	79.34
Hmarginatum	96	175	265	316	28.12	9.29	9.25	8.87	16.26	1954.23	2301.26	706.54	927.93	2.44	7.49	16.07	26.09	27.49	5819.96	1954.23	2301.26	706.54	927.93	29.64	5.94	3.89	20.02	23.62	364.86	220.28	764.90	3472.66	1.40	0.38	0.57	0.33	0.90	86.93	102.06	35.46	40.73
Hmarginatum	96	146	265	316	27.27	8.82	8.78	8.66	15.92	1273.14	3235.43	795.09	1190.84	4.38	9.14	17.74	27.61	28.87	6418.19	1273.14	3235.43	795.09	1190.84	33.67	5.39	9.15	19.24	22.73	302.82	110.06	849.25	3608.56	1.51	0.45	0.62	0.33	0.97	63.85	147.07	39.86	43.97
Hmarginatum	95	145	217	267	27.74	9.14	1.36	10.47	16.13	1255.83	2087.59	1214.58	1818.13	3.69	8.50	17.53	27.38	28.66	6282.46	1255.83	2087.59	1214.58	1818.13	36.80	7.80	5.05	4.87	30.49	233.71	108.30	94.43	4434.27	1.52	0.45	0.30	0.57	0.99	62.62	92.57	54.87	78.21
Hmarginatum	95	145	217	267	27.74	9.14	1.36	10.47	16.13	1255.83	2087.59	1214.58	1818.13	3.69	8.50	17.53	27.38	28.66	6282.46	1255.83	2087.59	1214.58	1818.13	36.80	7.80	5.05	4.87	30.49	233.71	108.30	94.43	4434.27	1.52	0.45	0.30	0.57	0.99	62.62	92.57	54.87	78.21
Hmarginatum	87	173	238	305	21.79	6.77	3.07	6.23	11.07	2098.72	1729.07	1348.75	1546.68	7.94	10.64	20.19	24.65	26.35	6641.04	2098.72	1729.07	1348.75	1546.68	34.36	19.19	10.21	14.33	12.92	354.86	-131.23	928.98	3742.47	1.18	0.64	0.35	0.21	0.69	90.81	73.14	50.61	47.21
Hmarginatum	88	179	245	295	19.00	5.92	2.00	5.56	11.22	2345.31	1829.64	1128.54	2205.14	10.56	14.51	21.77	26.29	27.44	7416.71	2345.31	1829.64	1128.54	2205.14	21.41	6.73	4.41	7.29	13.45	780.19	358.14	561.42	3293.30	0.86	0.34	0.21	0.05	0.58	87.72	64.69	40.46	72.72
Hmarginatum	90	174	241	302	18.88	6.02	2.98	4.95	10.15	2339.14	1979.33	1437.49	2402.75	13.10	15.85	23.12	28.10	29.34	8061.28	2339.14	1979.33	1437.49	2402.75	29.99	8.58	4.50	15.24	19.53	563.15	131.34	675.72	3760.83	1.25	0.59	0.36	0.19	0.73	118.40	97.36	65.45	95.00
Hmarginatum	87	171	240	301	18.83	6.36	2.73	5.39	10.29	1825.64	1612.67	1092.37	1397.66	6.67	9.37	17.66	22.27	23.32	5854.77	1825.64	1612.67	1092.37	1397.66	20.54	10.66	6.01	6.46	8.08	717.42	389.43	882.66	3212.07	0.89	0.48	0.27	0.13	0.52	78.76	67.24	42.28	55.11
Hmarginatum	88	138	240	290	17.55	5.40	0.75	5.88	10.87	1278.84	2812.71	1189.89	2468.74	11.66	15.54	22.30	26.82	27.54	7654.94	1278.84	2812.71	1189.89	2468.74	33.02	8.30	6.40	10.08	20.22	327.57	141.52	471.03	4274.85	1.22	0.41	0.22	0.21	0.78	64.18	134.79	54.28	90.01
Hmarginatum	97	147	225	275	24.07	7.92	0.28	9.42	14.97	1026.36	1913.81	995.13	1255.92	1.69	6.13	14.52	22.94	24.29	5114.20	1026.36	1913.81	995.13	1255.92	25.92	6.03	4.12	8.18	23.35	504.99	1015.08	252.29	3457.48	0.64	0.24	0.05	0.27	0.37	31.03	54.95	27.09	45.76
Hmarginatum	86	174	239	303	20.32	6.43	2.67	5.83	10.55	2130.69	1712.02	1317.81	1677.14	8.68	11.56	20.56	24.52	26.06	6754.33	2130.69	1712.02	1317.81	1677.14	19.66	4.97	2.83	6.80	14.68	675.20	550.14	721.22	3311.08	0.97	0.47	0.29	0.17	0.51	83.65	68.12	46.15	52.85
Hmarginatum	96	177	267	365	27.97	8.73	8.97	16.37	16.61	1977.52	2253.91	807.40	769.00	2.14	7.60	16.06	25.51	26.93	5746.62	1977.52	2253.91	807.40	769.00	32.96	6.07	4.93	27.79	25.46	461.87	307.95	2352.21	2192.26	1.42	0.36	0.55	0.87	0.87	91.02	104.47	40.12	40.19
Hmarginatum	87	170	242	298	22.23	7.64	3.23	6.18	12.50	2288.79	2120.90	1298.86	1978.14	9.49	13.05	22.64	28.39	29.47	7591.71	2288.79	2120.90	1298.86	1978.14	40.35	11.64	7.61	15.53	28.71	283.05	450.61	500.70	4080.05	1.48	0.72	0.38	0.16	0.89	118.90	104.44	59.56	74.82
Hmarginatum	90	140	233	283	22.17	6.75	0.30	8.36	14.19	1064.17	2270.40	1023.61	1489.97	3.93	8.83	17.24	23.73	24.22	5768.14	1064.17	2270.40	1023.61	1489.97	17.88	9.40	6.60	5.73	16.84	586.52	1484.68	349.27	2910.93	0.62	0.16	0.10	0.13	0.46	33.72	61.21	30.51	51.81
Hmarginatum	95	179	270	365	25.79	7.92	8.27	15.08	15.43	1903.60	2096.39	726.15	726.13	2.08	7.36	15.29	23.54	24.84	5395.51	1903.60	2096.39	726.15	726.13	27.94	5.04	3.27	24.67	23.03	630.94	406.33	2270.47	2046.33	1.38	0.41	0.53	0.87	0.85	93.10	99.80	38.64	36.83
Hmarginatum	97	147	225	275	23.84	7.78	0.29	9.29	14.85	1023.90	1902.23	990.08	1268.02	1.79	6.22	14.52	22.80	24.14	5107.49	1023.90	1902.23	990.08	1268.02	26.45	6.19	4.17	8.45	23.89	518.91	1050.04	266.22	3549.40	0.63	0.22	0.07	0.27	0.36	30.53	53.46	26.10	45.05
Hmarginatum	87	137	238	288	14.40	4.51	0.39	4.96	8.79	1234.29	2689.42	1180.55	2643.27	13.28	16.25	22.09	25.98	26.55	7654.13	1234.29	2689.42	1180.55	2643.27	36.05	11.71	8.23	10.74	18.79	366.54	15.05	537.79	4496.12	0.87	0.25	0.18	0.20	0.50	51.34	113.77	46.63	87.21
Hmarginatum	86	186	244	294	16.32	4.87	0.77	5.43	10.16	2445.03	1521.10	1111.97	2256.27	11.13	15.04	21.30	24.88	25.68	7245.26	2445.03	1521.10	1111.97	2256.27	28.38	11.95	5.81	10.66	15.61	776.94	192.87	616.05	3835.30	0.62	0.24	0.10	0.14	0.38	87.63	53.58	38.66	78.36
Hmarginatum	80	174	239	305	18.33	6.15	1.70	5.95	9.88	2471.62	1805.42	1559.86	1938.90	11.36	14.48	23.90	26.58	27.71	7684.09	2471.62	1805.42	1559.86	1938.90	38.97	14.81	4.34	18.30	24.16	363.02	183.49	708.20	4215.88	1.39	0.75	0.29	0.24	0.80	122.43	89.34	69.17	61.87
Hmarginatum	80	174	239	305	18.33	6.15	1.70	5.95	9.88	2471.62	1805.42	1559.86	1938.90	11.36	14.48	23.90	26.58	27.71	7684.09	2471.62	1805.42	1559.86	1938.90	38.97	14.81	4.34	18.30	24.16	363.02	183.49	708.20	4215.88	1.39	0.75	0.29	0.24	0.80	122.43	89.34	69.17	61.87
Hmarginatum	80	174	239	305	18.33	6.15	1.70	5.95	9.88	2471.62	1805.42	1559.86	1938.90	11.36	14.48	23.90	26.58	27.71	7684.09	2471.62	1805.42	1559.86	1938.90	38.97	14.81	4.34	18.30	24.16	363.02	183.49	708.20	4215.88	1.39	0.75	0.29	0.24	0.80	122.43	89.34	69.17	61.87
Hmarginatum	86	173	240	303	18.41	5.92	2.34	5.44	10.26	1777.38	1467.17	1061.96	1210.35	5.61	8.52	16.79	20.81	21.75	5448.37	1777.38	1467.17	1061.96	1210.35	25.08	11.34	6.60	8.24	10.87	743.02	330.86	929.68	3490.45	0.93	0.46	0.27	0.11	0.59	75.77	60.85	43.02	48.95
Hmarginatum	95	145	218	268	28.08	9.11	1.16	10.36	16.74	1191.31	2006.14	1142.22	1505.30	1.87	7.04	16.26	26.12	27.14	5756.74	1191.31	2006.14	1142.22	1505.30	35.00	2.18	3.69	4.47	32.00	333.30	345.80	168.09	4641.84	1.47	0.42	0.31	0.53	0.98	60.89	89.13	53.74	77.09
Hmarginatum	92	142	231	281	36.02	11.59	0.79	12.35	21.74	1122.48	2452.04	970.44	276.69	-5.49	1.33	14.59	25.96	27.50	5117.87	1122.48	2452.04	970.44	652.12	23.10	16.42	6.41	10.86	23.03	537.46	1483.35	379.79	3137.90	1.43	0.44	0.34	0.37	0.91	49.90	90.49	39.21	38.35
Hmarginatum	87	174	245	295	20.02	6.46	2.30	5.95	11.51	2107.91	1874.84	1047.52	1837.57	8.34	12.11	20.25	24.90	26.31	6782.47	2107.91	1874.84	1047.52	1837.57	34.78	12.60	6.26	13.34	21.21	486.44	103.96	561.58	4394.31	0.98	0.41	0.23	0.12	0.62	82.30	70.89	38.20	59.37
Hmarginatum	80	175	239	305	18.69	6.21	1.70	6.12	10.11	2575.94	1835.37	1615.79	2030.07	11.94	15.19	24.76	27.41	28.55	7962.18	2575.94	1835.37	1615.79	2030.07	42.64	13.42	6.18	18.68	29.21	345.16	381.78	653.27	4215.40	1.51	0.80	0.30	0.27	0.88	131.16	94.39	74.10	65.26
Hmarginatum	82	180	244	306	11.13	3.20	0.93	3.39	6.47	2535.36	1709.30	1505.67	2611.59	16.73	19.05	24.28	25.85	26.66	8266.75	2535.36	1709.30	1505.67	2611.59	37.37	17.84	8.29	18.37	19.06	493.24	30.12	842.96	4230.45	0.54	0.22	0.09	0.20	0.29	75.84	53.33	41.58	61.61
Hmarginatum	95	178	269	365	28.09	8.73	8.95	16.81	17.03	1911.24	2117.84	628.74	588.08	0.24	5.98	14.75	24.10	25.20	5228.34	1911.24	2117.84	657.22	597.67	28.43	4.92	4.86	26.19	24.20	835.39	557.53	2297.20	1973.13	1.31	0.36	0.49	0.82	0.81	86.77	96.56	37.13	36.87
Hmarginatum	87	172	238	303	21.71	7.11	3.09	6.07	10.88	2102.96	1785.52	1329.67	1628.38	8.29	10.99	20.34	25.14	26.83	6762.57	2102.96	1785.52	1329.67	1628.38	39.43	21.31	11.04	16.35	15.55	416.33	-137.31	1008.69	4374.68	1.16	0.64	0.35	0.21	0.65	94.35	77.98	51.05	53.20
Hmarginatum	95	145	217	267	28.36	9.37	1.22	10.54	16.80	1233.01	2050.13	1190.36	1645.63	2.54	7.65	16.92	27.01	28.11	6027.49	1233.01	2050.13	1190.36	1645.63	37.35	4.60	4.33	3.89	33.74	314.29	274.12	159.09	4903.31	1.53	0.46	0.31	0.57	1.00	62.98	91.85	55.24	78.19
Hmarginatum	95	145	265	316	29.32	9.68	9.40	9.23	16.99	1304.50	3349.71	800.12	1076.32	3.43	8.58	17.97	28.49	29.71	6453.53	1304.50	3349.71	800.12	1076.32	41.68	7.75	5.98	23.34	32.24	262.84	227.20	903.38	4283.87	1.62	0.49	0.65	0.35	1.03	65.95	152.71	41.39	42.04
Hmarginatum	95	145	265	316	29.32	9.68	9.40	9.23	16.99	1304.50	3349.71	800.12	1076.32	3.43	8.58	17.97	28.49	29.71	6453.53	1304.50	3349.71	800.12	1076.32	41.68	7.75	5.98	23.34	32.24	262.84	227.20	903.38	4283.87	1.62	0.49	0.65	0.35	1.03	65.95	152.71	41.39	42.04
Hmarginatum	95	145	265	316	29.32	9.68	9.40	9.23	16.99	1304.50	3349.71	800.12	1076.32	3.43	8.58	17.97	28.49	29.71	6453.53	1304.50	3349.71	800.12	1076.32	41.68	7.75	5.98	23.34	32.24	262.84	227.20	903.38	4283.87	1.62	0.49	0.65	0.35	1.03	65.95	152.71	41.39	42.04
Hmarginatum	95	145	265	316	29.32	9.68	9.40	9.23	16.99	1304.50	3349.71	800.12	1076.32	3.43	8.58	17.97	28.49	29.71	6453.53	1304.50	3349.71	800.12	1076.32	41.68	7.75	5.98	23.34	32.24	262.84	227.20	903.38	4283.87	1.62	0.49	0.65	0.35	1.03	65.95	152.71	41.39	42.04
Hmarginatum	93	143	228	278	36.96	11.88	0.07	13.13	22.50	1123.40	2360.15	1003.46	224.95	-6.23	0.93	14.10	26.08	27.60	5066.02	1123.40	2360.15	1003.46	659.31	23.15	16.03	6.39	10.58	23.08	574.38	1419.58	420.11	3261.03	1.52	0.45	0.38	0.46	0.97	51.89	90.42	41.92	41.14
Hmarginatum	91	141	233	283	33.88	10.52	0.18	11.98	21.05	982.53	2201.43	856.91	64.64	-6.62	0.88	12.87	22.67	23.91	4498.05	982.53	2201.43	856.91	526.56	19.72	15.50	6.01	13.28	19.40	503.36	1773.05	534.77	2902.00	1.26	0.37	0.39	0.28	0.86	43.73	76.89	34.66	36.79
Hmarginatum	96	146	266	316	26.73	8.63	8.70	8.38	15.71	1146.92	2951.11	660.42	881.38	2.26	7.09	15.45	25.09	26.26	5573.00	1146.92	2951.11	660.42	881.38	35.42	2.70	6.68	23.14	26.81	399.39	357.79	931.77	4077.97	1.31	0.35	0.52	0.32	0.85	54.11	126.94	33.69	39.47
Hmarginatum	95	145	265	316	28.46	9.64	9.32	8.95	16.62	1230.23	3163.64	734.84	920.64	2.43	7.45	16.65	26.98	28.08	5977.37	1230.23	3163.64	734.84	920.64	38.22	5.04	4.68	23.47	31.11	337.72	423.86	893.91	4135.88	1.52	0.47	0.59	0.33	1.00	62.83	142.47	39.73	38.66
Hmarginatum	80	179	252	302	15.20	4.87	1.48	4.58	9.09	2375.33	1820.77	1086.30	1962.12	11.18	14.52	21.86	24.31	24.99	7159.19	2375.33	1820.77	1086.30	1962.12	12.82	5.26	3.68	3.46	6.70	1272.54	855.99	750.33	2967.13	0.65	0.32	0.10	0.10	0.46	83.27	57.33	39.69	70.45
Hmarginatum	99	149	223	273	23.55	7.65	0.37	9.18	15.16	1118.01	1899.40	1092.24	1665.72	3.47	8.25	15.97	24.51	25.23	5691.50	1118.01	1899.40	1092.24	1665.72	35.91	5.61	4.31	5.15	28.30	335.56	240.74	282.74	5006.63	0.78	0.23	0.09	0.28	0.54	41.37	62.32	34.48	65.02
Hmarginatum	96	146	266	316	26.84	8.53	8.59	8.40	15.53	1138.88	2946.85	655.13	884.02	2.30	7.12	15.34	24.94	26.29	5558.61	1138.88	2946.85	655.13	884.02	35.96	2.55	6.52	23.71	27.46	411.58	384.82	950.22	4167.94	1.35	0.34	0.54	0.34	0.87	53.10	126.20	32.94	38.22
Hmarginatum	96	146	266	316	26.70	8.41	8.47	8.24	16.17	1117.77	2845.29	637.45	790.78	1.41	6.72	14.91	24.17	25.20	5329.87	1117.77	2845.29	637.45	793.95	33.09	2.10	6.01	24.61	28.16	448.86	606.14	900.03	4086.02	1.31	0.36	0.51	0.28	0.88	54.61	124.13	34.76	40.71
Hmarginatum	97	147	224	274	24.24	7.85	0.54	9.45	14.96	1042.99	1909.03	1013.29	1323.81	1.97	6.49	14.72	23.20	24.52	5210.82	1042.99	1909.03	1013.29	1323.81	28.87	7.51	4.53	9.85	26.11	610.35	1212.11	313.97	3941.07	0.69	0.25	0.07	0.29	0.40	32.91	55.89	28.64	48.77
Hmarginatum	95	145	266	316	28.72	9.38	9.20	9.03	16.72	1251.34	3243.54	740.42	990.21	2.85	7.96	17.19	27.38	28.61	6152.02	1251.34	3243.54	740.42	990.21	41.31	5.85	5.15	24.49	33.61	353.37	457.02	952.53	4449.69	1.60	0.48	0.62	0.34	1.05	65.08	148.56	40.43	40.66
Hmarginatum	97	147	220	270	26.13	8.37	1.16	10.23	15.01	1117.44	1957.16	1075.42	1470.07	2.60	6.77	15.26	24.48	26.56	5536.38	1117.44	1957.16	1075.42	1470.07	34.36	3.39	3.10	4.85	28.71	430.52	316.91	263.82	5197.12	0.93	0.32	0.15	0.43	0.52	39.59	64.79	34.39	53.37
Hmarginatum	97	147	219	269	26.39	8.66	1.27	10.45	15.01	1123.97	1950.72	1092.35	1485.51	2.61	6.80	15.23	24.72	26.82	5568.07	1123.97	1950.72	1092.35	1485.51	34.36	3.39	3.10	4.49	29.07	430.52	312.32	259.38	5205.80	0.93	0.32	0.15	0.43	0.52	39.59	63.87	34.82	53.85
Hmarginatum	94	177	276	365	31.03	9.95	10.94	17.09	18.08	1968.91	2383.23	452.23	550.20	-0.68	5.33	15.34	25.04	26.92	5374.24	1968.91	2383.23	511.21	567.89	26.96	16.46	14.85	24.94	23.62	1342.03	1162.93	2057.27	1694.41	1.33	0.39	0.55	0.81	0.74	81.53	98.12	28.89	34.02
Hmarginatum	87	173	239	304	21.85	7.16	3.26	6.15	10.97	2091.77	1754.25	1295.57	1542.77	7.78	10.58	19.90	24.70	26.41	6602.47	2091.77	1754.25	1295.57	1542.77	42.62	22.72	12.38	17.37	16.80	507.59	-108.00	1136.24	4736.41	1.21	0.67	0.38	0.20	0.70	94.80	77.17	50.46	50.41
Hmarginatum	97	147	219	269	26.50	8.64	1.29	10.49	15.00	1122.97	1953.20	1088.61	1472.18	2.55	6.70	15.19	24.68	26.88	5552.59	1122.97	1953.20	1088.61	1472.18	34.36	3.15	2.86	4.24	29.57	434.07	341.36	266.39	5236.21	0.92	0.33	0.15	0.45	0.50	39.36	64.42	34.60	53.76
Hmarginatum	95	145	219	269	25.07	7.99	1.34	9.52	14.61	1127.43	1923.84	1086.69	1622.95	3.31	7.91	15.88	24.60	25.78	5676.83	1127.43	1923.84	1086.69	1622.95	38.07	3.31	3.45	3.21	34.47	338.65	360.68	249.36	5342.98	1.21	0.35	0.25	0.46	0.77	51.37	79.84	45.90	70.46
Hmarginatum	95	179	268	365	29.60	9.14	9.25	17.68	17.79	2018.41	2175.41	669.72	619.66	0.26	6.27	15.40	25.07	26.38	5466.43	2018.41	2175.41	701.79	629.09	31.82	5.31	3.93	29.86	26.80	935.36	586.37	2616.94	2240.29	1.43	0.41	0.56	0.87	0.86	91.70	99.12	37.43	36.38
Hmarginatum	94	144	222	272	29.28	10.02	0.10	10.45	17.14	1183.06	2197.95	1099.92	1255.10	0.90	5.76	16.14	26.22	27.90	5656.80	1183.06	2197.95	1099.92	1262.86	29.57	14.29	5.37	12.81	27.19	726.51	1485.20	290.72	3898.81	1.16	0.38	0.17	0.42	0.70	51.36	87.09	44.48	68.29
Hmarginatum	51	102	152	269	28.82	10.03	9.74	11.02	16.27	533.14	1102.79	2850.90	546.83	-0.47	4.54	13.22	24.40	26.46	5024.14	533.14	1102.79	2850.90	598.89	32.61	12.48	2.48	11.48	29.00	629.94	616.41	1163.87	4004.35	0.99	0.34	0.33	0.52	0.47	19.09	43.53	99.41	36.86
Hmarginatum	93	179	229	279	25.04	6.67	1.36	9.00	15.88	1454.73	975.18	735.88	403.81	-3.30	2.72	10.72	17.72	18.75	3729.12	1454.73	975.18	735.88	620.94	26.08	25.66	3.24	20.77	26.00	1414.43	1098.46	686.48	3208.60	0.98	0.28	0.22	0.27	0.66	66.31	43.01	34.51	51.81
Hmarginatum	95	145	218	268	26.14	8.50	1.28	9.84	15.39	1227.49	2046.30	1189.87	1879.64	4.28	9.19	17.48	26.70	27.73	6251.59	1227.49	2046.30	1189.87	1879.64	43.09	6.57	3.74	4.75	36.48	334.23	190.04	198.89	5718.34	1.44	0.43	0.27	0.55	0.90	59.51	91.52	52.97	76.85
Hmarginatum	95	145	266	316	28.10	9.11	8.97	8.89	16.32	1209.98	3140.76	710.43	927.65	2.54	7.44	16.57	26.46	27.75	5918.07	1209.98	3140.76	710.43	927.65	44.45	4.57	9.69	25.72	36.22	398.10	649.02	953.17	4494.33	1.52	0.43	0.58	0.36	1.00	62.79	145.50	39.68	43.08
Hmarginatum	92	142	232	282	32.10	9.66	0.23	11.51	20.09	892.80	1954.52	778.65	-45.07	-7.02	0.26	11.24	20.40	21.72	4017.56	892.80	1954.52	778.65	454.45	22.17	16.86	7.88	16.44	20.86	551.25	2087.44	754.56	3102.97	1.08	0.30	0.36	0.28	0.72	36.97	64.05	29.88	35.30
Hmarginatum	91	141	232	282	36.02	11.68	0.81	12.51	22.41	1070.63	2408.84	940.70	75.23	-6.87	0.43	14.09	25.18	26.35	4907.03	1070.63	2408.84	940.70	562.72	25.21	8.82	6.74	3.60	24.07	563.42	1253.84	512.92	4179.97	1.47	0.47	0.40	0.34	1.01	50.63	88.48	39.04	36.11
Hmarginatum	79	175	239	305	17.63	5.74	1.38	5.74	9.66	2581.50	1808.99	1623.41	2069.35	12.42	15.61	24.90	27.12	28.27	7988.50	2581.50	1808.99	1623.41	2069.35	48.78	13.14	9.15	23.01	35.64	493.55	551.13	723.31	4764.82	1.32	0.69	0.26	0.25	0.78	119.12	85.32	68.38	62.59
Hmarginatum	96	146	226	276	23.23	7.55	0.29	9.03	14.34	1012.72	1926.92	974.40	1286.81	2.16	6.49	14.62	22.56	23.87	5124.99	1012.72	1926.92	974.40	1286.81	29.64	9.09	5.21	10.18	27.18	654.12	1387.96	350.71	4134.07	0.59	0.21	0.05	0.24	0.34	29.17	53.30	25.41	43.55
Hmarginatum	87	179	242	307	20.55	6.08	2.61	5.75	11.31	2576.68	1866.47	1553.54	2149.99	11.91	15.60	23.87	28.09	29.64	8050.07	2576.68	1866.47	1553.54	2149.99	43.29	16.98	6.94	23.82	25.71	523.74	29.90	1010.13	4998.59	1.58	0.72	0.37	0.17	0.95	133.56	94.41	74.85	76.88
Hmarginatum	87	171	242	292	17.53	5.64	1.40	5.56	10.30	1057.95	1037.11	500.76	271.62	-1.37	2.06	9.16	13.47	14.55	2916.46	1057.95	1037.11	500.76	362.16	4.17	1.39	0.88	1.38	3.31	1395.68	1250.77	862.74	3054.49	0.26	0.13	0.06	0.04	0.16	29.51	25.75	14.74	33.27
Hmarginatum	85	181	248	298	17.14	5.25	1.68	5.09	10.41	2374.56	1756.47	1098.08	2093.18	10.68	14.46	21.58	25.15	25.96	7234.02	2374.56	1756.47	1098.08	2093.18	42.66	19.03	11.08	16.41	21.94	740.20	68.40	803.62	5006.90	0.78	0.30	0.13	0.11	0.50	86.06	61.75	39.08	67.58
Hmarginatum	89	174	242	292	19.73	6.39	1.95	6.00	11.26	1900.43	1681.35	957.72	1663.11	6.86	10.57	18.02	23.10	24.53	6123.84	1900.43	1681.35	957.72	1663.11	41.53	14.99	9.59	13.09	24.19	615.50	92.18	678.69	5230.66	0.82	0.41	0.23	0.15	0.48	73.29	61.78	32.25	61.32
Hmarginatum	89	174	242	292	19.73	6.39	1.95	6.00	11.26	1900.43	1681.35	957.72	1663.11	6.86	10.57	18.02	23.10	24.53	6123.84	1900.43	1681.35	957.72	1663.11	41.53	14.99	9.59	13.09	24.19	615.50	92.18	678.69	5230.66	0.82	0.41	0.23	0.15	0.48	73.29	61.78	32.25	61.32
Hmarginatum	93	166	230	280	25.59	8.71	1.32	8.37	13.40	2011.40	2026.57	1203.45	2226.79	8.30	11.89	20.75	28.66	31.13	7368.89	2011.40	2026.57	1203.45	2226.79	42.96	10.94	7.65	9.60	28.05	497.32	10.14	497.56	5605.96	1.34	0.48	0.22	0.44	0.70	84.48	85.66	45.22	68.94
Hmarginatum	92	180	236	286	29.30	9.03	1.11	9.82	17.20	1870.11	1405.28	859.46	687.23	-1.56	4.57	14.29	22.26	24.33	4866.21	1870.11	1405.28	859.46	803.57	25.85	21.88	5.03	12.84	25.82	1563.92	1145.98	400.96	3507.89	1.15	0.35	0.30	0.25	0.75	72.59	54.53	34.81	52.10
Hmarginatum	94	144	222	272	29.94	10.00	0.42	10.75	17.93	1159.58	2131.21	1080.85	1112.77	-0.27	5.23	15.55	25.86	27.00	5450.31	1159.58	2131.21	1080.85	1163.60	28.07	17.90	6.43	13.83	26.83	761.58	1626.42	385.70	3863.28	1.23	0.39	0.26	0.44	0.77	52.05	83.64	44.25	67.58
Hmarginatum	94	144	222	272	29.94	10.00	0.42	10.75	17.93	1159.58	2131.21	1080.85	1112.77	-0.27	5.23	15.55	25.86	27.00	5450.31	1159.58	2131.21	1080.85	1163.60	28.07	17.90	6.43	13.83	26.83	761.58	1626.42	385.70	3863.28	1.23	0.39	0.26	0.44	0.77	52.05	83.64	44.25	67.58
Hmarginatum	96	146	266	316	28.52	9.13	9.20	8.95	17.12	1329.71	3376.83	811.22	1220.02	4.20	9.51	18.56	28.80	29.82	6658.25	1329.71	3376.83	811.22	1220.02	47.33	9.70	9.81	26.32	34.81	315.45	158.37	1106.38	5098.23	1.56	0.47	0.62	0.33	1.01	66.98	154.53	41.71	49.96
Hmarginatum	85	172	239	302	20.66	7.01	2.94	5.83	10.37	2144.34	1800.29	1322.29	1692.89	8.86	11.55	20.94	25.09	26.71	6875.09	2144.34	1800.29	1322.29	1692.89	24.20	6.38	3.61	8.46	17.78	889.57	719.11	900.14	4187.50	1.02	0.49	0.29	0.20	0.53	85.33	73.64	47.54	55.31
Hmarginatum	93	179	232	282	30.40	9.44	0.50	10.47	17.69	1941.04	1416.32	937.89	847.01	-1.07	5.14	14.93	23.65	25.74	5157.85	1941.04	1416.32	937.89	940.47	28.07	21.34	5.08	12.94	27.67	1535.16	1060.14	366.98	3725.55	1.28	0.37	0.33	0.33	0.82	78.28	57.38	38.53	58.36
Hmarginatum	96	146	222	272	25.84	8.22	0.93	9.93	14.74	1099.09	2006.86	1043.47	1411.30	2.56	6.66	15.25	24.14	26.22	5478.74	1099.09	2006.86	1043.47	1411.30	36.35	2.91	3.27	5.43	30.36	464.31	399.83	301.59	5529.48	0.86	0.29	0.15	0.36	0.49	37.16	62.56	31.52	49.79
Hmarginatum	93	167	231	281	25.91	8.74	1.45	8.40	13.61	2029.21	2017.67	1188.58	2159.43	7.93	11.65	20.57	28.52	31.00	7296.46	2029.21	2017.67	1188.58	2159.43	42.60	11.41	7.38	10.16	27.79	510.05	36.87	518.19	5635.27	1.40	0.50	0.25	0.42	0.79	92.67	89.25	49.59	82.24
Hmarginatum	85	174	238	305	19.72	6.17	2.33	5.87	10.15	2425.58	1870.85	1593.74	2117.46	12.09	14.93	23.85	27.43	28.84	7912.54	2425.58	1870.85	1593.74	2117.46	46.57	24.91	12.05	21.13	18.57	587.50	-141.67	1218.36	5062.42	1.38	0.69	0.35	0.23	0.80	111.99	86.42	64.61	57.73
Hmarginatum	79	180	247	305	15.52	4.87	1.28	4.95	8.94	2543.83	1760.83	1343.22	2053.95	12.35	15.66	23.44	25.39	26.37	7612.05	2543.83	1760.83	1343.22	2053.95	45.69	31.17	20.48	13.10	12.11	861.86	-26.38	1232.35	4672.55	0.90	0.47	0.21	0.08	0.56	88.16	60.53	43.70	50.84
Hmarginatum	96	146	221	271	25.96	8.31	1.11	10.04	14.75	1102.32	1988.47	1057.02	1431.05	2.57	6.70	15.26	24.24	26.31	5496.33	1102.32	1988.47	1057.02	1431.05	36.85	3.22	3.42	5.27	30.81	465.50	375.40	295.74	5583.90	0.88	0.29	0.15	0.38	0.50	37.91	63.19	32.63	51.00
Hmarginatum	93	163	230	280	25.53	8.61	1.20	8.41	13.28	1913.12	2114.40	1200.46	2210.31	8.26	11.75	20.65	28.52	31.12	7339.49	1913.12	2114.40	1200.46	2210.31	43.25	9.91	7.43	9.52	28.73	506.55	36.98	494.06	5684.42	1.31	0.42	0.23	0.41	0.70	79.57	88.95	45.76	70.06
Hmarginatum	93	163	230	280	25.53	8.61	1.20	8.41	13.28	1913.12	2114.40	1200.46	2210.31	8.26	11.75	20.65	28.52	31.12	7339.49	1913.12	2114.40	1200.46	2210.31	43.25	9.91	7.43	9.52	28.73	506.55	36.98	494.06	5684.42	1.31	0.42	0.23	0.41	0.70	79.57	88.95	45.76	70.06
Hmarginatum	89	172	245	295	22.01	7.43	3.59	5.52	12.00	2066.11	1977.13	1024.40	1759.86	7.70	11.25	19.78	25.68	27.22	6742.08	2066.11	1977.13	1024.40	1759.86	14.67	1.76	0.78	5.00	12.90	1176.03	1018.16	760.80	3802.71	1.00	0.46	0.31	0.09	0.62	82.40	73.68	37.01	61.35
Hmarginatum	96	146	219	269	25.63	8.20	1.06	9.68	15.21	1197.93	2014.44	1150.08	1793.08	4.03	8.63	16.93	25.96	27.27	6066.19	1197.93	2014.44	1150.08	1793.08	40.34	3.64	6.14	7.25	31.89	483.70	236.09	252.88	5775.80	1.42	0.41	0.24	0.53	0.90	60.36	93.82	52.67	77.72
Hmarginatum	91	141	235	285	28.00	7.82	0.58	10.34	16.92	871.47	2015.94	779.53	347.57	-3.51	2.50	12.34	19.93	21.71	4182.74	871.47	2015.94	779.53	578.42	26.73	20.91	7.45	20.17	24.01	545.23	2429.51	636.52	3150.75	0.90	0.21	0.29	0.23	0.57	32.49	63.74	28.67	37.56
Hmarginatum	94	144	224	274	30.61	9.42	0.84	10.94	19.06	1075.62	1968.02	983.27	762.69	-2.63	4.08	13.92	23.21	24.41	4890.20	1075.62	1968.02	983.27	940.67	30.84	14.63	9.16	8.20	30.64	610.11	1185.59	488.93	4478.56	1.30	0.39	0.37	0.44	0.86	49.95	76.45	41.61	57.34
Hmarginatum	98	148	219	269	26.87	8.78	1.16	10.66	15.36	1142.34	1967.08	1108.80	1497.00	2.59	6.68	15.34	25.02	27.42	5629.27	1142.34	1967.08	1108.80	1497.00	35.38	1.85	2.53	3.72	31.66	489.37	471.20	305.29	5498.36	0.88	0.31	0.11	0.42	0.47	38.82	64.29	34.73	54.31
Hmarginatum	86	179	245	304	15.38	4.60	1.82	4.41	8.82	2281.46	1700.23	1280.15	2151.13	12.19	15.26	21.58	24.67	25.55	7325.85	2281.46	1700.23	1280.15	2151.13	30.31	23.28	18.57	6.00	8.04	1155.24	343.64	1375.31	3913.76	0.76	0.45	0.26	0.10	0.46	86.91	63.00	43.66	71.88
Hmarginatum	95	145	217	267	26.86	8.82	1.04	9.84	16.32	1179.68	1919.34	1134.80	1587.36	2.31	7.63	16.17	25.44	26.28	5734.02	1179.68	1919.34	1134.80	1587.36	38.52	1.24	5.69	3.26	33.81	477.50	335.20	253.64	5699.46	1.41	0.44	0.29	0.51	0.95	60.53	84.91	52.36	79.34
Hmarginatum	92	142	232	282	31.55	9.52	0.05	11.26	19.70	891.35	1975.66	780.83	-23.49	-6.65	0.16	11.38	20.77	21.93	4037.60	891.35	1975.66	780.83	452.70	21.25	13.63	8.27	11.47	20.44	599.12	1874.85	771.36	3535.86	1.03	0.29	0.32	0.26	0.68	36.69	64.54	29.63	35.33
Hmarginatum	93	143	225	275	29.30	9.57	0.29	10.34	17.27	1111.20	2150.13	1013.13	1002.80	-0.42	5.07	15.12	24.87	26.02	5254.63	1111.20	2150.13	1013.13	1060.92	28.40	20.69	7.99	14.41	27.60	765.23	1839.18	402.35	3806.59	1.17	0.38	0.28	0.40	0.72	48.48	81.72	40.45	62.06
Hmarginatum	93	143	225	275	29.30	9.57	0.29	10.34	17.27	1111.20	2150.13	1013.13	1002.80	-0.42	5.07	15.12	24.87	26.02	5254.63	1111.20	2150.13	1013.13	1060.92	28.40	20.69	7.99	14.41	27.60	765.23	1839.18	402.35	3806.59	1.17	0.38	0.28	0.40	0.72	48.48	81.72	40.45	62.06
Hmarginatum	85	172	239	302	20.45	6.87	2.89	5.77	10.28	2188.17	1833.48	1359.32	1790.51	9.56	12.20	21.54	25.58	27.20	7084.54	2188.17	1833.48	1359.32	1790.51	27.42	8.21	2.47	10.18	19.21	870.27	692.91	933.67	4333.43	1.03	0.53	0.29	0.17	0.58	93.56	77.02	52.29	61.09
Hmarginatum	78	174	239	304	17.09	5.69	1.31	5.58	9.22	2539.83	1813.49	1588.94	2065.33	12.48	15.47	24.72	26.74	27.79	7913.79	2539.83	1813.49	1588.94	2065.33	50.23	12.78	10.69	23.81	37.44	559.48	634.44	718.08	4933.81	0.97	0.49	0.19	0.23	0.54	102.25	73.97	58.99	59.77
Hmarginatum	94	175	225	275	30.08	9.78	0.25	10.85	17.70	1896.45	1370.86	1021.53	1002.16	-0.57	5.09	15.08	24.88	26.38	5276.03	1896.45	1370.86	1021.53	1069.18	29.03	19.76	4.48	13.42	28.08	1483.40	995.78	405.49	3951.29	1.22	0.36	0.27	0.42	0.76	76.10	54.26	40.70	61.59
Hmarginatum	96	146	217	267	28.48	9.13	1.39	10.77	16.83	1251.47	2056.01	1205.47	1711.38	2.91	7.86	17.10	27.26	28.61	6131.29	1251.47	2056.01	1205.47	1711.38	47.12	5.18	7.16	7.92	42.13	422.14	524.41	170.81	5756.73	1.57	0.43	0.31	0.59	1.03	64.08	94.09	56.81	80.71
Hmarginatum	98	148	222	272	25.60	8.31	0.80	10.11	15.55	1098.46	1932.93	1068.50	1417.77	2.13	6.79	15.09	24.28	25.82	5435.26	1098.46	1932.93	1068.50	1417.77	34.01	7.65	3.58	10.90	31.15	667.09	1198.96	347.39	4680.54	0.77	0.27	0.10	0.34	0.45	36.34	58.69	31.76	54.23
Hmarginatum	94	168	223	273	26.35	8.86	0.28	9.64	14.06	2040.03	1760.37	1256.94	2292.12	7.61	11.49	20.29	28.67	31.06	7248.33	2040.03	1760.37	1256.94	2292.12	43.74	11.71	5.31	9.86	29.09	500.30	0.82	440.12	5945.42	1.44	0.50	0.28	0.56	0.83	92.92	77.46	52.95	86.86
Hmarginatum	94	168	223	273	26.35	8.86	0.28	9.64	14.06	2040.03	1760.37	1256.94	2292.12	7.61	11.49	20.29	28.67	31.06	7248.33	2040.03	1760.37	1256.94	2292.12	43.74	11.71	5.31	9.86	29.09	500.30	0.82	440.12	5945.42	1.44	0.50	0.28	0.56	0.83	92.92	77.46	52.95	86.86
Hmarginatum	94	168	223	273	26.35	8.86	0.28	9.64	14.06	2040.03	1760.37	1256.94	2292.12	7.61	11.49	20.29	28.67	31.06	7248.33	2040.03	1760.37	1256.94	2292.12	43.74	11.71	5.31	9.86	29.09	500.30	0.82	440.12	5945.42	1.44	0.50	0.28	0.56	0.83	92.92	77.46	52.95	86.86
Hmarginatum	93	165	230	280	25.65	8.73	1.25	8.48	13.39	1969.88	2051.68	1198.79	2196.56	8.14	11.70	20.59	28.50	31.07	7318.14	1969.88	2051.68	1198.79	2196.56	44.17	10.89	7.33	10.03	29.33	516.40	34.86	503.99	5835.82	1.31	0.44	0.21	0.42	0.71	83.00	86.64	46.55	71.83
Hmarginatum	93	165	230	280	25.65	8.73	1.25	8.48	13.39	1969.88	2051.68	1198.79	2196.56	8.14	11.70	20.59	28.50	31.07	7318.14	1969.88	2051.68	1198.79	2196.56	44.17	10.89	7.33	10.03	29.33	516.40	34.86	503.99	5835.82	1.31	0.44	0.21	0.42	0.71	83.00	86.64	46.55	71.83
Hmarginatum	96	176	269	365	26.26	8.24	8.70	15.33	15.78	1933.44	2285.82	833.15	824.28	3.03	8.12	16.31	25.30	26.45	5814.78	1933.44	2285.82	833.15	824.28	38.86	5.10	4.27	34.58	33.65	581.33	518.41	2963.63	2887.38	1.42	0.40	0.58	0.85	0.85	89.52	104.24	37.58	37.02
Hmarginatum	93	178	228	278	27.97	7.80	1.17	9.80	17.21	1781.87	1200.93	906.61	817.62	-1.47	4.88	13.75	21.78	23.06	4748.10	1781.87	1200.93	906.61	930.85	31.42	14.57	1.46	9.04	30.92	1223.14	710.44	431.73	4551.75	1.17	0.33	0.29	0.33	0.79	76.14	50.60	40.51	61.63
Hmarginatum	92	142	233	283	35.47	10.89	0.77	11.99	21.46	1006.80	2256.93	835.31	-50.84	-7.20	-0.16	12.57	23.36	24.90	4500.46	1006.80	2256.93	835.31	470.83	22.93	16.39	7.26	11.79	22.21	663.11	2000.33	644.80	3658.95	1.38	0.42	0.42	0.32	0.93	47.42	83.40	35.48	36.84
Hmarginatum	92	179	235	285	27.81	8.37	0.47	9.83	16.65	1730.28	1325.73	832.05	621.15	-1.84	4.11	13.55	20.95	22.96	4568.43	1730.28	1325.73	832.05	748.90	27.81	27.76	3.22	20.09	26.80	1675.81	1377.17	511.36	3407.87	0.97	0.25	0.25	0.23	0.61	60.21	47.09	31.13	46.11
Hmarginatum	95	145	265	316	27.38	8.89	8.63	8.46	16.40	1213.46	3075.62	746.52	972.39	2.72	8.02	16.68	26.09	27.10	5936.38	1213.46	3075.62	746.52	972.39	42.33	3.81	6.46	28.57	32.78	468.49	443.32	1128.22	4975.13	1.48	0.46	0.57	0.31	0.98	62.54	138.15	40.81	42.21
Hmarginatum	96	146	217	267	28.71	9.09	1.60	10.94	16.82	1257.08	2072.01	1216.09	1733.33	3.01	8.04	17.22	27.36	28.86	6184.82	1257.08	2072.01	1216.09	1733.33	47.75	5.41	6.97	7.60	42.60	428.22	509.43	173.71	5884.03	1.59	0.43	0.31	0.60	1.04	64.82	95.48	57.58	81.50
Hmarginatum	94	144	224	274	29.34	9.35	0.53	10.54	17.28	1122.21	2125.72	1027.93	1055.65	-0.15	5.14	15.14	24.93	26.37	5295.87	1122.21	2125.72	1027.93	1101.79	29.83	18.63	7.58	12.98	28.57	777.41	1677.94	410.60	4135.18	1.14	0.34	0.25	0.39	0.71	48.15	80.35	40.80	63.43
Hmarginatum	86	173	240	303	18.56	6.02	2.37	5.43	10.25	1792.48	1480.75	1068.79	1226.21	5.71	8.64	16.88	20.98	21.95	5499.21	1792.48	1480.75	1068.79	1226.21	29.92	12.04	4.71	11.69	16.32	949.00	525.40	1104.20	4443.08	0.93	0.48	0.24	0.12	0.59	75.45	59.58	42.15	47.70
Hmarginatum	94	168	227	277	25.56	8.52	0.67	8.78	13.67	2042.40	1872.81	1224.33	2299.27	8.24	11.92	20.61	28.60	30.98	7338.50	2042.40	1872.81	1224.33	2299.27	45.23	11.58	6.98	10.04	30.02	527.18	2.66	495.16	5995.74	1.33	0.47	0.20	0.48	0.73	86.70	79.12	47.27	74.94
Hmarginatum	98	148	219	269	26.81	8.81	1.11	10.65	15.39	1145.01	1964.64	1109.64	1504.68	2.61	6.75	15.35	25.09	27.39	5637.95	1145.01	1964.64	1109.64	1504.68	36.20	1.67	2.24	3.52	32.69	528.55	570.50	328.82	5598.29	0.87	0.31	0.09	0.40	0.49	39.43	63.73	34.58	54.43
Hmarginatum	91	141	233	283	30.70	9.62	0.29	10.94	19.14	864.68	1972.02	755.67	-51.57	-6.58	-0.03	11.22	20.47	21.38	3953.52	864.68	1972.02	755.67	422.19	22.67	12.44	8.64	10.42	21.37	599.85	1905.04	789.41	3759.86	0.97	0.27	0.29	0.22	0.65	35.27	63.41	28.98	34.84
Hmarginatum	96	146	266	316	25.44	8.18	8.16	7.89	15.16	1198.74	3053.89	739.25	1157.86	4.16	9.09	16.83	25.89	26.87	6077.52	1198.74	3053.89	739.25	1157.86	41.63	5.06	7.89	26.00	31.57	464.85	500.79	1128.93	4979.41	1.40	0.40	0.59	0.30	0.88	59.65	140.06	37.22	46.76
Hmarginatum	97	174	264	316	29.40	9.73	9.80	9.38	16.96	2118.36	2565.27	830.93	1221.94	4.25	9.39	18.18	28.82	30.47	6656.79	2118.36	2565.27	830.93	1221.94	45.66	11.59	7.92	27.16	34.06	455.77	233.91	1202.14	5198.29	1.59	0.44	0.66	0.38	1.00	103.87	124.13	43.57	56.30
Hmarginatum	87	173	239	304	21.08	6.91	3.06	5.98	10.71	1931.64	1621.32	1181.81	1327.45	6.39	9.18	18.13	22.88	24.39	5987.33	1931.64	1621.32	1181.81	1327.45	41.45	18.94	7.37	17.55	22.41	552.69	198.68	1132.26	5229.11	1.11	0.60	0.33	0.16	0.65	87.80	69.05	47.13	46.74
Hmarginatum	92	179	235	285	29.20	9.08	0.87	10.04	17.09	1874.69	1429.03	889.08	759.40	-1.16	4.86	14.63	22.64	24.75	4973.40	1874.69	1429.03	889.08	854.59	28.87	24.86	5.22	15.58	28.84	1645.84	1273.18	417.89	3763.49	1.15	0.33	0.29	0.27	0.73	70.84	54.73	34.85	49.95
Hmarginatum	92	175	234	284	26.47	7.88	0.10	9.86	15.87	1579.97	1348.10	824.96	638.52	-1.55	4.04	13.17	20.27	22.27	4433.38	1579.97	1348.10	824.96	746.99	28.50	28.36	4.04	21.17	26.98	1597.09	1497.80	581.42	3438.29	0.85	0.18	0.22	0.24	0.53	51.85	45.21	29.42	43.34
Hmarginatum	93	177	230	280	29.92	9.59	0.22	10.68	17.43	1915.16	1429.53	974.88	921.76	-0.65	5.26	15.15	24.12	26.04	5232.84	1915.16	1429.53	974.88	992.78	30.04	24.84	4.70	16.72	29.80	1624.77	1214.60	418.64	3860.33	1.22	0.34	0.30	0.36	0.75	73.29	55.63	38.10	54.50
Hmarginatum	97	147	219	269	26.90	8.84	1.29	10.67	15.12	1125.44	1971.55	1092.57	1443.39	2.39	6.50	15.14	24.79	27.13	5548.29	1125.44	1971.55	1092.57	1443.39	37.25	1.60	1.79	3.79	33.46	540.22	628.40	327.69	5633.60	0.89	0.32	0.11	0.41	0.49	38.85	63.86	33.82	51.93
Hmarginatum	86	175	238	306	20.41	6.29	2.52	6.00	10.78	1970.01	1507.91	1239.42	1287.85	6.29	9.26	18.32	22.34	23.71	5931.46	1970.01	1507.91	1239.42	1287.85	44.40	22.11	12.26	17.47	18.19	727.36	40.13	1322.25	5069.32	1.07	0.58	0.28	0.15	0.64	85.88	61.44	48.29	44.01
Hmarginatum	92	182	236	286	29.58	8.80	0.65	10.28	17.87	1881.87	1337.96	860.14	613.31	-2.29	4.25	14.16	21.90	23.94	4776.49	1881.87	1337.96	860.14	767.98	26.15	22.53	2.90	14.30	25.84	1706.20	1173.16	530.47	3728.90	1.17	0.34	0.29	0.25	0.77	72.66	52.53	34.89	50.29
Hmarginatum	97	147	220	270	26.83	8.79	1.12	10.59	15.07	1132.44	2013.53	1092.19	1464.99	2.61	6.62	15.38	24.91	27.35	5618.06	1132.44	2013.53	1092.19	1464.99	37.38	1.84	2.24	4.39	32.99	529.71	566.27	325.42	5719.32	0.87	0.31	0.11	0.40	0.46	37.85	65.46	33.68	51.47
Hmarginatum	92	183	234	284	29.12	8.74	0.08	10.83	17.99	1728.23	1162.17	799.20	319.34	-4.14	2.43	12.32	20.19	21.92	4218.41	1728.23	1162.17	799.20	593.61	24.22	24.03	3.09	18.21	23.23	1779.45	1182.89	751.31	3436.61	0.98	0.26	0.24	0.25	0.63	60.15	41.85	30.08	41.42
Hmarginatum	83	177	243	305	14.94	4.61	1.55	4.54	8.39	2429.07	1782.83	1451.24	2284.32	13.73	16.53	23.44	25.98	26.90	7855.08	2429.07	1782.83	1451.24	2284.32	27.64	21.88	13.95	7.49	6.20	1221.71	457.06	1425.33	4067.49	0.83	0.43	0.23	0.08	0.50	97.50	71.31	54.81	78.73
Hmarginatum	92	180	236	286	26.29	7.71	0.27	9.57	15.92	1606.04	1225.08	764.39	508.94	-2.24	3.51	12.46	19.25	21.20	4190.76	1606.04	1225.08	764.39	658.12	30.33	29.74	3.59	22.59	26.41	1769.75	1487.13	609.28	3297.15	0.82	0.18	0.22	0.20	0.53	51.58	40.92	27.59	42.32
Hmarginatum	94	144	220	270	27.52	9.33	0.63	10.00	16.31	1204.54	2117.09	1144.69	1568.39	2.54	7.62	16.87	26.53	27.49	5945.50	1204.54	2117.09	1144.69	1568.39	50.65	3.94	10.01	11.71	44.15	500.53	871.81	156.93	5681.86	1.47	0.44	0.29	0.50	0.97	62.07	95.43	53.45	77.28
Hmarginatum	95	179	267	365	29.67	9.13	9.14	17.97	17.98	2018.42	2139.10	674.11	588.67	-0.04	6.05	15.22	25.00	26.17	5414.78	2018.42	2139.10	712.64	602.51	35.35	6.13	2.99	34.00	30.17	1038.34	675.96	2966.92	2575.90	1.38	0.41	0.54	0.86	0.84	90.34	95.65	38.93	36.03
Hmarginatum	51	101	151	271	27.79	9.90	9.57	10.98	15.86	482.65	1038.66	2745.46	405.13	-1.25	3.68	12.57	23.13	24.99	4702.96	482.65	1038.66	2745.46	493.39	31.93	15.05	8.50	15.75	29.70	596.22	803.63	1737.28	4122.63	0.92	0.32	0.30	0.45	0.47	18.49	40.80	94.75	33.80
Hmarginatum	94	177	227	277	30.03	9.40	0.25	10.79	18.05	1902.53	1339.29	993.63	914.73	-1.11	4.87	14.86	24.24	25.77	5161.79	1902.53	1339.29	993.63	1006.27	30.35	20.68	3.84	13.31	29.80	1555.69	1006.46	468.49	4220.63	1.22	0.34	0.28	0.37	0.79	77.71	54.20	41.17	63.24
Hmarginatum	92	178	236	286	27.14	8.15	0.57	9.67	16.07	1711.40	1375.77	832.56	704.69	-1.12	4.59	13.80	20.95	23.08	4644.50	1711.40	1375.77	832.56	793.59	28.10	27.97	5.29	18.88	27.87	1713.48	1468.78	487.40	3586.84	0.93	0.21	0.24	0.23	0.58	58.35	48.41	30.98	46.81
Hmarginatum	90	140	236	286	26.80	7.31	0.73	10.05	16.44	821.35	1948.00	745.64	291.48	-3.63	2.20	11.96	18.89	20.58	3987.16	821.35	1948.00	745.64	531.54	34.84	23.84	9.36	26.92	27.27	499.89	2947.71	705.46	3108.41	0.77	0.15	0.24	0.20	0.50	29.16	59.23	26.86	36.12
Hmarginatum	98	148	219	269	26.96	8.77	1.17	10.71	15.38	1139.44	1961.68	1100.96	1473.60	2.48	6.54	15.23	24.95	27.35	5590.13	1139.44	1961.68	1100.96	1473.60	37.40	1.58	1.80	3.85	33.78	554.29	644.27	343.27	5720.49	0.87	0.32	0.09	0.41	0.47	38.70	63.56	33.84	52.37
Hmarginatum	96	175	266	316	27.67	9.03	9.14	8.72	16.05	1899.88	2261.06	666.95	880.78	2.14	7.16	15.66	25.33	26.80	5640.85	1899.88	2261.06	666.95	880.78	46.82	3.94	10.65	29.32	39.55	664.14	677.75	1021.21	4927.93	1.44	0.37	0.57	0.34	0.95	88.64	104.34	36.98	42.59
Hmarginatum	92	182	236	286	27.13	7.98	0.39	9.67	16.41	1706.14	1224.92	791.28	553.52	-2.16	3.82	12.97	19.86	21.91	4356.73	1706.14	1224.92	791.28	699.74	28.18	27.98	2.61	20.73	26.37	1802.86	1378.42	604.90	3490.19	0.91	0.23	0.23	0.20	0.59	58.69	43.34	29.54	45.59
Hmarginatum	87	173	238	304	22.10	7.02	3.11	6.21	11.15	2090.41	1729.59	1319.46	1522.76	7.63	10.40	19.99	24.65	26.36	6580.30	2090.41	1729.59	1319.46	1522.76	49.65	25.03	11.32	21.98	23.44	457.17	-77.84	1221.86	5699.30	1.17	0.62	0.34	0.21	0.69	90.64	73.59	50.56	50.67
Hmarginatum	95	180	271	365	28.88	8.60	9.14	17.07	17.62	1950.34	2107.20	566.72	575.24	-0.24	5.83	14.80	23.85	25.22	5203.75	1950.34	2107.20	611.13	590.45	35.22	9.19	5.74	33.73	30.98	1122.87	834.52	2842.06	2528.80	1.27	0.34	0.48	0.80	0.77	82.54	90.52	33.57	35.99
Hmarginatum	94	144	225	275	30.77	9.51	0.92	11.26	18.18	1123.61	2161.51	1032.46	954.39	-1.05	4.86	15.02	25.10	26.58	5278.86	1123.61	2161.51	1032.46	1043.14	30.94	19.87	7.91	13.46	29.99	790.33	1772.95	456.00	4309.46	1.30	0.38	0.35	0.45	0.80	50.63	84.06	42.48	62.93
Hmarginatum	93	178	232	282	28.78	8.98	0.41	10.19	17.11	1822.96	1366.02	902.97	776.96	-1.25	4.66	14.26	22.66	24.47	4891.65	1822.96	1366.02	902.97	873.85	30.23	26.38	4.10	17.75	30.23	1701.98	1286.46	486.53	3915.94	1.10	0.29	0.27	0.29	0.70	67.96	51.85	35.02	51.92
Hmarginatum	87	172	241	301	18.27	6.08	2.63	5.07	10.02	1781.30	1552.22	1035.04	1347.52	6.36	9.14	17.01	21.43	22.45	5645.24	1781.30	1552.22	1035.04	1347.52	32.10	12.88	6.43	11.58	16.69	978.84	538.38	1136.52	4780.87	0.89	0.47	0.25	0.13	0.56	73.36	61.03	38.85	51.65
Hmarginatum	97	176	265	316	27.32	8.58	8.79	8.53	16.36	1904.37	2199.68	685.04	906.14	2.16	7.30	15.55	25.27	26.46	5627.13	1904.37	2199.68	685.04	906.14	41.29	6.48	3.02	31.00	35.32	697.76	459.63	1127.72	5150.13	1.29	0.35	0.52	0.27	0.85	82.88	94.50	34.48	42.29
Hmarginatum	97	176	265	316	27.32	8.58	8.79	8.53	16.36	1904.37	2199.68	685.04	906.14	2.16	7.30	15.55	25.27	26.46	5627.13	1904.37	2199.68	685.04	906.14	41.29	6.48	3.02	31.00	35.32	697.76	459.63	1127.72	5150.13	1.29	0.35	0.52	0.27	0.85	82.88	94.50	34.48	42.29
Hmarginatum	96	176	265	316	31.38	10.01	10.01	9.80	18.75	2137.80	2430.21	744.85	863.16	1.38	7.26	17.05	28.06	29.33	6109.88	2137.80	2430.21	744.85	871.32	41.42	5.72	3.52	30.64	33.83	847.35	499.23	1152.43	4957.11	1.58	0.45	0.64	0.34	1.02	98.12	110.98	39.40	42.44
Hmarginatum	95	166	218	268	26.11	8.71	1.10	10.04	14.15	1955.96	1661.89	1296.56	2396.14	7.61	11.34	20.04	28.67	30.95	7208.40	1955.96	1661.89	1296.56	2396.14	46.65	11.53	3.98	10.05	32.62	521.64	10.59	404.65	6491.84	1.34	0.48	0.20	0.59	0.75	87.50	72.15	54.19	89.07
Hmarginatum	92	183	236	286	29.43	8.52	0.35	10.34	18.14	1803.48	1246.04	811.46	434.08	-3.43	3.23	13.16	20.79	22.65	4453.27	1803.48	1246.04	811.46	659.46	25.83	25.79	2.72	18.91	25.22	1860.28	1282.39	676.29	3626.65	1.09	0.31	0.28	0.24	0.73	67.07	47.40	32.24	45.20
Hmarginatum	94	144	224	274	29.52	9.44	0.43	10.53	17.60	1147.60	2157.35	1051.06	1111.14	0.01	5.45	15.57	25.47	26.74	5423.89	1147.60	2157.35	1051.06	1151.47	32.02	18.76	7.77	13.35	30.38	821.37	1745.07	418.26	4480.40	1.21	0.37	0.28	0.42	0.75	49.72	81.99	41.78	62.94
Hmarginatum	97	147	220	270	27.01	8.70	1.22	10.63	15.16	1118.20	1994.38	1077.24	1400.21	2.26	6.28	15.11	24.59	27.11	5506.05	1118.20	1994.38	1077.24	1400.21	38.18	1.55	2.16	4.72	33.91	598.10	771.42	361.05	5754.16	0.85	0.29	0.13	0.40	0.45	37.10	63.35	32.43	51.87
Hmarginatum	97	147	221	271	27.22	8.79	1.10	10.74	15.24	1114.93	2026.01	1068.93	1359.77	2.10	6.17	15.06	24.64	27.18	5486.03	1114.93	2026.01	1068.93	1359.77	37.55	1.81	2.19	5.26	33.34	609.23	852.00	372.80	5651.26	0.85	0.30	0.11	0.39	0.45	36.58	64.14	32.02	48.31
Hmarginatum	91	141	232	282	27.69	8.50	0.32	10.22	17.33	781.01	1774.41	712.09	8.08	-5.74	0.29	10.33	18.58	19.45	3625.78	781.01	1774.41	712.09	414.55	33.06	21.43	10.17	23.60	25.90	569.71	2768.28	925.26	3242.17	0.70	0.15	0.19	0.19	0.46	26.57	51.07	24.39	30.92
Hmarginatum	96	176	264	316	28.15	8.99	9.00	8.83	16.05	1953.22	2235.20	724.28	924.69	2.47	7.53	15.97	25.46	27.25	5767.99	1953.22	2235.20	724.28	924.69	48.41	5.13	7.95	31.64	40.99	608.59	569.93	1104.89	5269.57	1.50	0.41	0.63	0.33	0.96	90.31	102.54	38.42	41.25
Hmarginatum	95	145	218	268	27.70	8.92	1.24	10.27	16.37	1244.84	2087.15	1195.10	1756.23	3.34	8.30	17.43	27.09	28.27	6190.78	1244.84	2087.15	1195.10	1756.23	54.51	6.39	10.59	10.77	48.08	463.02	666.62	160.50	6269.30	1.49	0.43	0.28	0.53	0.99	62.89	93.48	55.01	80.57
Hmarginatum	96	175	263	316	28.66	9.27	9.15	9.01	16.07	1998.56	2328.24	776.89	1014.71	3.13	8.14	16.61	26.42	28.33	6045.94	1998.56	2328.24	776.89	1014.71	49.66	7.81	6.10	31.85	41.28	518.55	470.74	1162.75	5435.16	1.57	0.45	0.67	0.31	0.97	93.22	107.67	39.86	42.79
Hmarginatum	97	147	220	270	26.68	8.57	1.18	10.46	15.08	1122.49	1989.79	1080.46	1442.73	2.50	6.51	15.27	24.63	27.04	5551.21	1122.49	1989.79	1080.46	1442.73	38.60	1.63	2.01	4.25	34.35	585.77	713.89	367.63	5905.15	0.85	0.31	0.11	0.39	0.47	37.85	62.62	32.42	51.85
Hmarginatum	96	146	224	274	25.82	8.19	0.70	9.90	14.84	1087.80	2057.43	1032.79	1356.53	2.38	6.54	15.28	24.03	26.24	5453.27	1087.80	2057.43	1032.79	1356.53	37.37	2.64	2.00	4.88	32.71	610.75	901.24	387.68	5685.23	0.77	0.25	0.10	0.32	0.41	33.79	62.52	29.88	47.43
Hmarginatum	95	165	219	269	25.76	8.61	0.99	9.90	13.98	1895.68	1696.89	1271.36	2331.13	7.42	11.19	19.69	28.24	30.51	7094.76	1895.68	1696.89	1271.36	2331.13	47.50	11.53	4.24	10.18	33.08	530.41	21.43	420.88	6614.92	1.34	0.47	0.21	0.58	0.74	83.90	73.29	52.71	85.60
Hmarginatum	92	182	236	286	27.53	8.23	0.62	9.45	16.39	1702.46	1218.25	767.41	498.91	-2.48	3.61	12.55	19.81	21.76	4288.87	1702.46	1218.25	767.41	664.97	31.97	31.23	3.93	23.06	26.99	1987.78	1515.54	663.16	3439.09	0.95	0.26	0.23	0.20	0.62	62.24	45.30	30.37	46.65
Hmarginatum	85	173	239	304	18.20	5.78	2.16	5.47	10.20	1790.85	1432.37	1101.54	1179.50	5.57	8.42	17.00	20.64	21.60	5436.21	1790.85	1432.37	1101.54	1179.50	30.54	13.86	4.25	11.46	16.47	1069.79	638.45	1245.20	4674.48	0.86	0.45	0.23	0.11	0.53	75.53	57.09	43.92	48.37
Hmarginatum	85	173	239	304	18.20	5.78	2.16	5.47	10.20	1790.85	1432.37	1101.54	1179.50	5.57	8.42	17.00	20.64	21.60	5436.21	1790.85	1432.37	1101.54	1179.50	30.54	13.86	4.25	11.46	16.47	1069.79	638.45	1245.20	4674.48	0.86	0.45	0.23	0.11	0.53	75.53	57.09	43.92	48.37
Hmarginatum	92	181	237	287	29.50	8.77	1.03	9.86	17.58	1871.88	1390.87	848.11	640.50	-1.93	4.44	14.24	21.98	24.06	4816.96	1871.88	1390.87	848.11	777.44	28.15	23.87	5.22	13.85	28.01	1808.76	1294.46	514.98	3995.97	1.20	0.35	0.31	0.24	0.79	73.36	55.46	35.08	50.14
Hmarginatum	79	180	247	305	15.37	4.81	1.24	4.91	8.88	2536.09	1754.42	1339.46	2056.42	12.38	15.69	23.36	25.30	26.28	7596.85	2536.09	1754.42	1339.46	2056.42	49.07	32.63	22.84	13.60	12.62	1191.04	41.79	1423.19	5007.81	0.79	0.39	0.16	0.11	0.48	87.66	60.19	43.96	55.18
Hmarginatum	96	146	222	272	26.70	8.64	0.98	10.38	14.85	1110.13	2065.16	1059.99	1387.58	2.45	6.44	15.32	24.54	27.02	5539.68	1110.13	2065.16	1059.99	1387.58	38.92	1.46	2.26	5.11	33.81	607.57	807.21	374.26	5869.17	0.84	0.29	0.11	0.37	0.45	36.79	65.28	32.18	50.47
Hmarginatum	95	145	266	316	28.89	9.37	9.19	9.13	16.62	1284.20	3338.01	771.89	1088.60	3.56	8.64	17.85	28.04	29.45	6406.67	1284.20	3338.01	771.89	1088.60	50.70	5.15	9.34	29.99	41.35	478.77	746.30	1141.34	5322.01	1.60	0.49	0.65	0.35	1.02	65.21	151.42	40.16	41.61
Hmarginatum	97	147	221	271	26.30	8.52	0.96	10.30	15.11	1124.86	2005.85	1078.76	1465.22	2.63	6.80	15.41	24.69	26.87	5590.46	1124.86	2005.85	1078.76	1465.22	38.78	1.40	2.14	4.28	34.50	587.77	722.70	378.79	5982.39	0.83	0.31	0.09	0.38	0.46	37.60	63.47	32.29	51.38
Hmarginatum	94	180	271	365	28.91	8.75	8.96	17.35	17.56	1982.94	2116.51	580.38	565.18	-0.27	5.92	14.99	24.00	25.23	5250.22	1982.94	2116.51	624.37	581.83	36.46	8.80	4.31	34.90	31.54	1176.03	846.89	3012.73	2662.13	1.33	0.39	0.50	0.84	0.81	88.18	94.47	35.24	35.68
Hmarginatum	96	175	262	316	29.01	9.57	9.23	9.30	16.17	2036.90	2355.90	809.27	1049.08	3.35	8.39	16.90	26.99	28.89	6177.03	2036.90	2355.90	809.27	1049.08	51.29	8.55	6.35	32.78	42.34	512.02	463.43	1199.40	5567.42	1.60	0.46	0.68	0.33	0.99	95.82	109.95	41.49	43.66
Hmarginatum	97	176	265	316	27.22	8.65	8.90	8.60	15.84	1846.85	2160.55	656.83	862.08	1.99	6.96	15.04	24.51	26.11	5460.40	1846.85	2160.55	656.83	862.08	47.55	3.59	10.01	32.27	41.17	750.11	722.03	1075.07	5229.38	1.37	0.36	0.57	0.28	0.89	84.16	97.26	34.98	41.41
Hmarginatum	94	144	228	278	23.84	7.56	0.26	8.98	14.32	1035.65	2073.50	980.41	1296.74	2.45	6.81	15.30	23.08	24.58	5309.10	1035.65	2073.50	980.41	1296.74	36.31	10.58	6.93	10.60	33.03	742.30	1648.51	386.60	4997.40	0.61	0.21	0.07	0.22	0.35	28.76	54.42	24.48	40.07
Hmarginatum	97	147	218	268	27.84	9.11	1.41	10.97	15.54	1154.26	2000.05	1121.21	1461.30	2.32	6.39	15.43	25.35	27.90	5649.95	1154.26	2000.05	1121.21	1461.30	40.57	1.68	1.78	5.52	37.04	617.75	791.74	355.51	6013.35	0.92	0.32	0.13	0.43	0.51	39.34	63.64	34.25	51.25
Hmarginatum	97	147	222	272	26.01	8.27	0.91	10.14	15.05	1113.19	2008.51	1063.45	1446.09	2.61	6.84	15.38	24.46	26.57	5547.99	1113.19	2008.51	1063.45	1446.09	39.38	1.56	2.27	4.47	34.91	595.43	760.74	388.31	6063.47	0.82	0.30	0.11	0.38	0.45	36.97	63.63	32.05	52.07
Hmarginatum	97	147	221	271	26.10	8.45	0.99	10.21	15.09	1121.73	1998.23	1082.70	1479.02	2.68	6.94	15.46	24.71	26.77	5597.47	1121.73	1998.23	1082.70	1479.02	39.38	1.56	2.27	4.23	35.34	595.43	750.70	388.07	6073.45	0.82	0.30	0.11	0.38	0.45	36.97	62.79	32.43	52.54
Hmarginatum	96	146	222	272	26.30	8.38	1.00	10.13	14.78	1099.69	2032.33	1047.89	1383.59	2.43	6.44	15.23	24.22	26.58	5481.21	1099.69	2032.33	1047.89	1383.59	40.42	1.41	2.31	5.19	35.23	584.92	708.68	373.33	6163.23	0.87	0.30	0.13	0.38	0.47	37.28	66.01	32.13	49.31
Hmarginatum	97	147	221	271	26.21	8.38	1.00	10.20	15.04	1111.13	1985.58	1064.78	1428.45	2.47	6.57	15.23	24.38	26.61	5506.73	1111.13	1985.58	1064.78	1428.45	39.76	1.51	2.16	4.76	35.38	615.33	807.49	386.57	6043.17	0.84	0.30	0.11	0.39	0.46	36.70	62.73	32.15	49.46
Hmarginatum	95	145	218	268	28.69	9.22	1.41	10.72	17.09	1329.22	2199.51	1283.68	1988.23	4.20	9.76	18.80	28.69	29.81	6701.72	1329.22	2199.51	1283.68	1988.23	54.53	10.63	3.56	8.28	42.82	403.33	44.57	223.89	7181.92	1.60	0.47	0.34	0.61	1.03	66.37	99.59	59.68	88.44
Hmarginatum	95	179	271	365	25.45	7.71	8.16	15.22	15.67	1938.56	2129.94	750.16	747.65	2.33	7.58	15.71	23.93	24.93	5508.46	1938.56	2129.94	750.16	747.65	39.37	5.65	3.89	35.49	34.33	915.01	678.73	3272.91	3027.91	1.36	0.39	0.50	0.88	0.86	92.57	99.88	38.48	37.44
Hmarginatum	96	146	265	316	27.49	8.90	8.85	8.79	16.08	1296.90	3293.86	814.36	1233.36	4.64	9.41	18.16	28.09	29.37	6560.51	1296.90	3293.86	814.36	1233.36	61.24	12.53	10.55	31.69	47.41	339.80	376.16	1244.38	5945.66	1.50	0.44	0.62	0.33	0.96	63.75	147.71	40.28	46.71
Hmarginatum	80	177	246	304	15.81	5.10	1.47	5.04	8.94	2403.04	1793.66	1306.66	2004.21	11.81	14.98	22.71	25.06	25.90	7419.63	2403.04	1793.66	1306.66	2004.21	49.19	29.70	21.82	14.32	13.05	1284.27	79.67	1433.54	5131.36	0.79	0.39	0.17	0.07	0.50	83.47	60.96	43.85	58.70
Hmarginatum	96	146	224	274	25.94	8.17	0.70	9.89	14.91	1076.18	2041.45	1020.37	1301.49	2.06	6.22	15.06	23.78	26.05	5359.15	1076.18	2041.45	1020.37	1301.49	38.79	3.50	2.17	5.66	34.26	641.68	1005.89	406.33	5862.51	0.79	0.25	0.11	0.31	0.45	34.91	62.66	29.76	46.32
Hmarginatum	96	146	224	274	25.94	8.17	0.70	9.89	14.91	1076.18	2041.45	1020.37	1301.49	2.06	6.22	15.06	23.78	26.05	5359.15	1076.18	2041.45	1020.37	1301.49	38.79	3.50	2.17	5.66	34.26	641.68	1005.89	406.33	5862.51	0.79	0.25	0.11	0.31	0.45	34.91	62.66	29.76	46.32
Hmarginatum	96	146	217	267	30.19	9.41	1.57	11.19	18.47	1191.99	1935.43	1151.95	1313.40	0.11	6.21	15.53	25.83	26.96	5549.45	1191.99	1935.43	1151.95	1357.85	40.14	10.35	4.90	10.50	38.33	761.32	1113.27	348.19	5691.57	1.40	0.38	0.34	0.55	0.91	56.73	81.90	52.64	78.47
Hmarginatum	88	171	240	300	18.37	6.12	2.74	5.02	10.12	1816.69	1618.00	1082.75	1491.06	7.16	9.78	17.70	22.39	23.40	5933.98	1816.69	1618.00	1082.75	1491.06	27.41	12.33	4.42	10.30	14.88	1117.43	767.60	1228.65	4840.15	0.86	0.46	0.27	0.14	0.49	76.31	66.04	39.94	53.75
Hmarginatum	85	179	249	299	17.61	5.47	2.03	5.00	10.44	2385.50	1879.48	1119.46	2129.47	11.06	14.81	22.13	25.80	26.70	7423.82	2385.50	1879.48	1119.46	2129.47	49.99	21.15	11.54	21.03	26.97	880.73	122.55	964.47	5999.14	0.83	0.37	0.23	0.10	0.50	88.27	68.35	38.42	63.10
Hmarginatum	94	144	225	275	28.88	8.87	0.70	10.34	17.86	1087.73	2025.59	999.87	978.53	-0.91	5.24	14.70	23.68	24.82	5096.93	1087.73	2025.59	999.87	1062.68	36.48	18.23	7.01	12.67	35.20	753.02	1621.55	460.54	5113.87	1.26	0.33	0.31	0.39	0.85	51.82	84.06	44.95	66.69
Hmarginatum	94	144	225	275	29.93	9.57	0.41	10.80	17.83	1146.74	2196.72	1050.12	1070.65	-0.23	5.30	15.55	25.57	26.93	5430.14	1146.74	2196.72	1050.12	1120.11	34.36	19.14	8.14	13.17	32.69	840.65	1802.21	449.81	4861.87	1.24	0.37	0.29	0.43	0.77	49.58	83.85	41.89	61.10
Hmarginatum	95	145	225	275	25.69	8.20	0.64	9.77	14.64	1079.02	2099.95	1024.95	1336.15	2.41	6.56	15.39	23.96	26.16	5459.39	1079.02	2099.95	1024.95	1336.15	38.81	4.23	2.51	6.03	34.42	650.51	1077.87	408.32	5824.22	0.77	0.25	0.10	0.30	0.42	33.79	63.46	29.86	46.52
Hmarginatum	94	144	228	278	29.57	8.87	0.46	10.63	17.83	1084.61	2155.38	977.11	890.20	-1.04	4.74	14.76	24.17	25.58	5115.92	1084.61	2155.38	977.11	977.23	33.58	24.32	8.55	16.85	33.24	822.20	2113.22	517.39	4512.38	1.16	0.33	0.31	0.36	0.74	46.34	79.29	38.36	57.62
Hmarginatum	95	145	218	268	26.16	8.48	1.28	9.80	15.47	1216.21	2026.85	1179.65	1834.75	4.00	8.98	17.27	26.47	27.45	6166.63	1216.21	2026.85	1179.65	1834.75	48.15	4.83	3.74	4.43	41.66	464.22	331.72	306.57	6881.05	1.42	0.42	0.28	0.53	0.91	59.53	90.28	52.93	78.11
Hmarginatum	96	146	218	268	25.47	7.98	1.40	9.67	15.06	1165.27	1931.01	1128.98	1725.86	3.63	8.23	16.36	25.29	26.54	5864.05	1165.27	1931.01	1128.98	1725.86	47.64	3.34	3.99	3.36	43.70	439.78	444.73	325.67	6813.58	1.23	0.34	0.25	0.48	0.77	51.64	78.88	46.40	70.67
Hmarginatum	95	177	272	365	24.54	7.58	8.14	14.33	14.89	1825.63	2133.69	709.82	733.67	2.44	7.36	15.24	23.24	24.32	5346.45	1825.63	2133.69	709.82	733.67	44.64	3.19	7.51	40.66	40.90	810.46	860.52	3203.00	3191.56	1.21	0.35	0.47	0.75	0.73	80.80	93.01	34.01	34.84
Hmarginatum	51	103	153	270	27.91	10.05	9.74	11.16	16.46	547.69	1086.30	2746.07	478.36	-0.90	4.24	13.04	23.87	25.32	4871.68	547.69	1086.30	2746.07	552.11	40.05	19.81	9.32	17.12	37.82	679.93	841.39	1687.60	4888.30	0.85	0.33	0.27	0.41	0.45	18.91	39.98	88.25	33.37
Hmarginatum	96	175	265	316	28.96	9.31	9.35	9.06	17.21	2131.85	2478.34	805.36	1127.53	3.61	8.88	18.01	28.25	29.45	6465.39	2131.85	2478.34	805.36	1127.53	53.93	10.77	6.19	33.05	43.16	485.07	393.60	1278.33	5963.73	1.57	0.46	0.65	0.32	1.00	98.27	112.67	39.78	43.91
Hmarginatum	95	145	219	269	30.17	9.58	1.20	11.00	18.52	1181.57	1996.02	1124.24	1237.03	-0.19	6.02	15.59	25.60	26.68	5508.07	1181.57	1996.02	1124.24	1292.82	39.07	15.73	5.77	14.24	37.43	831.30	1472.99	393.63	5405.61	1.43	0.40	0.35	0.53	0.95	58.32	85.99	52.12	77.00
Hmarginatum	96	146	224	274	25.93	8.18	0.67	9.89	14.86	1099.26	2071.34	1036.19	1382.56	2.52	6.64	15.43	24.22	26.42	5507.47	1099.26	2071.34	1036.19	1382.56	40.69	2.24	2.05	5.46	35.52	638.27	915.89	407.58	6167.84	0.82	0.28	0.11	0.34	0.46	35.77	64.07	30.52	46.97
Hmarginatum	95	145	222	272	29.48	9.09	1.05	10.79	18.11	1144.52	2027.34	1070.84	1152.21	-0.24	5.77	15.29	24.95	26.09	5366.71	1144.52	2027.34	1070.84	1207.63	38.34	15.76	5.91	12.74	36.48	783.66	1499.36	421.42	5424.74	1.34	0.36	0.32	0.47	0.88	54.33	85.31	48.41	70.58
Hmarginatum	96	146	217	267	27.02	8.51	1.49	10.16	16.25	1147.13	1868.22	1116.48	1497.79	1.87	7.09	15.51	24.99	26.03	5544.39	1147.13	1868.22	1116.48	1497.79	43.03	2.68	5.52	2.87	40.65	579.39	565.78	349.84	6650.65	1.28	0.34	0.27	0.48	0.84	52.85	77.25	48.83	72.37
Hmarginatum	84	134	245	300	19.64	6.76	2.61	5.82	11.61	1400.84	3285.58	1377.24	2260.09	11.98	15.66	24.80	29.06	29.76	8223.41	1400.84	3285.58	1377.24	2260.09	54.48	6.94	10.46	27.64	43.18	544.67	815.42	729.27	6095.02	1.28	0.63	0.36	0.18	0.73	67.13	157.86	59.89	80.35
Hmarginatum	84	134	245	300	19.64	6.76	2.61	5.82	11.61	1400.84	3285.58	1377.24	2260.09	11.98	15.66	24.80	29.06	29.76	8223.41	1400.84	3285.58	1377.24	2260.09	54.48	6.94	10.46	27.64	43.18	544.67	815.42	729.27	6095.02	1.28	0.63	0.36	0.18	0.73	67.13	157.86	59.89	80.35
Hmarginatum	96	146	217	267	26.57	8.43	1.46	10.02	16.00	1086.89	1774.05	1058.17	1318.05	1.02	6.24	14.40	23.71	24.73	5166.97	1086.89	1774.05	1058.17	1328.40	40.68	7.61	6.90	5.09	39.81	646.61	819.60	438.32	6282.93	1.20	0.32	0.27	0.45	0.80	50.88	73.11	46.78	73.12
Hmarginatum	96	146	223	273	25.89	8.17	0.80	9.86	14.88	1105.09	2051.05	1051.00	1419.52	2.62	6.75	15.53	24.33	26.48	5544.06	1105.09	2051.05	1051.00	1419.52	41.53	2.08	2.07	5.10	36.43	632.47	882.78	402.40	6277.61	0.82	0.29	0.11	0.35	0.44	35.53	63.83	30.58	47.38
Hmarginatum	88	179	243	293	19.00	5.95	1.62	5.74	11.38	2330.95	1763.65	1128.18	2197.92	10.21	14.22	21.49	26.20	27.18	7329.13	2330.95	1763.65	1128.18	2197.92	42.89	14.28	7.31	15.18	27.29	1000.36	360.72	831.88	6013.56	0.94	0.40	0.17	0.13	0.61	94.86	66.33	43.93	86.22
Hmarginatum	99	149	218	268	28.64	9.39	1.38	11.60	16.10	1159.32	1976.90	1129.68	1399.29	1.83	5.95	14.98	25.46	28.34	5577.80	1159.32	1976.90	1129.68	1399.29	41.62	3.47	2.79	8.76	38.29	720.77	1054.47	402.22	6026.70	0.94	0.31	0.13	0.45	0.50	38.63	64.55	35.43	49.92
Hmarginatum	96	146	222	272	25.90	8.36	0.96	10.02	14.82	1102.88	2024.03	1060.68	1429.38	2.60	6.82	15.40	24.38	26.44	5534.22	1102.88	2024.03	1060.68	1429.38	41.46	1.83	2.26	4.68	36.78	631.14	845.62	406.37	6330.16	0.82	0.29	0.11	0.36	0.44	35.53	63.03	30.94	47.84
Hmarginatum	98	148	222	272	27.54	9.04	0.44	10.59	17.21	1155.43	2012.14	1109.84	1366.74	1.29	6.51	15.57	25.53	26.80	5559.51	1155.43	2012.14	1109.84	1367.96	43.93	5.67	5.43	11.50	39.59	706.22	1233.32	378.49	5900.38	1.04	0.34	0.17	0.41	0.68	45.45	67.64	35.83	54.30
Hmarginatum	97	175	264	316	28.43	9.03	9.23	9.00	16.23	1897.06	2264.01	702.36	908.69	2.25	7.30	15.62	25.48	27.33	5703.36	1897.06	2264.01	702.36	908.69	50.74	4.04	10.33	34.88	43.99	766.97	749.40	1148.95	5583.09	1.46	0.38	0.63	0.31	0.92	85.65	102.04	35.97	41.49
Hmarginatum	85	175	240	304	18.01	5.60	2.01	5.34	10.36	1781.03	1365.18	1051.64	1114.35	5.01	8.13	16.46	20.03	21.08	5246.23	1781.03	1365.18	1051.64	1114.35	34.92	13.39	4.43	14.90	19.13	1236.89	626.61	1317.77	5081.90	0.88	0.45	0.21	0.11	0.56	75.29	55.09	42.66	48.16
Hmarginatum	93	179	231	281	28.65	8.91	0.28	9.98	17.06	1836.23	1302.17	895.88	771.39	-1.33	4.54	14.04	22.45	24.12	4834.99	1836.23	1302.17	895.88	874.26	32.67	27.81	4.69	17.91	32.66	1929.31	1330.57	581.58	4400.79	1.08	0.31	0.26	0.30	0.68	68.81	49.38	34.81	53.73
Hmarginatum	93	179	231	281	28.65	8.91	0.28	9.98	17.06	1836.23	1302.17	895.88	771.39	-1.33	4.54	14.04	22.45	24.12	4834.99	1836.23	1302.17	895.88	874.26	32.67	27.81	4.69	17.91	32.66	1929.31	1330.57	581.58	4400.79	1.08	0.31	0.26	0.30	0.68	68.81	49.38	34.81	53.73
Hmarginatum	95	145	224	274	25.93	8.28	0.70	9.79	14.58	1085.16	2076.31	1020.58	1337.94	2.40	6.44	15.26	23.96	26.18	5439.25	1085.16	2076.31	1020.58	1337.94	42.68	1.53	2.27	5.97	37.04	619.63	852.65	395.00	6394.42	0.87	0.29	0.15	0.35	0.47	36.76	66.40	30.67	47.18
Hmarginatum	96	146	217	267	26.87	8.45	1.58	10.20	16.05	1122.44	1833.73	1091.91	1428.37	1.60	6.76	15.05	24.47	25.57	5393.70	1122.44	1833.73	1091.91	1428.96	42.53	4.36	5.78	3.85	40.77	608.47	675.66	384.98	6591.16	1.26	0.34	0.27	0.48	0.81	51.86	76.40	47.86	71.47
Hmarginatum	91	141	235	285	26.38	7.15	0.80	9.91	16.15	837.86	1934.54	763.41	392.54	-3.00	2.67	12.13	19.13	20.83	4063.71	837.86	1934.54	763.41	588.65	34.75	25.20	10.09	26.16	30.09	621.72	3045.96	831.86	3772.91	0.77	0.15	0.24	0.21	0.49	29.46	59.55	27.18	38.88
Hmarginatum	94	144	227	277	23.37	7.57	0.27	8.80	14.24	1074.03	2099.66	1030.55	1481.35	3.37	7.80	16.11	23.87	25.11	5605.02	1074.03	2099.66	1030.55	1481.35	40.55	4.27	3.36	6.60	35.62	682.91	1158.52	419.57	6010.01	0.65	0.24	0.06	0.27	0.36	31.20	59.51	28.19	47.27
Hmarginatum	94	144	227	277	23.37	7.57	0.27	8.80	14.24	1074.03	2099.66	1030.55	1481.35	3.37	7.80	16.11	23.87	25.11	5605.02	1074.03	2099.66	1030.55	1481.35	40.55	4.27	3.36	6.60	35.62	682.91	1158.52	419.57	6010.01	0.65	0.24	0.06	0.27	0.36	31.20	59.51	28.19	47.27
Hmarginatum	86	176	248	298	19.24	6.16	2.67	5.24	10.96	2191.85	1881.27	1050.68	1862.37	9.07	12.66	20.73	24.87	26.13	6900.88	2191.85	1881.27	1050.68	1862.37	51.77	19.13	9.52	22.44	30.88	838.96	152.06	916.74	6381.60	0.99	0.44	0.28	0.07	0.63	85.46	70.60	37.57	53.40
Hmarginatum	51	101	151	270	26.19	9.29	8.85	10.08	14.69	628.83	1157.66	2998.53	940.39	2.64	7.06	15.29	25.27	27.19	5657.40	628.83	1157.66	2998.53	940.39	37.65	17.59	9.22	18.26	35.23	679.44	907.07	1927.42	4774.12	0.78	0.25	0.33	0.42	0.36	19.90	38.69	96.69	40.00
Hmarginatum	88	173	241	301	18.11	5.89	2.62	5.01	9.97	1832.97	1573.65	1069.00	1482.73	7.19	9.98	17.53	21.98	23.04	5884.85	1832.97	1573.65	1069.00	1482.73	40.12	16.07	9.29	15.25	20.52	1044.05	439.65	1270.18	5568.99	0.88	0.45	0.27	0.13	0.54	73.92	61.19	38.62	51.20
Hmarginatum	51	101	151	268	29.20	10.53	9.88	11.02	15.90	567.96	1174.65	3046.44	781.23	1.16	5.64	14.57	25.78	28.43	5503.96	567.96	1174.65	3046.44	781.54	36.31	15.91	9.47	20.27	34.74	654.40	931.15	2108.11	4618.99	0.93	0.31	0.32	0.48	0.45	18.21	40.53	97.90	34.91
Hmarginatum	86	172	240	302	18.50	6.08	2.50	5.27	10.20	1798.73	1524.53	1073.83	1281.84	6.05	8.82	17.20	21.34	22.32	5608.49	1798.73	1524.53	1073.83	1281.84	31.28	13.22	3.16	11.98	18.06	1190.25	807.92	1280.09	5050.04	0.85	0.44	0.25	0.10	0.51	76.52	61.70	42.23	51.87
Hmarginatum	86	172	240	302	18.50	6.08	2.50	5.27	10.20	1798.73	1524.53	1073.83	1281.84	6.05	8.82	17.20	21.34	22.32	5608.49	1798.73	1524.53	1073.83	1281.84	31.28	13.22	3.16	11.98	18.06	1190.25	807.92	1280.09	5050.04	0.85	0.44	0.25	0.10	0.51	76.52	61.70	42.23	51.87
Hmarginatum	95	145	225	275	25.57	8.04	0.61	9.59	14.65	1077.39	2083.18	1016.66	1332.58	2.38	6.55	15.36	23.82	25.96	5429.53	1077.39	2083.18	1016.66	1332.58	40.97	3.24	2.28	5.44	36.28	654.35	1013.86	426.95	6229.92	0.76	0.25	0.11	0.29	0.42	33.68	61.87	28.54	45.83
Hmarginatum	97	176	264	316	27.42	8.79	8.88	8.71	15.86	1807.12	2099.54	641.07	770.65	1.37	6.36	14.40	24.05	25.64	5258.82	1807.12	2099.54	641.07	774.86	47.20	7.67	13.34	35.24	42.70	1009.71	983.10	1056.78	5328.05	1.32	0.36	0.55	0.27	0.84	79.90	91.84	33.23	38.09
Hmarginatum	97	176	264	316	27.42	8.79	8.88	8.71	15.86	1807.12	2099.54	641.07	770.65	1.37	6.36	14.40	24.05	25.64	5258.82	1807.12	2099.54	641.07	774.86	47.20	7.67	13.34	35.24	42.70	1009.71	983.10	1056.78	5328.05	1.32	0.36	0.55	0.27	0.84	79.90	91.84	33.23	38.09
Hmarginatum	95	145	265	316	29.06	9.51	9.22	9.08	16.87	1321.28	3383.27	825.06	1159.70	3.98	9.20	18.40	28.72	29.92	6610.58	1321.28	3383.27	825.06	1159.70	56.96	9.63	7.81	33.69	44.58	439.18	429.84	1336.65	6213.65	1.57	0.50	0.65	0.31	0.98	65.07	151.47	40.92	44.62
Hmarginatum	87	175	247	297	19.70	6.27	2.65	5.55	11.13	2058.71	1832.29	999.44	1726.76	7.95	11.60	19.59	23.94	25.45	6535.45	2058.71	1832.29	999.44	1726.76	53.26	18.91	11.36	20.55	31.78	832.16	151.58	905.12	6520.30	0.94	0.36	0.29	0.10	0.54	81.84	71.62	37.24	56.43
Hmarginatum	89	172	239	303	23.46	7.51	3.71	6.37	12.02	2373.35	2074.98	1504.88	2058.57	10.76	13.59	23.27	28.97	30.80	7914.16	2373.35	2074.98	1504.88	2058.57	51.28	20.17	7.09	24.52	31.10	609.89	196.34	1231.48	6393.73	1.57	0.82	0.47	0.28	0.89	125.25	105.79	67.55	73.88
Hmarginatum	96	146	223	273	25.94	8.12	0.84	9.87	14.82	1092.76	2029.14	1032.30	1370.72	2.40	6.48	15.24	24.02	26.22	5443.50	1092.76	2029.14	1032.30	1370.72	43.05	1.77	1.98	5.48	37.57	645.85	893.53	409.36	6482.20	0.86	0.28	0.13	0.35	0.48	36.78	64.79	31.31	48.16
Hmarginatum	98	148	218	268	26.76	8.59	1.38	10.63	15.39	1136.63	1911.56	1103.52	1494.80	2.47	6.69	15.15	24.84	27.01	5561.21	1136.63	1911.56	1103.52	1494.80	43.74	1.94	2.03	5.35	40.44	647.53	794.80	399.05	6620.54	0.93	0.30	0.15	0.44	0.53	39.88	62.11	35.26	54.91
Hmarginatum	94	144	223	273	29.58	9.64	0.51	10.65	17.60	1164.36	2161.88	1078.57	1177.94	0.29	5.73	15.82	25.88	27.09	5528.36	1164.36	2161.88	1078.57	1208.75	37.95	17.84	7.76	13.26	35.51	879.78	1742.81	446.08	5408.23	1.24	0.38	0.27	0.44	0.77	51.18	83.98	43.65	65.01
Hmarginatum	94	144	227	277	24.88	7.98	0.26	9.25	14.48	1076.58	2144.11	1013.09	1355.67	2.70	6.93	15.74	23.91	25.76	5509.31	1076.58	2144.11	1013.09	1355.67	42.19	4.02	3.10	6.83	37.13	681.06	1131.39	422.20	6242.19	0.72	0.25	0.09	0.27	0.39	32.42	62.43	27.56	43.79
Hmarginatum	51	103	153	268	29.79	10.58	9.89	11.33	17.15	577.09	1167.38	2918.14	617.05	-0.31	4.98	13.80	25.60	27.37	5263.77	577.09	1167.38	2918.14	666.27	43.10	19.01	9.23	21.39	40.86	660.30	937.43	1862.95	5073.58	1.05	0.38	0.33	0.53	0.51	19.77	45.88	99.90	37.02
Hmarginatum	86	177	248	298	18.64	5.92	2.43	5.30	10.65	2159.81	1816.55	1029.11	1846.23	9.01	12.63	20.28	24.22	25.53	6768.13	2159.81	1816.55	1029.11	1846.23	53.80	20.77	12.89	20.43	30.35	920.47	165.77	977.55	6494.69	0.94	0.41	0.25	0.09	0.60	83.67	68.78	37.31	57.26
Hmarginatum	94	179	271	365	29.32	9.21	9.44	17.41	17.63	2006.55	2190.61	597.46	577.32	-0.06	5.90	15.31	24.69	25.96	5366.64	2006.55	2190.61	635.76	590.61	40.68	13.72	12.42	39.00	37.00	1440.79	1169.54	3169.33	2807.82	1.31	0.38	0.50	0.83	0.78	86.61	94.89	35.83	36.31
Hmarginatum	94	144	226	276	22.25	6.77	0.62	8.12	12.60	1261.33	2351.93	1189.89	2329.68	8.51	12.31	19.79	26.93	28.58	7038.33	1261.33	2351.93	1189.89	2329.68	50.28	5.46	9.09	10.21	35.74	577.10	344.19	569.84	7077.30	1.12	0.38	0.17	0.42	0.65	54.18	97.14	46.83	82.52
Hmarginatum	95	145	225	275	25.41	8.18	0.49	9.61	14.57	1091.16	2102.06	1028.48	1387.25	2.71	6.84	15.57	24.16	26.16	5527.69	1091.16	2102.06	1028.48	1387.25	42.98	2.65	2.26	6.13	37.65	671.90	1006.82	431.91	6479.56	0.80	0.28	0.11	0.32	0.43	34.75	64.08	29.47	45.31
Hmarginatum	95	145	225	275	25.41	8.18	0.49	9.61	14.57	1091.16	2102.06	1028.48	1387.25	2.71	6.84	15.57	24.16	26.16	5527.69	1091.16	2102.06	1028.48	1387.25	42.98	2.65	2.26	6.13	37.65	671.90	1006.82	431.91	6479.56	0.80	0.28	0.11	0.32	0.43	34.75	64.08	29.47	45.31
Hmarginatum	99	149	217	267	28.33	9.40	1.41	11.47	15.96	1168.11	1951.46	1144.35	1465.70	2.14	6.19	15.11	25.59	28.36	5641.48	1168.11	1951.46	1144.35	1465.70	43.67	4.52	3.41	10.79	40.98	761.48	1160.58	439.05	6233.58	0.94	0.33	0.11	0.46	0.50	39.71	64.11	36.17	52.23
Hmarginatum	99	149	222	272	26.02	8.40	0.69	10.32	15.72	1115.71	1952.61	1078.08	1430.89	2.20	6.64	15.18	24.55	26.47	5493.68	1115.71	1952.61	1078.08	1430.89	39.53	11.30	5.33	14.95	36.40	922.36	1676.74	474.98	5542.09	0.77	0.28	0.06	0.36	0.43	35.68	60.55	32.49	52.32
Hmarginatum	93	143	229	279	24.93	7.89	0.07	9.07	14.36	1061.57	2199.46	987.72	1279.81	2.52	6.71	15.73	23.63	25.59	5449.94	1061.57	2199.46	987.72	1279.81	41.86	5.38	3.89	7.45	37.26	700.78	1285.88	441.44	6189.44	0.70	0.23	0.10	0.22	0.39	31.65	62.34	26.74	41.77
Hmarginatum	96	146	223	273	25.50	8.19	0.70	9.74	14.80	1103.75	2039.45	1052.53	1442.02	2.74	6.91	15.55	24.32	26.31	5555.21	1103.75	2039.45	1052.53	1442.02	43.71	2.78	2.28	5.60	38.68	664.25	964.09	423.58	6566.58	0.80	0.28	0.11	0.35	0.43	35.29	63.11	30.37	48.55
Hmarginatum	96	146	266	316	28.68	9.02	9.16	8.91	16.98	1289.15	3285.11	771.72	1110.51	3.52	8.79	17.76	27.92	29.15	6380.31	1289.15	3285.11	771.72	1110.51	56.71	8.00	6.22	34.81	46.22	484.65	569.39	1352.15	6318.93	1.51	0.43	0.63	0.33	0.95	61.35	144.71	37.44	43.83
Hmarginatum	96	146	266	316	28.68	9.02	9.16	8.91	16.98	1289.15	3285.11	771.72	1110.51	3.52	8.79	17.76	27.92	29.15	6380.31	1289.15	3285.11	771.72	1110.51	56.71	8.00	6.22	34.81	46.22	484.65	569.39	1352.15	6318.93	1.51	0.43	0.63	0.33	0.95	61.35	144.71	37.44	43.83
Hmarginatum	51	103	153	269	29.42	10.34	9.91	11.42	16.28	507.20	1079.55	2788.10	419.61	-1.26	3.57	12.44	23.97	26.31	4824.34	507.20	1079.55	2788.10	508.69	38.50	17.54	16.10	29.68	37.06	500.72	1165.56	2523.90	4516.52	0.95	0.31	0.30	0.50	0.45	18.85	41.12	93.89	33.97
Hmarginatum	86	169	241	299	22.61	8.00	3.32	6.46	12.48	2287.43	2125.47	1343.81	1891.62	9.18	12.58	22.73	28.44	29.54	7553.84	2287.43	2125.47	1343.81	1891.62	59.06	12.55	14.55	25.95	46.51	687.73	962.16	789.76	6281.82	1.52	0.75	0.37	0.15	0.91	122.18	106.23	63.62	73.07
Hmarginatum	93	178	232	282	27.93	8.61	0.12	10.18	16.85	1756.01	1316.85	882.18	728.63	-1.45	4.32	13.80	21.93	23.60	4718.05	1756.01	1316.85	882.18	834.69	33.25	26.81	4.06	17.51	33.01	1912.81	1399.23	679.55	4716.38	0.99	0.26	0.24	0.27	0.62	62.33	47.47	32.56	49.60
Hmarginatum	91	183	238	288	25.40	7.28	0.31	9.13	15.48	1558.00	1123.07	700.97	387.15	-2.77	3.10	11.70	17.77	19.74	3892.96	1558.00	1123.07	700.97	568.88	37.09	35.61	5.61	27.60	30.89	2255.87	1735.47	858.93	3879.73	0.74	0.18	0.19	0.14	0.48	49.63	37.41	26.00	42.00
Hmarginatum	87	173	239	304	21.09	6.63	2.92	6.00	10.91	2416.27	1993.32	1558.96	2162.64	11.94	14.77	23.91	28.37	29.92	8033.79	2416.27	1993.32	1558.96	2162.64	60.76	29.73	13.72	28.86	27.47	708.72	-164.00	1501.62	6761.35	1.56	0.78	0.45	0.19	0.92	128.52	101.59	72.39	73.63
Hmarginatum	87	173	239	304	21.13	6.65	2.96	6.02	10.94	2423.20	1998.25	1563.33	2167.29	11.98	14.78	23.98	28.46	30.00	8054.40	2423.20	1998.25	1563.33	2167.29	60.68	29.56	13.61	28.82	27.78	697.84	-156.83	1491.28	6775.22	1.53	0.77	0.44	0.20	0.89	128.35	101.75	71.90	74.14
Hmarginatum	95	174	266	316	29.24	9.77	9.65	9.18	16.62	2062.00	2481.98	748.15	1017.83	3.06	8.15	17.37	27.50	29.08	6235.53	2062.00	2481.98	748.15	1017.83	58.66	5.67	12.76	35.39	49.74	694.90	791.83	1235.61	6085.59	1.55	0.46	0.64	0.34	0.97	96.01	113.65	38.44	42.83
Hmarginatum	92	180	235	285	26.82	8.11	0.38	9.64	16.15	1704.02	1264.01	813.14	623.52	-1.69	4.13	13.21	20.43	22.25	4455.83	1704.02	1264.01	813.14	741.44	32.16	30.74	4.59	21.06	31.47	2071.08	1587.80	730.00	4413.46	0.88	0.21	0.22	0.21	0.56	57.38	43.86	29.75	46.19
Hmarginatum	92	180	235	285	26.82	8.11	0.38	9.64	16.15	1704.02	1264.01	813.14	623.52	-1.69	4.13	13.21	20.43	22.25	4455.83	1704.02	1264.01	813.14	741.44	32.16	30.74	4.59	21.06	31.47	2071.08	1587.80	730.00	4413.46	0.88	0.21	0.22	0.21	0.56	57.38	43.86	29.75	46.19
Hmarginatum	92	142	231	281	32.31	10.10	0.21	11.41	19.85	944.49	2090.59	832.69	63.88	-6.14	0.28	12.15	22.12	23.45	4300.95	944.49	2090.59	832.69	500.22	30.34	24.90	9.95	22.95	29.15	782.59	2818.49	960.26	4273.29	1.11	0.33	0.27	0.27	0.73	41.12	73.01	32.92	37.65
Hmarginatum	95	145	226	276	25.12	7.98	0.34	9.41	14.74	1084.19	2106.02	1021.90	1366.74	2.60	6.82	15.64	23.98	25.89	5498.14	1084.19	2106.02	1021.90	1366.74	43.23	8.25	6.39	10.50	38.26	813.19	1590.64	431.23	6018.64	0.70	0.24	0.09	0.27	0.39	32.45	60.26	27.64	45.86
Hmarginatum	86	177	246	296	17.28	5.51	1.84	5.10	10.48	2348.82	1881.70	1145.72	2258.83	11.46	15.01	22.31	26.34	27.07	7542.78	2348.82	1881.70	1145.72	2258.83	45.93	17.15	5.97	20.63	27.74	1094.11	404.85	1002.53	6382.86	0.69	0.25	0.17	0.13	0.40	75.53	60.15	34.72	58.35
Hmarginatum	86	177	246	296	17.28	5.51	1.84	5.10	10.48	2348.82	1881.70	1145.72	2258.83	11.46	15.01	22.31	26.34	27.07	7542.78	2348.82	1881.70	1145.72	2258.83	45.93	17.15	5.97	20.63	27.74	1094.11	404.85	1002.53	6382.86	0.69	0.25	0.17	0.13	0.40	75.53	60.15	34.72	58.35
Hmarginatum	94	179	230	280	28.62	8.79	0.15	10.56	17.41	1806.85	1277.32	917.60	775.20	-1.52	4.46	13.94	22.52	24.13	4813.23	1806.85	1277.32	917.60	885.53	33.56	26.82	3.39	17.82	33.48	1984.52	1341.55	721.75	4851.18	1.06	0.27	0.26	0.31	0.68	65.35	47.00	34.47	52.54
Hmarginatum	96	146	219	269	25.07	7.78	1.34	9.56	14.79	1149.14	1931.15	1105.32	1698.73	3.66	8.21	16.18	24.91	26.19	5798.65	1149.14	1931.15	1105.32	1698.73	51.28	2.58	3.94	3.73	46.40	511.17	500.90	380.94	7503.02	1.17	0.33	0.23	0.46	0.74	49.88	77.20	44.66	68.45
Hmarginatum	95	150	226	276	18.57	5.87	0.23	6.90	9.52	1409.41	2236.50	1221.62	2818.95	12.31	14.59	20.97	26.84	29.26	7589.18	1409.41	2236.50	1221.62	2818.95	52.69	9.18	5.90	11.28	37.74	572.48	245.68	576.49	7510.87	1.04	0.35	0.13	0.38	0.58	61.10	93.74	47.50	93.09
Hmarginatum	93	178	231	281	27.80	8.63	0.16	9.91	16.83	1745.77	1277.15	873.31	699.03	-1.66	4.06	13.55	21.78	23.28	4640.91	1745.77	1277.15	873.31	815.64	34.20	29.98	4.00	20.48	33.93	2018.21	1479.71	732.14	4684.05	0.97	0.25	0.21	0.26	0.62	63.39	46.56	33.09	48.96
Hmarginatum	95	145	226	276	21.62	6.64	0.55	8.12	11.90	1082.22	2079.51	1023.10	1775.57	5.81	9.00	16.44	23.47	25.65	5879.14	1082.22	2079.51	1023.10	1775.57	3.62	2.06	1.24	2.11	2.20	1184.98	1904.29	1227.28	4624.33	0.54	0.30	0.06	0.28	0.23	34.28	65.96	30.85	68.27
Hmarginatum	96	146	217	267	26.85	8.50	1.51	10.17	16.06	1132.94	1849.37	1102.03	1464.75	1.78	6.93	15.24	24.72	25.76	5464.94	1132.94	1849.37	1102.03	1464.75	44.87	5.17	6.16	4.03	43.37	653.17	770.58	448.51	7043.44	1.26	0.34	0.27	0.48	0.81	52.37	77.12	48.37	73.42
Hmarginatum	88	178	243	293	19.28	6.12	1.67	6.00	11.38	2227.86	1748.80	1086.10	2050.92	9.31	13.30	20.65	25.40	26.57	7025.31	2227.86	1748.80	1086.10	2050.92	49.14	15.77	7.12	17.90	32.54	943.64	356.32	854.25	6785.45	0.94	0.42	0.18	0.13	0.58	92.16	67.82	41.19	75.45
Hmarginatum	94	144	228	278	24.43	7.71	0.07	8.94	14.43	1074.05	2145.65	1001.03	1362.53	2.84	7.01	15.83	23.75	25.48	5503.69	1074.05	2145.65	1001.03	1362.53	43.86	4.01	2.99	7.35	38.96	703.40	1181.47	462.74	6582.40	0.72	0.24	0.09	0.25	0.41	32.18	61.71	27.11	41.52
Hmarginatum	85	177	248	300	17.93	5.66	2.27	5.04	10.42	2371.39	1933.08	1177.98	2126.26	11.24	14.73	22.47	26.17	27.13	7517.64	2371.39	1933.08	1177.98	2126.26	56.53	23.39	12.73	24.50	30.73	964.03	126.99	1119.23	6746.04	0.82	0.32	0.23	0.13	0.45	81.87	67.71	38.44	59.08
Hmarginatum	51	102	152	270	27.85	9.91	9.60	11.00	15.58	576.81	1125.90	2922.14	671.64	0.66	5.30	14.03	24.81	26.95	5241.79	576.81	1125.90	2922.14	681.02	39.83	18.92	6.89	13.72	37.14	870.64	893.20	1843.39	5348.35	0.87	0.26	0.35	0.47	0.41	20.03	39.93	99.66	35.63
Hmarginatum	95	177	268	365	28.13	8.83	8.92	16.86	16.95	2125.67	2392.20	921.24	858.16	3.12	8.74	17.60	27.02	28.16	6231.22	2125.67	2392.20	921.24	858.16	54.90	10.90	8.29	46.53	43.96	693.34	461.28	4022.05	3820.51	1.51	0.43	0.59	0.91	0.90	97.54	110.18	41.96	40.72
Hmarginatum	93	179	230	280	28.42	8.89	0.03	10.22	17.20	1823.74	1266.67	910.77	759.00	-1.52	4.36	13.96	22.46	23.94	4797.93	1823.74	1266.67	910.77	870.24	34.61	26.22	3.96	16.46	34.47	1986.02	1296.87	694.07	4984.27	1.05	0.28	0.24	0.29	0.67	68.76	48.23	35.45	54.32
Hmarginatum	87	169	241	298	22.54	7.81	3.35	6.30	12.62	2272.43	2135.17	1327.03	1955.96	9.38	12.75	22.74	28.57	29.68	7595.23	2272.43	2135.17	1327.03	1955.96	64.56	15.27	13.80	27.45	49.29	598.34	868.41	790.27	6725.81	1.52	0.74	0.39	0.16	0.90	122.37	107.99	62.71	75.76
Hmarginatum	87	169	241	298	22.54	7.81	3.35	6.30	12.62	2272.43	2135.17	1327.03	1955.96	9.38	12.75	22.74	28.57	29.68	7595.23	2272.43	2135.17	1327.03	1955.96	64.56	15.27	13.80	27.45	49.29	598.34	868.41	790.27	6725.81	1.52	0.74	0.39	0.16	0.90	122.37	107.99	62.71	75.76
Hmarginatum	83	180	250	302	17.06	5.31	1.93	4.99	10.05	2418.48	1834.77	1150.71	2017.56	10.98	14.61	22.16	25.26	26.07	7333.39	2418.48	1834.77	1150.71	2017.56	27.23	2.27	6.06	12.65	22.88	1705.75	1312.69	1009.62	4981.62	0.79	0.39	0.24	0.12	0.43	83.86	63.73	35.58	52.79
Hmarginatum	86	174	239	305	20.21	6.26	2.64	5.92	10.64	1945.36	1558.94	1208.83	1325.36	6.52	9.38	18.45	22.38	23.75	5964.37	1945.36	1558.94	1208.83	1325.36	46.86	13.26	2.71	18.43	33.60	874.38	732.07	1217.74	6207.10	0.86	0.43	0.26	0.13	0.48	71.96	57.71	41.14	43.05
Hmarginatum	84	177	240	306	18.28	5.46	1.86	5.43	10.31	1804.00	1301.95	1070.69	1035.64	4.65	7.92	16.45	19.53	20.87	5148.07	1804.00	1301.95	1070.69	1035.64	44.60	18.13	9.44	18.61	20.96	1357.34	437.04	1550.15	5702.41	0.94	0.50	0.21	0.16	0.62	77.57	52.49	44.76	46.32
Hmarginatum	51	102	152	269	29.87	10.62	10.20	11.48	17.12	464.35	1058.99	2755.44	297.22	-2.35	2.76	12.07	23.68	25.74	4672.23	464.35	1058.99	2755.44	450.55	34.12	17.66	19.35	27.96	33.51	563.11	1227.62	2783.93	4455.80	0.99	0.33	0.30	0.49	0.50	19.71	42.64	97.17	35.69
Hmarginatum	85	174	238	305	19.57	6.21	2.42	5.65	10.04	2466.24	1893.94	1620.73	2184.22	12.60	15.33	24.22	27.92	29.20	8068.43	2466.24	1893.94	1620.73	2184.22	59.84	28.80	10.92	30.04	29.15	758.05	-44.25	1504.14	6855.68	1.46	0.76	0.36	0.21	0.86	118.83	88.99	68.20	63.18
Hmarginatum	95	145	220	270	29.60	9.40	1.29	10.99	17.86	1164.42	2026.10	1114.35	1255.41	0.25	6.14	15.56	25.64	26.75	5510.79	1164.42	2026.10	1114.35	1291.85	44.00	14.92	5.53	13.59	41.94	852.08	1530.85	444.12	6247.86	1.36	0.38	0.31	0.52	0.85	54.57	85.43	49.64	72.70
Hmarginatum	95	145	218	268	30.89	10.00	1.49	11.57	18.32	1242.71	2103.41	1195.22	1428.14	0.87	6.78	16.55	27.32	28.51	5896.40	1242.71	2103.41	1195.22	1446.91	44.56	6.10	8.39	2.20	42.49	737.40	865.21	460.98	7019.76	1.53	0.48	0.31	0.61	0.95	63.47	96.41	56.56	82.88
Hmarginatum	87	170	242	298	22.38	7.64	3.34	6.11	12.64	2285.86	2115.03	1295.91	1948.24	9.29	12.77	22.64	28.33	29.41	7550.33	2285.86	2115.03	1295.91	1948.24	65.54	15.35	13.99	28.09	50.19	606.91	859.13	791.44	6847.16	1.49	0.71	0.38	0.14	0.90	120.86	105.02	60.84	74.72
Hmarginatum	95	145	225	275	25.15	8.10	0.44	9.47	14.54	1087.99	2089.67	1027.26	1394.88	2.74	6.88	15.59	24.07	26.00	5518.72	1087.99	2089.67	1027.26	1394.88	45.25	3.15	2.37	6.11	39.99	705.39	1078.92	461.85	6844.60	0.78	0.28	0.11	0.32	0.42	34.52	63.33	29.27	46.48
Hmarginatum	95	145	225	275	25.03	7.96	0.52	9.40	14.49	1080.18	2077.44	1023.30	1385.65	2.71	6.85	15.53	23.88	25.86	5485.95	1080.18	2077.44	1023.30	1385.65	45.53	3.04	2.34	6.25	40.13	704.76	1073.84	457.53	6858.32	0.76	0.26	0.09	0.29	0.42	33.64	62.61	29.02	44.66
Hmarginatum	99	149	261	316	31.01	10.29	10.24	10.49	17.06	1279.41	3189.77	757.26	950.99	2.48	6.95	15.94	27.93	30.64	6103.82	1279.41	3189.77	757.26	950.99	46.18	2.42	7.98	35.04	39.73	741.55	1097.70	1377.17	5917.96	1.15	0.42	0.56	0.19	0.64	48.27	111.02	28.83	36.61
Hmarginatum	86	175	239	305	20.13	6.31	2.53	5.90	10.54	1978.73	1545.50	1217.70	1363.18	6.72	9.75	18.51	22.51	23.85	6030.32	1978.73	1545.50	1217.70	1363.18	44.21	12.69	3.02	19.18	31.51	1075.92	837.38	1278.88	5939.66	0.99	0.52	0.28	0.14	0.62	81.29	60.45	46.17	48.04
Hmarginatum	96	175	266	316	28.54	9.18	9.32	8.89	16.89	2097.13	2469.54	773.72	1124.02	3.61	8.91	17.79	27.82	29.08	6387.95	2097.13	2469.54	773.72	1124.02	58.44	10.55	5.66	36.13	47.89	616.41	528.10	1409.04	6583.09	1.47	0.41	0.61	0.33	0.92	91.75	108.47	36.19	43.48
Hmarginatum	95	145	226	276	24.06	7.66	0.44	9.13	14.38	1079.74	2078.51	1032.39	1462.78	3.17	7.46	15.87	23.90	25.51	5572.53	1079.74	2078.51	1032.39	1462.78	46.14	3.21	2.96	7.08	40.44	714.51	1126.03	450.82	6821.96	0.71	0.24	0.08	0.28	0.39	32.04	61.05	28.43	44.69
Hmarginatum	94	144	223	273	29.18	9.21	0.98	10.65	17.65	1124.41	2061.88	1056.19	1121.29	-0.19	5.80	15.26	24.74	25.90	5333.98	1124.41	2061.88	1056.19	1173.98	42.63	17.82	6.64	13.75	40.61	838.47	1718.04	490.17	6069.08	1.29	0.36	0.31	0.45	0.83	52.75	86.00	46.65	69.51
Hmarginatum	94	144	226	276	25.41	8.06	0.51	9.41	14.77	1082.53	2115.42	1016.71	1342.11	2.42	6.86	15.63	23.98	25.69	5476.39	1082.53	2115.42	1016.71	1342.11	44.70	10.68	7.14	12.11	40.01	845.93	1771.39	433.86	6100.55	0.73	0.27	0.11	0.27	0.41	32.94	59.47	26.56	43.54
Hmarginatum	91	141	236	286	31.82	10.10	1.81	10.00	18.70	1454.16	3145.66	1258.42	1764.58	4.49	10.43	22.13	31.75	33.20	7519.02	1454.16	3145.66	1258.42	1764.58	50.88	7.90	6.54	17.40	36.43	670.58	584.17	706.42	7202.73	2.56	0.85	0.54	0.42	1.76	105.81	196.10	80.38	97.78
Hmarginatum	95	145	224	274	25.13	8.05	0.71	9.52	14.37	1075.91	2048.89	1024.17	1383.22	2.66	6.78	15.35	23.81	25.81	5451.72	1075.91	2048.89	1024.17	1383.22	47.57	1.22	3.66	6.58	41.53	657.37	804.05	439.47	7269.27	0.83	0.27	0.14	0.34	0.45	35.16	64.15	30.37	47.64
Hmarginatum	90	175	244	299	19.61	6.28	3.14	4.98	10.85	2225.83	1926.50	1205.11	2142.69	10.77	14.05	21.38	26.62	27.85	7409.11	2225.83	1926.50	1205.11	2142.69	60.75	19.16	7.18	28.40	41.57	581.52	166.24	996.54	7442.01	1.16	0.60	0.36	0.23	0.59	100.02	86.42	44.67	67.57
Hmarginatum	93	143	229	279	28.85	8.85	0.30	10.29	17.33	1039.93	2121.73	936.09	799.42	-1.35	4.42	14.27	23.31	24.62	4923.67	1039.93	2121.73	936.09	901.05	37.17	26.28	9.99	17.72	37.13	899.37	2449.25	657.73	5185.83	1.08	0.30	0.27	0.31	0.69	43.52	77.01	36.76	53.23
Hmarginatum	86	174	241	303	20.07	6.52	2.77	5.79	10.75	2388.10	1942.70	1447.65	2090.47	11.36	14.46	23.24	27.47	28.80	7774.55	2388.10	1942.70	1447.65	2090.47	50.63	13.71	3.61	24.96	36.93	898.06	611.53	1140.34	6570.57	1.24	0.62	0.33	0.26	0.64	110.67	90.76	58.49	68.28
Hmarginatum	87	173	239	303	21.07	6.81	2.99	6.05	10.77	2468.00	2044.25	1578.54	2285.85	12.65	15.49	24.50	29.00	30.71	8276.33	2468.00	2044.25	1578.54	2285.85	62.59	29.13	12.92	28.94	31.37	659.71	-84.72	1446.35	7209.04	1.57	0.77	0.46	0.25	0.88	124.21	103.17	67.92	69.77
Hmarginatum	95	145	226	276	25.55	7.90	0.53	9.53	15.06	1090.45	2096.82	1019.11	1352.28	2.37	6.87	15.61	24.01	25.76	5477.91	1090.45	2096.82	1019.11	1352.28	44.54	10.51	6.95	12.01	39.90	865.15	1758.89	447.73	6157.53	0.77	0.27	0.13	0.30	0.43	33.15	59.48	27.08	42.80
Hmarginatum	96	146	224	274	25.30	8.14	0.73	9.82	14.95	1077.89	2022.45	1038.77	1368.29	2.30	6.69	15.26	23.96	25.74	5426.52	1077.89	2022.45	1038.77	1368.29	41.24	13.53	6.27	15.03	37.80	942.75	1929.04	514.00	5848.44	0.71	0.26	0.07	0.30	0.40	33.80	60.33	29.74	49.75
Hmarginatum	94	144	229	279	17.94	5.36	0.28	6.59	9.71	1238.13	2390.02	1180.92	2663.74	11.69	14.31	20.59	26.18	28.11	7378.95	1238.13	2390.02	1180.92	2663.74	52.58	8.29	4.95	11.57	39.49	570.86	452.45	604.17	7642.23	1.00	0.31	0.15	0.31	0.60	54.17	99.35	46.68	91.51
Hmarginatum	95	178	270	365	27.92	8.63	8.96	16.70	17.04	2077.04	2322.01	810.01	789.98	2.31	7.98	16.88	26.09	27.18	5936.55	2077.04	2322.01	810.01	789.98	54.27	5.05	7.12	48.00	46.50	919.46	765.55	3906.54	3727.10	1.38	0.37	0.53	0.86	0.84	91.16	103.50	37.89	39.51
Hmarginatum	96	146	217	267	26.92	8.49	1.56	10.21	16.09	1132.19	1848.03	1102.49	1460.22	1.74	6.93	15.22	24.68	25.76	5458.82	1132.19	1848.03	1102.49	1460.22	46.98	4.62	5.28	4.87	45.11	678.86	817.69	456.06	7331.43	1.26	0.34	0.27	0.48	0.81	51.86	76.40	47.86	71.47
Hmarginatum	87	177	247	297	19.34	6.03	2.36	5.47	11.38	2137.06	1785.70	1016.82	1782.61	8.18	12.05	19.88	24.29	25.42	6639.21	2137.06	1785.70	1016.82	1782.61	54.60	17.42	6.94	24.27	36.51	917.48	310.34	929.66	7146.62	0.87	0.36	0.27	0.08	0.53	77.11	64.00	34.05	53.48
Hmarginatum	87	177	247	297	19.34	6.03	2.36	5.47	11.38	2137.06	1785.70	1016.82	1782.61	8.18	12.05	19.88	24.29	25.42	6639.21	2137.06	1785.70	1016.82	1782.61	54.60	17.42	6.94	24.27	36.51	917.48	310.34	929.66	7146.62	0.87	0.36	0.27	0.08	0.53	77.11	64.00	34.05	53.48
Hmarginatum	95	177	268	365	29.22	9.31	9.42	17.31	17.42	2027.28	2285.55	745.25	684.23	1.17	6.91	16.04	25.91	27.14	5693.29	2027.28	2285.55	755.28	685.50	46.42	6.72	3.36	43.29	39.86	1205.86	835.43	3873.83	3436.58	1.41	0.41	0.55	0.86	0.85	92.27	103.22	39.40	37.15
Hmarginatum	94	176	226	276	29.01	7.90	1.57	10.38	18.19	1789.78	1243.04	965.51	871.88	-1.63	4.95	14.18	22.73	23.95	4916.60	1789.78	1243.04	965.51	993.91	41.88	15.12	3.16	7.57	41.27	1485.33	761.97	623.87	6466.31	1.25	0.35	0.31	0.40	0.84	75.98	51.92	41.95	59.04
Hmarginatum	92	142	233	283	21.20	6.59	0.66	7.02	12.05	1295.51	2646.59	1186.93	2372.39	9.82	13.39	21.11	27.59	29.11	7405.59	1295.51	2646.59	1186.93	2372.39	53.88	8.55	6.40	13.97	38.93	600.53	463.27	664.81	7637.11	1.08	0.38	0.17	0.31	0.62	55.43	110.93	46.41	82.58
Hmarginatum	95	171	222	272	23.95	7.82	0.69	9.06	13.64	1894.40	1456.85	1155.02	2049.89	6.20	10.37	18.09	26.01	27.65	6464.83	1894.40	1456.85	1155.02	2049.89	52.63	9.94	3.86	8.61	40.38	847.18	230.21	523.50	7754.02	1.25	0.43	0.23	0.52	0.72	83.52	63.23	47.56	78.96
Hmarginatum	95	171	222	272	23.95	7.82	0.69	9.06	13.64	1894.40	1456.85	1155.02	2049.89	6.20	10.37	18.09	26.01	27.65	6464.83	1894.40	1456.85	1155.02	2049.89	52.63	9.94	3.86	8.61	40.38	847.18	230.21	523.50	7754.02	1.25	0.43	0.23	0.52	0.72	83.52	63.23	47.56	78.96
Hmarginatum	95	171	222	272	23.95	7.82	0.69	9.06	13.64	1894.40	1456.85	1155.02	2049.89	6.20	10.37	18.09	26.01	27.65	6464.83	1894.40	1456.85	1155.02	2049.89	52.63	9.94	3.86	8.61	40.38	847.18	230.21	523.50	7754.02	1.25	0.43	0.23	0.52	0.72	83.52	63.23	47.56	78.96
Hmarginatum	97	147	218	268	25.36	7.99	1.39	9.83	14.93	1169.69	1929.82	1138.19	1763.65	3.90	8.38	16.33	25.38	26.88	5913.63	1169.69	1929.82	1138.19	1763.65	54.37	2.96	4.44	4.24	50.57	528.72	551.52	386.18	7896.35	1.15	0.31	0.18	0.46	0.71	49.81	77.74	45.78	70.58
Hmarginatum	94	144	227	277	24.00	7.72	0.22	8.91	14.29	1079.15	2122.17	1021.42	1437.67	3.17	7.43	16.00	23.89	25.45	5579.91	1079.15	2122.17	1021.42	1437.67	47.51	3.28	3.32	7.78	41.73	726.82	1193.12	468.67	6990.28	0.70	0.24	0.09	0.25	0.40	31.96	60.25	27.19	43.12
Hmarginatum	86	175	239	305	19.59	5.95	2.51	5.55	10.06	2294.07	1777.15	1469.42	1961.53	10.93	13.78	22.31	25.95	27.40	7412.64	2294.07	1777.15	1469.42	1961.53	62.15	30.60	14.82	29.12	26.95	921.72	-87.27	1659.92	6919.66	1.27	0.61	0.35	0.18	0.77	105.51	81.48	62.04	64.35
Hmarginatum	86	175	239	305	19.59	5.95	2.51	5.55	10.06	2294.07	1777.15	1469.42	1961.53	10.93	13.78	22.31	25.95	27.40	7412.64	2294.07	1777.15	1469.42	1961.53	62.15	30.60	14.82	29.12	26.95	921.72	-87.27	1659.92	6919.66	1.27	0.61	0.35	0.18	0.77	105.51	81.48	62.04	64.35
Hmarginatum	95	145	224	274	25.34	8.16	0.60	9.55	14.58	1087.49	2055.25	1025.14	1384.89	2.60	6.80	15.40	23.99	25.86	5471.87	1087.49	2055.25	1025.14	1384.89	48.22	1.71	3.31	6.50	42.20	689.08	901.81	455.59	7344.95	0.86	0.30	0.15	0.35	0.48	36.38	64.19	30.29	46.46
Hmarginatum	95	145	219	269	27.41	8.72	1.14	10.07	16.70	1196.42	2003.30	1146.10	1594.28	2.34	7.91	16.59	25.78	26.76	5851.66	1196.42	2003.30	1146.10	1594.28	52.61	1.48	7.80	4.51	45.83	652.16	517.47	391.03	7836.68	1.39	0.38	0.32	0.50	0.91	56.96	85.26	51.25	76.27
Hmarginatum	100	150	260	315	31.19	10.03	10.13	10.42	17.01	1288.56	3166.55	766.19	1003.26	2.78	7.17	15.89	27.97	30.96	6150.16	1288.56	3166.55	766.19	1003.26	47.45	1.62	7.30	35.20	40.56	759.40	1084.77	1406.16	6193.49	1.14	0.41	0.56	0.19	0.64	47.96	108.68	28.05	36.39
Hmarginatum	89	181	243	293	18.44	5.64	1.51	5.48	11.14	2474.22	1779.44	1189.30	2481.55	11.90	15.97	22.66	27.35	28.24	7827.87	2474.22	1779.44	1189.30	2481.55	46.52	13.35	6.43	16.49	32.24	1192.04	499.88	917.06	6820.19	1.00	0.44	0.21	0.13	0.64	101.44	70.11	44.75	86.14
Hmarginatum	93	179	229	279	28.60	8.26	0.84	10.20	17.77	1841.47	1231.72	930.59	795.21	-1.68	4.73	14.13	22.44	23.69	4847.81	1841.47	1231.72	930.59	917.97	41.47	16.32	3.17	7.96	40.68	1608.07	808.70	655.54	6358.38	1.20	0.32	0.26	0.34	0.80	77.05	52.07	40.45	55.66
Hmarginatum	87	170	242	298	22.47	7.60	3.29	6.12	12.74	2273.16	2103.76	1287.84	1917.48	9.06	12.59	22.50	28.15	29.24	7488.16	2273.16	2103.76	1287.84	1917.48	70.57	17.26	13.56	29.66	53.31	554.83	817.94	816.62	7268.96	1.46	0.70	0.37	0.14	0.89	119.12	103.03	60.19	75.41
Hmarginatum	87	170	242	298	22.47	7.60	3.29	6.12	12.74	2273.16	2103.76	1287.84	1917.48	9.06	12.59	22.50	28.15	29.24	7488.16	2273.16	2103.76	1287.84	1917.48	70.57	17.26	13.56	29.66	53.31	554.83	817.94	816.62	7268.96	1.46	0.70	0.37	0.14	0.89	119.12	103.03	60.19	75.41
Hmarginatum	87	170	242	298	22.47	7.60	3.29	6.12	12.74	2273.16	2103.76	1287.84	1917.48	9.06	12.59	22.50	28.15	29.24	7488.16	2273.16	2103.76	1287.84	1917.48	70.57	17.26	13.56	29.66	53.31	554.83	817.94	816.62	7268.96	1.46	0.70	0.37	0.14	0.89	119.12	103.03	60.19	75.41
Hmarginatum	88	173	243	300	16.72	5.54	2.53	4.53	9.33	1966.24	1715.28	1118.89	1861.93	9.68	12.39	19.27	23.56	24.45	6581.86	1966.24	1715.28	1118.89	1861.93	38.20	19.13	10.80	13.37	16.65	1298.59	698.44	1488.48	5986.63	0.88	0.49	0.28	0.13	0.50	79.46	67.29	38.32	58.28
Hmarginatum	88	175	245	295	20.68	6.87	2.83	5.65	11.73	1917.71	1684.62	909.57	1422.83	5.61	9.39	17.51	22.79	24.06	5859.28	1917.71	1684.62	909.57	1422.83	64.10	26.21	16.69	21.98	34.77	792.40	0.68	1057.21	7620.09	1.00	0.45	0.36	0.14	0.49	85.29	73.76	35.34	52.77
Hmarginatum	96	146	265	316	31.31	10.01	9.92	9.79	18.71	1269.77	3232.60	721.64	811.59	0.98	6.97	16.61	27.73	28.93	5980.05	1269.77	3232.60	721.64	828.66	51.27	8.05	15.16	39.76	43.56	850.89	1450.62	1324.52	5856.83	1.57	0.42	0.63	0.35	1.00	60.43	141.25	37.63	40.60
Hmarginatum	96	146	218	268	26.75	8.43	1.39	10.11	16.10	1132.09	1872.31	1094.07	1454.71	1.78	6.96	15.31	24.70	25.72	5469.24	1132.09	1872.31	1094.07	1454.71	48.42	4.53	7.14	3.13	46.11	683.71	737.51	449.02	7582.41	1.24	0.33	0.27	0.47	0.80	51.62	76.91	47.12	71.92
Hmarginatum	94	144	227	277	24.59	7.84	0.31	9.14	14.33	1071.35	2127.32	1008.87	1370.17	2.81	7.06	15.71	23.75	25.55	5497.96	1071.35	2127.32	1008.87	1370.17	47.16	3.84	3.12	7.58	41.57	745.60	1220.13	479.40	7029.57	0.73	0.25	0.10	0.28	0.39	32.06	62.48	27.86	43.79
Hmarginatum	95	177	268	365	29.20	9.25	9.33	17.44	17.53	2033.48	2292.18	751.20	690.13	1.18	6.97	16.16	25.99	27.18	5717.17	2033.48	2292.18	760.73	691.40	47.09	6.47	4.04	44.13	40.87	1233.39	884.87	3911.15	3488.18	1.43	0.41	0.56	0.87	0.86	93.63	104.78	39.80	37.52
Hmarginatum	94	175	225	275	29.26	7.98	1.66	10.43	18.24	1812.66	1272.73	995.07	956.50	-1.25	5.31	14.61	23.28	24.54	5062.39	1812.66	1272.73	995.07	1059.75	43.49	12.18	3.45	4.87	42.10	1408.27	644.03	598.85	6832.64	1.31	0.37	0.33	0.42	0.87	77.01	53.37	42.98	59.24
Hmarginatum	86	173	238	305	21.10	6.85	2.85	6.16	10.71	2443.60	1960.63	1607.27	2108.72	11.87	14.63	23.99	28.36	29.84	8023.29	2443.60	1960.63	1607.27	2108.72	65.67	31.68	13.96	32.10	30.87	752.92	-149.21	1618.05	7331.33	1.57	0.82	0.42	0.23	0.92	128.57	99.72	73.79	70.32
Hmarginatum	96	146	266	316	30.50	9.89	9.94	9.43	18.32	1240.71	3178.77	685.62	789.24	0.93	6.75	16.23	27.20	28.24	5840.57	1240.71	3178.77	685.62	806.35	50.85	9.66	16.59	39.30	43.79	877.77	1609.92	1289.33	5782.33	1.46	0.40	0.59	0.32	0.92	58.22	138.00	35.99	44.05
Hmarginatum	95	145	222	272	23.75	7.24	1.16	8.94	13.65	1193.27	2109.22	1137.22	1987.76	5.88	9.99	17.76	25.66	27.22	6338.15	1193.27	2109.22	1137.22	1987.76	52.22	3.97	7.04	7.68	41.21	646.16	518.68	521.79	7846.88	1.16	0.42	0.21	0.48	0.68	53.60	87.88	45.79	78.68
Hmarginatum	86	174	239	304	21.61	7.02	2.88	6.27	11.11	2475.27	1970.58	1563.42	2101.82	11.52	14.60	23.98	28.44	30.00	8013.76	2475.27	1970.58	1563.42	2101.82	65.49	32.26	16.55	29.05	28.75	837.94	-140.28	1630.42	7254.89	1.60	0.79	0.44	0.24	0.92	126.05	100.22	69.77	65.29
Hmarginatum	92	181	236	286	27.08	8.19	0.70	9.47	16.23	1747.96	1278.38	810.74	641.13	-1.55	4.32	13.41	20.60	22.50	4523.05	1747.96	1278.38	810.74	753.30	35.71	32.18	5.80	20.51	34.77	2251.15	1659.83	740.78	4908.85	0.94	0.23	0.22	0.20	0.61	60.98	46.01	30.96	46.63
Hmarginatum	91	141	237	287	32.08	10.07	2.10	9.84	18.74	1444.91	3161.10	1235.08	1689.35	4.20	10.03	21.93	31.52	33.11	7428.01	1444.91	3161.10	1235.08	1689.35	53.03	7.59	7.24	18.25	38.20	702.03	633.35	751.23	7487.07	2.53	0.83	0.53	0.38	1.73	104.26	195.69	78.67	94.04
Hmarginatum	94	180	272	365	29.93	9.01	9.39	17.82	18.19	2002.74	2157.78	532.55	536.38	-0.79	5.58	15.03	24.24	25.59	5259.02	2002.74	2157.78	593.04	561.19	43.40	20.10	16.39	42.33	39.17	1796.85	1494.40	3342.80	2955.94	1.36	0.41	0.53	0.86	0.80	84.48	92.36	31.65	33.97
Hmarginatum	99	149	261	314	31.27	10.58	10.56	10.26	16.81	1298.64	3261.78	752.00	1003.41	2.93	6.92	16.27	28.30	31.51	6240.37	1298.64	3261.78	752.00	1003.41	49.32	1.66	7.92	35.58	41.87	769.60	1127.87	1374.04	6360.29	1.16	0.44	0.59	0.22	0.61	48.39	116.17	27.07	36.81
Hmarginatum	99	149	261	314	31.27	10.58	10.56	10.26	16.81	1298.64	3261.78	752.00	1003.41	2.93	6.92	16.27	28.30	31.51	6240.37	1298.64	3261.78	752.00	1003.41	49.32	1.66	7.92	35.58	41.87	769.60	1127.87	1374.04	6360.29	1.16	0.44	0.59	0.22	0.61	48.39	116.17	27.07	36.81
Hmarginatum	96	146	266	316	27.01	8.51	8.54	8.39	16.18	1138.48	2913.26	653.33	841.61	1.76	7.00	15.28	24.71	25.81	5480.60	1138.48	2913.26	653.33	841.61	46.95	6.05	8.80	36.43	43.64	717.35	1406.55	1292.44	6221.06	1.26	0.36	0.50	0.26	0.83	53.13	121.67	33.90	41.82
Hmarginatum	100	150	220	270	26.58	8.99	0.61	10.68	15.98	1133.85	1906.04	1101.85	1437.23	2.02	6.52	14.90	24.89	26.89	5494.04	1133.85	1906.04	1101.85	1437.23	41.32	13.54	4.86	18.39	39.24	1088.96	1906.61	611.85	6008.74	0.79	0.32	0.04	0.37	0.44	38.65	62.04	34.23	57.23
Hmarginatum	94	144	224	274	30.17	9.69	0.60	10.95	17.85	1134.18	2154.54	1044.52	1019.57	-0.58	4.95	15.20	25.35	26.73	5335.11	1134.18	2154.54	1044.52	1084.64	41.36	21.55	9.64	13.71	39.87	970.62	2003.18	612.53	6032.46	1.23	0.35	0.28	0.44	0.76	47.93	81.15	41.92	58.05
Hmarginatum	94	144	224	274	30.17	9.69	0.60	10.95	17.85	1134.18	2154.54	1044.52	1019.57	-0.58	4.95	15.20	25.35	26.73	5335.11	1134.18	2154.54	1044.52	1084.64	41.36	21.55	9.64	13.71	39.87	970.62	2003.18	612.53	6032.46	1.23	0.35	0.28	0.44	0.76	47.93	81.15	41.92	58.05
Hmarginatum	100	150	263	315	30.69	10.05	10.49	10.27	16.89	1238.72	3134.46	666.99	899.26	2.07	6.26	15.30	27.02	30.13	5868.66	1238.72	3134.46	666.99	899.26	48.63	4.90	12.89	33.60	42.02	837.74	1644.21	1256.05	5907.64	1.02	0.35	0.54	0.21	0.54	41.16	100.80	21.84	31.44
Hmarginatum	96	146	266	316	27.59	8.77	8.81	8.67	16.37	1209.77	3099.74	711.04	989.47	2.79	7.96	16.52	26.37	27.47	5938.90	1209.77	3099.74	711.04	989.47	57.30	2.75	7.50	38.74	49.25	623.24	1007.84	1395.11	6630.34	1.33	0.36	0.53	0.31	0.85	54.87	129.72	34.35	42.62
Hmarginatum	97	147	223	273	26.04	8.32	0.88	10.22	15.45	1103.85	2016.13	1066.31	1401.10	2.22	6.76	15.36	24.44	26.32	5504.56	1103.85	2016.13	1066.31	1401.10	43.50	15.05	6.60	17.22	40.03	1017.49	2040.28	535.78	6057.35	0.78	0.27	0.10	0.35	0.44	35.06	60.95	31.12	50.19
Hmarginatum	99	149	263	314	31.26	10.63	10.85	10.14	16.77	1272.72	3264.04	689.63	947.93	2.51	6.53	15.91	27.84	31.17	6100.95	1272.72	3264.04	689.63	947.93	50.19	3.61	10.89	35.07	42.29	823.43	1408.51	1294.84	6151.12	1.12	0.42	0.57	0.26	0.58	45.69	115.35	24.20	35.81
Hmarginatum	100	150	217	267	30.26	10.26	1.45	12.55	17.05	1196.59	1990.43	1175.20	1364.47	1.25	5.72	14.83	26.42	29.34	5636.62	1196.59	1990.43	1175.20	1364.55	43.03	14.87	6.12	22.19	41.48	1154.21	2052.10	619.88	5837.45	1.03	0.36	0.12	0.51	0.56	42.41	67.63	39.30	53.97
Hmarginatum	96	146	266	316	30.68	9.79	9.87	9.48	18.43	1240.27	3174.36	685.23	779.17	0.81	6.73	16.22	27.09	28.22	5828.92	1240.27	3174.36	685.23	799.75	51.81	11.17	18.60	39.91	44.74	923.93	1749.16	1284.41	5733.76	1.49	0.41	0.61	0.32	0.94	58.71	138.67	36.10	42.75
Hmarginatum	94	179	271	365	28.43	8.84	9.07	16.93	17.16	2152.71	2345.11	809.74	787.79	2.33	8.13	17.27	26.30	27.51	6032.24	2152.71	2345.11	809.74	787.79	55.88	3.65	12.64	48.75	47.67	1176.33	992.92	3891.22	3658.15	1.44	0.42	0.53	0.91	0.88	96.84	105.91	39.95	40.33
Hmarginatum	93	143	229	279	27.98	8.59	0.42	10.16	16.86	1010.15	2068.05	919.64	794.55	-1.25	4.49	13.95	22.76	23.99	4813.79	1010.15	2068.05	919.64	889.34	38.35	26.65	10.07	18.27	38.22	922.40	2581.67	742.19	5443.67	1.00	0.29	0.25	0.30	0.63	41.81	74.34	35.68	54.98
Hmarginatum	100	150	261	315	31.09	9.66	9.94	10.34	17.03	1263.35	3134.37	731.81	964.76	2.44	6.97	15.66	27.39	30.46	6021.69	1263.35	3134.37	731.81	964.76	45.31	1.21	5.44	32.16	38.66	783.79	1159.77	1469.82	6304.23	1.12	0.37	0.56	0.20	0.62	45.41	106.00	26.34	35.92
Hmarginatum	96	146	219	269	25.23	8.07	1.32	9.76	14.67	1153.59	1959.39	1116.45	1709.01	3.78	8.27	16.22	25.14	26.58	5852.08	1153.59	1959.39	1116.45	1709.01	54.76	2.43	4.14	4.11	49.78	576.81	572.15	418.38	8120.14	1.14	0.32	0.20	0.45	0.70	49.53	79.21	44.82	70.31
Hmarginatum	96	146	217	267	26.99	8.55	1.54	10.24	16.15	1137.38	1854.46	1107.03	1470.05	1.76	6.99	15.28	24.78	25.85	5484.46	1137.38	1854.46	1107.03	1470.05	48.16	4.96	5.42	4.71	46.42	709.14	880.62	498.97	7607.93	1.26	0.34	0.27	0.48	0.81	52.37	77.12	48.37	73.42
Hmarginatum	92	181	235	285	25.47	7.57	0.13	9.29	15.41	1608.29	1164.65	764.50	560.74	-1.85	3.73	12.34	19.04	20.84	4161.61	1608.29	1164.65	764.50	686.69	34.51	34.49	6.01	24.27	34.38	2304.12	1725.10	934.02	4749.42	0.75	0.18	0.19	0.20	0.48	51.58	38.38	27.19	45.25
Hmarginatum	98	148	263	315	31.46	9.94	10.02	10.30	16.81	1266.13	3272.67	719.64	956.71	2.53	7.08	16.25	27.70	30.85	6142.19	1266.13	3272.67	719.64	956.71	48.40	2.54	8.56	35.33	41.55	800.31	1274.72	1396.25	6286.77	1.19	0.38	0.58	0.22	0.66	46.48	112.57	26.83	35.11
Hmarginatum	92	142	233	283	28.85	8.28	0.56	10.59	17.71	958.02	2094.40	863.30	543.45	-2.77	3.46	13.45	21.60	23.13	4572.53	958.02	2094.40	863.30	725.96	36.38	31.15	10.90	27.50	34.82	861.52	3258.78	913.96	4700.34	1.04	0.29	0.30	0.25	0.67	40.65	74.05	33.34	47.67
Hmarginatum	97	147	218	268	25.41	7.98	1.40	9.84	14.88	1168.83	1935.65	1136.12	1755.51	3.90	8.27	16.32	25.35	26.97	5908.41	1168.83	1935.65	1136.12	1755.51	56.37	3.08	4.40	4.04	52.20	553.89	559.76	399.63	8209.99	1.15	0.29	0.19	0.46	0.70	48.55	77.74	45.29	68.65
Hmarginatum	96	146	217	267	26.84	8.58	1.33	10.01	16.31	1132.08	1835.98	1102.13	1446.78	1.57	6.94	15.21	24.63	25.55	5434.01	1132.08	1835.98	1102.13	1447.80	51.18	4.63	9.67	2.05	46.85	732.59	689.02	480.58	7829.95	1.24	0.33	0.27	0.46	0.82	52.38	75.90	48.31	74.69
Hmarginatum	96	146	217	267	27.33	8.59	1.52	10.32	16.40	1183.99	1920.47	1147.83	1600.63	2.37	7.63	16.11	25.67	26.76	5765.04	1183.99	1920.47	1147.83	1600.63	50.75	2.90	5.16	4.00	48.08	686.27	750.95	445.91	7853.05	1.31	0.38	0.28	0.52	0.84	54.62	79.74	49.45	74.85
Hmarginatum	96	146	217	267	27.33	8.59	1.52	10.32	16.40	1183.99	1920.47	1147.83	1600.63	2.37	7.63	16.11	25.67	26.76	5765.04	1183.99	1920.47	1147.83	1600.63	50.75	2.90	5.16	4.00	48.08	686.27	750.95	445.91	7853.05	1.31	0.38	0.28	0.52	0.84	54.62	79.74	49.45	74.85
Hmarginatum	95	166	218	268	25.49	8.53	1.11	9.86	13.78	1915.38	1627.40	1271.68	2358.55	7.53	11.21	19.62	28.09	30.32	7072.95	1915.38	1627.40	1271.68	2358.55	59.29	13.09	4.48	11.24	43.56	745.50	87.34	502.78	8402.78	1.41	0.47	0.25	0.61	0.80	86.96	72.15	54.06	86.05
Hmarginatum	95	166	218	268	25.49	8.53	1.11	9.86	13.78	1915.38	1627.40	1271.68	2358.55	7.53	11.21	19.62	28.09	30.32	7072.95	1915.38	1627.40	1271.68	2358.55	59.29	13.09	4.48	11.24	43.56	745.50	87.34	502.78	8402.78	1.41	0.47	0.25	0.61	0.80	86.96	72.15	54.06	86.05
Hmarginatum	100	150	262	314	31.40	10.32	10.66	10.39	17.18	1280.07	3212.23	704.02	953.97	2.39	6.52	15.83	27.77	31.14	6076.60	1280.07	3212.23	704.02	953.97	50.75	4.78	12.44	35.81	42.95	863.90	1524.08	1281.28	6106.75	1.14	0.39	0.58	0.26	0.60	45.81	112.39	24.50	34.67
Hmarginatum	84	176	240	306	16.34	5.01	1.72	4.96	8.97	2407.23	1758.24	1539.55	2197.78	13.07	15.87	23.38	26.29	27.39	7810.41	2407.23	1758.24	1539.55	2197.78	62.10	31.66	11.95	30.66	29.05	883.65	35.13	1678.04	7187.84	1.09	0.57	0.28	0.16	0.61	101.39	73.77	57.02	59.08
Hmarginatum	87	178	246	296	18.81	5.99	2.22	5.29	11.12	2174.45	1740.27	1029.95	1860.93	8.65	12.46	20.01	24.43	25.43	6721.69	2174.45	1740.27	1029.95	1860.93	56.94	17.89	6.03	25.67	38.56	985.00	319.99	948.81	7521.63	0.91	0.46	0.28	0.09	0.58	81.48	62.88	34.12	57.46
Hmarginatum	96	146	225	275	25.44	7.97	0.79	9.90	15.10	1068.44	2023.72	1020.04	1316.97	2.03	6.60	15.10	23.72	25.46	5349.38	1068.44	2023.72	1020.04	1316.97	42.53	16.61	7.28	16.87	39.62	1012.20	2193.72	555.21	6014.76	0.77	0.25	0.13	0.31	0.45	35.05	60.72	30.34	51.19
Hmarginatum	96	146	225	275	25.44	7.97	0.79	9.90	15.10	1068.44	2023.72	1020.04	1316.97	2.03	6.60	15.10	23.72	25.46	5349.38	1068.44	2023.72	1020.04	1316.97	42.53	16.61	7.28	16.87	39.62	1012.20	2193.72	555.21	6014.76	0.77	0.25	0.13	0.31	0.45	35.05	60.72	30.34	51.19
Hmarginatum	93	176	226	276	28.99	8.30	1.35	10.25	17.75	1872.13	1285.24	994.11	992.45	-0.82	5.59	14.91	23.51	24.73	5148.39	1872.13	1285.24	994.11	1075.17	45.61	10.85	3.74	3.50	43.36	1421.43	587.80	613.67	7184.62	1.31	0.40	0.33	0.41	0.86	80.82	54.67	42.98	61.48
Hmarginatum	96	176	266	316	26.33	8.43	8.53	8.21	15.22	1719.16	2009.49	572.13	668.19	0.83	5.73	13.63	22.60	24.13	4924.43	1719.16	2009.49	572.13	682.96	49.91	14.48	18.70	37.26	46.91	1426.79	1489.97	1090.88	5825.41	1.18	0.32	0.49	0.25	0.75	73.41	84.75	30.02	36.47
Hmarginatum	51	101	151	267	29.44	10.66	9.96	10.97	16.11	580.74	1199.69	3079.50	848.68	1.47	6.00	14.88	26.27	28.92	5640.35	580.74	1199.69	3079.50	848.68	44.10	18.81	13.33	27.07	42.53	693.29	1153.54	2566.15	5412.71	0.97	0.32	0.35	0.51	0.46	19.09	42.43	103.01	38.06
Hmarginatum	82	132	250	300	16.12	5.51	1.92	4.91	9.78	1268.58	3142.65	1160.14	2212.10	12.21	15.79	23.06	26.17	26.73	7690.95	1268.58	3142.65	1160.14	2212.10	51.98	9.42	6.00	28.54	36.56	845.92	979.05	1055.07	6973.82	0.73	0.33	0.19	0.09	0.45	43.66	105.38	37.75	64.07
Hmarginatum	82	132	250	300	16.12	5.51	1.92	4.91	9.78	1268.58	3142.65	1160.14	2212.10	12.21	15.79	23.06	26.17	26.73	7690.95	1268.58	3142.65	1160.14	2212.10	51.98	9.42	6.00	28.54	36.56	845.92	979.05	1055.07	6973.82	0.73	0.33	0.19	0.09	0.45	43.66	105.38	37.75	64.07
Hmarginatum	82	132	250	300	16.12	5.51	1.92	4.91	9.78	1268.58	3142.65	1160.14	2212.10	12.21	15.79	23.06	26.17	26.73	7690.95	1268.58	3142.65	1160.14	2212.10	51.98	9.42	6.00	28.54	36.56	845.92	979.05	1055.07	6973.82	0.73	0.33	0.19	0.09	0.45	43.66	105.38	37.75	64.07
Hmarginatum	94	144	225	275	29.35	9.08	0.73	10.59	18.04	1087.98	2047.17	1003.60	937.14	-1.17	5.00	14.63	23.94	25.08	5092.64	1087.98	2047.17	1003.60	1033.02	43.35	11.90	10.86	4.28	42.44	812.05	1328.47	664.34	7022.66	1.31	0.40	0.30	0.41	0.87	54.94	87.79	45.32	66.86
Hmarginatum	100	150	265	315	30.56	10.22	10.89	10.09	16.93	1228.25	3160.01	620.75	878.50	1.85	6.15	15.19	26.88	29.97	5817.66	1228.25	3160.01	620.75	878.50	47.35	9.80	20.60	31.57	42.23	962.09	2195.03	1147.27	5570.10	1.01	0.35	0.52	0.21	0.54	41.13	101.66	20.96	31.48
Hmarginatum	95	145	221	271	23.53	7.31	1.26	8.96	13.43	1199.04	2095.22	1154.52	2053.78	6.19	10.27	17.89	25.82	27.38	6412.40	1199.04	2095.22	1154.52	2053.78	54.35	4.10	7.52	7.69	43.02	662.01	514.65	535.30	8137.38	1.20	0.43	0.21	0.50	0.70	54.57	88.90	47.24	78.95
Hmarginatum	95	145	221	271	23.53	7.31	1.26	8.96	13.43	1199.04	2095.22	1154.52	2053.78	6.19	10.27	17.89	25.82	27.38	6412.40	1199.04	2095.22	1154.52	2053.78	54.35	4.10	7.52	7.69	43.02	662.01	514.65	535.30	8137.38	1.20	0.43	0.21	0.50	0.70	54.57	88.90	47.24	78.95
Hmarginatum	96	146	262	316	29.17	9.51	9.15	9.35	16.88	1345.85	3337.50	892.43	1206.12	4.34	9.29	18.44	29.17	30.44	6701.55	1345.85	3337.50	892.43	1206.12	64.97	9.25	7.31	41.14	53.63	538.21	689.33	1537.21	7123.68	1.57	0.50	0.67	0.32	0.99	67.11	151.82	44.12	46.45
Hmarginatum	96	176	267	365	26.34	8.37	8.61	15.13	15.37	1723.94	2027.07	623.61	596.50	0.78	5.71	13.72	22.67	24.13	4934.47	1723.94	2027.07	638.17	598.16	49.56	14.49	17.97	48.55	46.83	1420.68	1495.67	3568.32	3411.39	1.16	0.31	0.47	0.70	0.70	72.12	83.67	32.67	32.11
Hmarginatum	93	143	229	279	23.76	7.64	0.08	8.63	14.27	1072.42	2167.34	1000.78	1393.02	3.10	7.46	16.10	23.75	25.09	5554.12	1072.42	2167.34	1000.78	1393.02	49.12	4.39	3.94	8.81	43.63	763.78	1356.04	508.17	7248.80	0.69	0.23	0.09	0.22	0.40	31.27	60.06	26.35	41.12
Hmarginatum	87	172	240	301	18.23	6.10	2.58	5.15	9.98	1820.08	1563.64	1082.32	1416.71	6.85	9.54	17.49	21.86	22.90	5809.96	1820.08	1563.64	1082.32	1416.71	33.74	12.68	2.49	12.90	21.06	1458.99	1070.77	1467.55	5901.79	0.89	0.49	0.26	0.14	0.52	75.81	62.97	39.52	50.31
Hmarginatum	95	177	269	365	25.51	8.10	8.28	14.79	14.97	1625.08	1876.47	481.83	471.96	-0.37	4.61	12.47	20.90	22.22	4464.23	1625.08	1876.47	524.70	485.85	43.03	24.35	23.08	43.02	41.70	1803.91	1934.60	3161.65	3003.81	1.02	0.28	0.39	0.64	0.62	65.95	75.33	28.58	28.66
Hmarginatum	100	150	260	315	31.39	9.99	10.19	10.41	16.89	1286.59	3171.13	762.54	996.94	2.78	7.05	15.83	27.92	31.10	6143.12	1286.59	3171.13	762.54	996.94	49.55	1.89	8.07	36.77	42.17	810.66	1184.94	1467.94	6448.99	1.13	0.40	0.57	0.19	0.62	47.59	109.06	27.79	36.64
Hmarginatum	100	150	220	270	26.67	8.98	0.65	10.71	16.03	1125.52	1896.92	1095.82	1401.46	1.81	6.30	14.75	24.75	26.76	5435.34	1125.52	1896.92	1095.82	1401.46	41.25	15.50	5.11	19.79	39.56	1143.82	2064.05	667.72	6065.64	0.80	0.31	0.05	0.38	0.44	38.25	62.08	34.61	57.22
Hmarginatum	86	175	240	305	19.97	6.04	2.49	5.78	10.72	1958.36	1545.60	1189.67	1337.46	6.50	9.61	18.42	22.24	23.53	5957.17	1958.36	1545.60	1189.67	1337.46	48.70	11.53	2.73	19.69	37.17	1112.84	956.50	1294.92	6619.47	0.88	0.45	0.23	0.13	0.53	74.01	56.66	41.66	45.17
Hmarginatum	52	102	152	267	29.28	10.65	9.95	11.18	15.89	594.52	1209.91	3065.09	873.45	1.70	6.12	14.87	26.34	29.07	5673.96	594.52	1209.91	3065.09	873.45	43.25	17.85	12.97	26.11	41.83	719.35	1180.07	2586.94	5490.57	0.96	0.30	0.36	0.51	0.44	19.49	42.01	103.02	38.08
Hmarginatum	51	105	155	269	28.32	10.09	9.82	11.53	15.87	496.59	1037.05	2599.60	317.76	-1.78	2.95	11.41	22.88	24.97	4513.04	496.59	1037.05	2599.60	435.89	28.44	15.11	19.54	27.00	28.29	785.60	1449.57	3226.05	4527.34	0.86	0.24	0.27	0.48	0.38	17.70	35.35	84.25	28.46
Hmarginatum	99	149	262	315	31.62	9.74	10.02	10.49	16.99	1271.68	3226.13	729.49	957.93	2.51	6.90	16.08	27.63	30.95	6112.20	1271.68	3226.13	729.49	957.93	49.73	2.46	8.46	36.53	42.77	817.97	1283.67	1442.38	6479.21	1.17	0.37	0.58	0.22	0.67	47.51	111.52	27.48	34.53
Hmarginatum	86	173	241	301	21.96	7.24	2.93	6.22	12.04	2176.51	1832.98	1252.97	1597.40	7.52	10.97	20.66	25.56	26.83	6774.87	2176.51	1832.98	1252.97	1597.40	78.38	20.96	10.04	38.35	57.41	518.78	473.60	983.10	8057.77	1.52	0.77	0.37	0.20	0.92	118.72	95.55	60.65	64.26
Hmarginatum	100	150	266	316	29.47	10.04	10.70	10.11	16.54	1193.99	3099.38	594.11	858.08	1.79	5.98	14.94	26.18	29.16	5677.62	1193.99	3099.38	594.11	858.08	46.71	9.07	19.14	32.05	41.61	982.90	2197.94	1223.00	5637.46	0.95	0.35	0.51	0.22	0.49	38.99	98.64	19.48	30.75
Hmarginatum	94	144	226	276	24.82	7.89	0.37	9.09	14.32	1070.63	2090.52	999.32	1350.21	2.64	6.83	15.48	23.62	25.40	5431.35	1070.63	2090.52	999.32	1350.21	50.80	2.82	3.37	7.42	44.97	738.80	1092.85	502.95	7698.55	0.82	0.27	0.15	0.29	0.47	35.32	63.72	29.01	45.55
Hmarginatum	87	176	241	304	19.32	5.90	2.46	5.44	10.55	2422.11	1880.38	1479.24	2191.88	12.06	15.28	23.32	27.41	28.62	7878.54	2422.11	1880.38	1479.24	2191.88	63.80	31.88	16.95	29.78	24.29	1250.35	-58.89	1841.01	7033.35	1.33	0.66	0.36	0.20	0.77	113.42	87.73	60.29	66.72
Hmarginatum	100	150	266	316	30.25	10.31	10.98	10.34	17.04	1203.59	3127.10	588.04	814.72	1.36	5.75	14.89	26.44	29.42	5665.46	1203.59	3127.10	588.04	814.72	44.13	15.00	28.17	31.56	40.65	1193.32	2708.36	1142.04	5016.99	1.03	0.36	0.54	0.22	0.56	41.90	104.22	21.11	31.67
Hmarginatum	98	148	222	272	25.77	8.40	0.68	10.13	15.39	1103.98	1960.76	1064.56	1412.48	2.25	6.66	15.12	24.31	26.24	5459.06	1103.98	1960.76	1064.56	1412.48	43.08	16.45	6.24	19.08	40.48	1102.79	2168.26	619.21	6167.19	0.76	0.28	0.07	0.35	0.42	35.77	60.63	31.64	52.99
Hmarginatum	86	173	238	305	20.90	6.77	2.82	6.08	10.58	2426.19	1947.24	1597.07	2102.26	11.86	14.59	23.84	28.15	29.63	7976.47	2426.19	1947.24	1597.07	2102.26	67.54	31.52	13.54	33.61	32.75	845.80	-97.55	1683.26	7645.58	1.50	0.75	0.42	0.19	0.86	125.22	97.40	72.86	69.57
Hmarginatum	87	174	239	304	20.06	6.25	2.83	5.58	10.22	2355.16	1896.28	1512.46	2136.20	11.91	14.61	23.22	27.29	28.87	7805.70	2355.16	1896.28	1512.46	2136.20	64.03	29.19	13.03	31.24	30.77	974.68	-2.47	1674.19	7434.23	1.35	0.65	0.40	0.18	0.78	115.10	91.14	65.06	67.97
Hmarginatum	95	171	221	271	23.47	7.75	0.84	9.00	13.26	1946.88	1463.66	1201.31	2254.90	7.31	11.40	18.86	26.68	28.33	6772.28	1946.88	1463.66	1201.31	2254.90	57.01	10.73	4.79	9.11	43.16	915.59	223.19	595.51	8340.78	1.25	0.44	0.21	0.54	0.70	85.39	63.67	49.35	82.26
Hmarginatum	100	150	262	315	31.18	10.15	10.48	10.44	17.09	1259.80	3160.74	697.60	918.61	2.16	6.45	15.49	27.46	30.57	5964.69	1259.80	3160.74	697.60	918.61	51.91	5.71	14.91	36.08	44.81	890.40	1753.14	1315.03	6181.25	1.11	0.36	0.57	0.20	0.60	43.51	103.55	23.90	31.64
Hmarginatum	95	145	218	268	27.84	8.83	1.44	10.36	16.54	1248.77	2080.51	1205.68	1779.94	3.34	8.65	17.52	27.06	28.21	6221.99	1248.77	2080.51	1205.68	1779.94	59.33	4.48	3.59	5.84	53.49	651.15	615.27	367.47	8492.47	1.39	0.39	0.29	0.52	0.89	56.54	86.64	51.92	74.67
Hmarginatum	95	145	218	268	27.84	8.83	1.44	10.36	16.54	1248.77	2080.51	1205.68	1779.94	3.34	8.65	17.52	27.06	28.21	6221.99	1248.77	2080.51	1205.68	1779.94	59.33	4.48	3.59	5.84	53.49	651.15	615.27	367.47	8492.47	1.39	0.39	0.29	0.52	0.89	56.54	86.64	51.92	74.67
Hmarginatum	100	150	262	315	31.98	10.21	10.59	10.75	17.57	1338.03	3341.18	768.41	1085.10	3.15	7.57	16.88	29.00	32.22	6455.16	1338.03	3341.18	768.41	1085.10	54.61	2.08	7.84	39.35	45.78	779.50	1085.62	1501.87	6797.12	1.32	0.41	0.64	0.31	0.74	53.77	128.72	30.45	41.28
Hmarginatum	96	146	266	316	27.70	8.82	8.92	8.62	16.30	1217.17	3117.79	716.03	1000.66	2.93	8.01	16.59	26.52	27.70	5980.16	1217.17	3117.79	716.03	1000.66	57.45	2.05	6.97	39.27	49.87	679.89	1169.45	1453.46	6878.08	1.33	0.38	0.55	0.30	0.84	55.24	130.63	34.08	41.60
Hmarginatum	96	175	265	316	27.95	9.20	9.14	8.77	16.13	1941.72	2288.95	703.00	929.13	2.45	7.55	15.97	25.91	27.30	5793.22	1941.72	2288.95	703.00	929.13	59.78	4.47	10.75	40.89	51.66	1007.91	938.69	1428.97	6804.80	1.33	0.36	0.55	0.31	0.83	82.96	97.53	33.69	39.95
Hmarginatum	85	176	242	304	18.13	5.49	2.17	5.20	9.88	2496.17	1919.10	1509.66	2309.49	13.22	16.32	24.34	27.61	28.77	8137.34	2496.17	1919.10	1509.66	2309.49	63.84	30.40	10.77	30.98	32.72	884.36	106.56	1600.46	7594.88	1.29	0.58	0.31	0.24	0.73	112.28	87.30	60.66	64.22
Hmarginatum	95	177	267	365	28.94	9.16	9.13	17.23	17.21	1995.17	2234.09	744.98	669.59	1.08	6.75	15.75	25.47	26.75	5597.99	1995.17	2234.09	756.96	671.23	49.13	6.89	4.30	46.80	42.68	1368.63	987.46	4156.96	3686.70	1.41	0.41	0.56	0.86	0.84	90.93	100.88	39.76	36.79
Hmarginatum	95	177	267	365	28.94	9.16	9.13	17.23	17.21	1995.17	2234.09	744.98	669.59	1.08	6.75	15.75	25.47	26.75	5597.99	1995.17	2234.09	756.96	671.23	49.13	6.89	4.30	46.80	42.68	1368.63	987.46	4156.96	3686.70	1.41	0.41	0.56	0.86	0.84	90.93	100.88	39.76	36.79
Hmarginatum	95	145	218	268	29.03	9.13	1.59	10.88	16.86	1311.49	2208.72	1260.82	1898.06	3.94	8.99	18.50	28.48	29.97	6581.35	1311.49	2208.72	1260.82	1898.06	67.63	5.45	9.79	11.41	60.98	621.45	839.73	294.29	8408.57	1.63	0.47	0.31	0.61	1.04	66.46	101.83	59.01	83.14
Hmarginatum	97	147	223	273	25.73	8.03	0.90	9.98	15.30	1087.34	1976.92	1041.92	1366.63	2.10	6.55	15.10	23.98	25.81	5391.53	1087.34	1976.92	1041.92	1366.63	44.25	15.90	6.60	17.91	41.07	1066.93	2176.08	605.18	6326.23	0.77	0.26	0.11	0.33	0.45	35.67	59.66	30.56	51.43
Hmarginatum	97	147	223	273	25.73	8.03	0.90	9.98	15.30	1087.34	1976.92	1041.92	1366.63	2.10	6.55	15.10	23.98	25.81	5391.53	1087.34	1976.92	1041.92	1366.63	44.25	15.90	6.60	17.91	41.07	1066.93	2176.08	605.18	6326.23	0.77	0.26	0.11	0.33	0.45	35.67	59.66	30.56	51.43
Hmarginatum	98	148	222	272	26.18	8.74	0.56	10.36	15.50	1121.51	2001.91	1081.12	1430.52	2.32	6.73	15.30	24.77	26.79	5551.01	1121.51	2001.91	1081.12	1430.52	42.94	15.93	6.40	18.60	40.12	1129.69	2178.78	630.80	6243.87	0.75	0.32	0.04	0.36	0.40	36.46	62.58	32.02	53.66
Hmarginatum	51	101	265	315	30.33	10.88	0.86	10.13	6.43	587.19	4302.05	617.94	319.67	1.74	6.30	15.14	26.69	29.57	5777.74	587.19	4302.05	617.94	319.67	45.40	19.66	24.41	30.47	21.92	809.41	3628.19	1117.28	4664.45	1.01	0.29	0.52	0.19	0.30	18.92	140.66	22.01	16.73
Hmarginatum	85	180	249	299	18.02	5.67	2.11	5.18	10.64	2364.81	1824.74	1090.78	2023.75	10.29	14.13	21.55	25.34	26.30	7216.05	2364.81	1824.74	1090.78	2023.75	58.46	19.61	6.67	28.72	38.26	1154.07	356.53	1097.64	7610.39	0.83	0.41	0.22	0.06	0.51	82.84	60.79	34.79	57.54
Hmarginatum	99	149	262	315	31.72	9.96	10.21	10.44	17.06	1261.54	3202.58	712.67	909.10	2.16	6.59	15.75	27.51	30.73	6013.83	1261.54	3202.58	712.67	909.10	47.88	1.95	7.41	34.98	41.40	852.34	1353.22	1489.95	6538.56	1.14	0.36	0.56	0.20	0.64	46.48	108.59	27.20	35.08
Hmarginatum	87	179	246	296	18.24	5.73	1.96	5.41	10.95	2281.69	1775.00	1084.58	2060.21	9.94	13.74	21.06	25.32	26.26	7113.41	2281.69	1775.00	1084.58	2060.21	56.07	15.37	3.08	26.94	40.60	1119.72	448.20	959.88	7693.53	0.82	0.38	0.22	0.08	0.51	84.99	63.91	36.92	64.96
Hmarginatum	96	146	217	267	27.26	8.54	1.69	10.43	16.09	1143.57	1878.97	1111.84	1476.72	1.87	6.94	15.38	25.02	26.21	5526.05	1143.57	1878.97	1111.84	1476.72	55.48	4.75	3.28	9.09	53.12	719.70	997.35	472.77	8018.18	1.26	0.34	0.27	0.48	0.81	52.37	77.12	48.37	73.42
Hmarginatum	96	146	217	267	27.26	8.54	1.69	10.43	16.09	1143.57	1878.97	1111.84	1476.72	1.87	6.94	15.38	25.02	26.21	5526.05	1143.57	1878.97	1111.84	1476.72	55.48	4.75	3.28	9.09	53.12	719.70	997.35	472.77	8018.18	1.26	0.34	0.27	0.48	0.81	52.37	77.12	48.37	73.42
Hmarginatum	91	141	235	285	29.59	9.35	1.30	9.75	17.86	1507.85	3201.03	1352.63	2166.60	7.00	12.64	23.82	32.75	34.03	8118.35	1507.85	3201.03	1352.63	2166.60	60.69	12.29	3.13	20.34	45.27	645.11	518.86	698.61	8371.24	2.54	0.81	0.44	0.42	1.76	112.68	209.24	89.32	116.86
Hmarginatum	100	150	266	316	29.30	9.77	10.49	10.03	16.58	1193.47	3083.98	600.78	869.12	1.85	6.08	15.02	26.08	28.98	5679.35	1193.47	3083.98	600.78	869.12	48.44	10.16	22.19	33.36	43.15	1044.37	2318.14	1238.04	5646.79	0.98	0.35	0.52	0.19	0.53	41.27	100.87	21.13	31.97
Hmarginatum	94	144	228	278	24.58	7.71	0.09	8.95	14.43	1072.73	2141.15	993.96	1346.11	2.75	6.92	15.73	23.68	25.42	5474.69	1072.73	2141.15	993.96	1346.11	50.34	4.69	3.29	8.10	45.04	791.31	1357.25	532.40	7556.10	0.76	0.25	0.11	0.26	0.43	33.18	63.34	27.51	42.17
Hmarginatum	100	150	266	316	28.15	9.44	10.13	9.47	16.06	1204.01	3082.97	633.59	996.24	2.77	7.05	15.46	26.23	28.77	5847.10	1204.01	3082.97	633.59	996.24	50.99	5.19	10.69	36.61	45.02	853.30	1648.86	1372.01	6403.35	0.95	0.33	0.51	0.19	0.51	40.33	99.49	21.17	34.25
Hmarginatum	84	177	247	301	17.88	5.76	2.22	5.10	10.22	2419.32	1922.66	1240.65	2126.15	11.53	15.00	22.85	26.41	27.34	7616.89	2419.32	1922.66	1240.65	2126.15	63.94	25.59	12.58	29.42	36.17	1105.08	186.33	1280.46	7701.56	0.83	0.35	0.27	0.07	0.50	78.75	63.84	38.69	54.72
Hmarginatum	86	178	247	297	17.63	5.59	2.03	5.13	10.55	2400.15	1906.25	1154.78	2268.88	11.63	15.26	22.60	26.57	27.44	7636.90	2400.15	1906.25	1154.78	2268.88	52.97	14.95	2.48	25.83	37.91	1222.62	555.27	1037.82	7468.04	0.72	0.33	0.22	0.04	0.45	81.60	62.71	36.37	66.44
Hmarginatum	94	144	222	272	29.24	9.21	1.01	10.59	17.82	1166.24	2067.59	1091.04	1264.26	0.38	6.52	15.88	25.12	26.29	5538.80	1166.24	2067.59	1091.04	1299.15	49.19	7.88	10.12	3.27	45.92	834.53	1082.73	560.39	7796.56	1.42	0.43	0.33	0.50	0.92	58.37	91.05	50.20	73.78
Hmarginatum	86	174	238	305	21.66	7.01	2.86	6.38	11.11	2469.08	1932.26	1601.22	2055.31	11.39	14.36	23.90	28.33	29.82	7961.24	2469.08	1932.26	1601.22	2055.31	70.13	33.14	14.57	34.37	34.03	819.57	-119.23	1716.74	7903.17	1.68	0.84	0.43	0.23	1.00	134.02	101.70	77.48	70.25
Hmarginatum	96	146	266	316	28.09	8.90	8.99	8.73	16.46	1213.64	3117.81	707.28	969.68	2.64	7.80	16.44	26.49	27.72	5937.46	1213.64	3117.81	707.28	969.68	62.53	2.79	11.77	41.35	53.58	692.18	1238.80	1455.52	6965.86	1.38	0.39	0.56	0.31	0.87	55.97	132.77	34.46	42.02
Hmarginatum	96	146	225	275	24.15	7.74	0.30	9.09	15.57	1082.00	1958.54	1040.95	1430.30	2.30	7.43	15.62	23.90	24.40	5431.17	1082.00	1958.54	1040.95	1430.30	56.86	2.46	6.37	8.61	49.67	746.95	1244.28	468.90	7878.03	0.94	0.30	0.18	0.29	0.64	42.77	63.93	33.10	55.99
Hmarginatum	96	146	217	267	27.65	8.70	1.55	10.48	16.45	1216.12	1980.04	1177.91	1689.50	2.85	8.01	16.66	26.46	27.58	5973.14	1216.12	1980.04	1177.91	1689.50	58.43	2.16	3.54	6.24	54.27	697.10	779.62	416.87	8438.96	1.35	0.36	0.29	0.52	0.86	55.11	81.96	50.71	74.61
Hmarginatum	99	149	263	315	31.62	10.34	10.57	10.50	17.32	1265.99	3235.50	691.91	896.82	1.98	6.46	15.81	27.75	30.77	6017.85	1265.99	3235.50	691.91	896.82	52.65	6.65	14.01	38.92	45.15	930.71	1657.58	1387.22	6395.82	1.18	0.37	0.57	0.27	0.66	46.01	113.03	25.30	32.98
Hmarginatum	100	150	217	267	30.00	10.29	1.25	12.37	16.93	1196.37	1988.75	1171.59	1375.96	1.37	5.69	14.87	26.30	29.31	5642.59	1196.37	1988.75	1171.59	1375.96	44.47	16.98	6.33	24.24	43.11	1262.49	2255.24	703.98	6153.87	0.98	0.38	0.09	0.50	0.51	42.15	67.51	38.67	54.98
Hmarginatum	95	177	271	365	25.72	8.23	8.65	14.88	15.30	1616.39	1893.27	421.65	437.41	-0.84	4.18	12.34	20.90	22.13	4397.77	1616.39	1893.27	475.93	459.53	43.30	31.95	28.94	43.22	40.56	2101.28	2317.61	3058.63	2918.53	1.01	0.27	0.38	0.63	0.62	64.28	74.60	25.52	26.74
Hmarginatum	92	183	235	285	26.45	7.73	0.00	9.58	16.13	1662.61	1135.37	769.49	508.82	-2.42	3.54	12.34	19.19	21.01	4174.61	1662.61	1135.37	769.49	670.12	36.91	36.48	6.21	26.17	34.97	2582.99	1774.59	1075.44	4954.99	0.86	0.21	0.22	0.20	0.56	57.24	40.25	29.24	46.75
Hmarginatum	100	150	266	316	29.33	9.64	10.40	9.96	16.52	1194.87	3087.74	605.00	884.82	1.96	6.28	15.06	26.15	29.00	5704.34	1194.87	3087.74	605.00	884.82	49.55	8.91	19.91	33.86	43.97	1004.79	2227.10	1276.43	5898.41	1.01	0.33	0.54	0.20	0.54	40.57	99.88	20.64	30.45
Hmarginatum	99	149	263	315	30.52	9.98	10.26	10.03	16.42	1237.07	3166.30	684.54	928.23	2.44	6.60	15.54	27.07	30.16	5945.10	1237.07	3166.30	684.54	928.23	53.51	4.34	11.82	37.20	46.00	873.82	1654.01	1395.92	6531.56	1.07	0.38	0.57	0.19	0.54	41.45	102.39	21.81	29.56
Hmarginatum	86	175	239	305	20.28	6.34	2.62	5.83	10.49	2356.53	1821.93	1498.88	1977.68	10.94	13.90	22.73	26.71	28.10	7563.46	2356.53	1821.93	1498.88	1977.68	68.41	33.34	15.14	32.87	30.80	991.52	-70.23	1814.20	7719.40	1.42	0.69	0.39	0.18	0.84	118.05	89.35	67.95	67.55
Hmarginatum	100	150	261	314	30.17	9.80	10.03	9.87	16.28	1186.12	2970.22	650.90	810.01	1.65	5.66	14.29	25.90	29.04	5549.76	1186.12	2970.22	650.90	810.01	38.73	9.19	13.60	27.01	34.97	1084.20	2328.57	1294.70	5756.02	0.96	0.34	0.51	0.17	0.49	39.26	94.02	21.81	32.80
Hmarginatum	84	178	248	298	16.82	5.41	1.82	4.89	9.97	2424.56	1904.60	1153.49	2246.94	11.95	15.48	22.71	26.24	27.03	7637.28	2424.56	1904.60	1153.49	2246.94	53.87	7.31	7.77	27.89	41.98	1446.45	889.29	965.63	7185.00	0.76	0.33	0.15	0.10	0.47	82.24	62.72	36.93	61.51
Hmarginatum	84	178	248	298	16.82	5.41	1.82	4.89	9.97	2424.56	1904.60	1153.49	2246.94	11.95	15.48	22.71	26.24	27.03	7637.28	2424.56	1904.60	1153.49	2246.94	53.87	7.31	7.77	27.89	41.98	1446.45	889.29	965.63	7185.00	0.76	0.33	0.15	0.10	0.47	82.24	62.72	36.93	61.51
Hmarginatum	95	145	221	271	30.29	9.51	1.08	11.08	18.55	1152.00	2029.60	1087.27	1101.22	-0.72	5.33	15.20	25.35	26.42	5361.38	1152.00	2029.60	1087.27	1176.90	48.09	15.06	10.18	8.22	46.92	918.72	1474.24	653.22	7423.50	1.37	0.42	0.30	0.51	0.88	57.03	87.48	48.84	72.66
Hmarginatum	86	172	240	302	18.53	6.23	2.51	5.33	10.09	1781.32	1514.50	1057.27	1254.78	5.87	8.68	16.89	21.19	22.18	5538.28	1781.32	1514.50	1057.27	1254.78	39.20	13.74	2.63	16.07	25.46	1514.73	1092.40	1532.78	6365.32	0.85	0.46	0.25	0.12	0.50	74.10	61.09	40.28	49.46
Hmarginatum	94	144	228	278	24.61	7.74	0.03	8.91	14.46	1078.01	2144.73	994.83	1354.31	2.78	6.98	15.78	23.73	25.46	5492.40	1078.01	2144.73	994.83	1354.31	51.88	4.74	3.63	8.44	46.31	811.62	1402.62	540.85	7736.11	0.76	0.27	0.13	0.27	0.42	32.81	61.67	26.51	41.51
Hmarginatum	85	173	238	304	20.22	6.57	2.57	6.04	10.27	1974.42	1596.03	1244.15	1386.10	6.98	9.75	18.94	22.81	24.30	6124.76	1974.42	1596.03	1244.15	1386.10	49.32	10.70	3.11	18.02	38.62	1191.38	1122.68	1320.79	6879.39	0.87	0.41	0.24	0.17	0.46	71.55	58.53	41.61	42.18
Hmarginatum	99	149	262	315	31.88	9.98	10.24	10.48	16.97	1273.24	3239.70	723.53	945.63	2.44	6.84	15.96	27.74	31.12	6109.18	1273.24	3239.70	723.53	945.63	51.34	2.63	8.90	37.70	44.14	873.34	1388.60	1515.13	6755.75	1.18	0.38	0.60	0.23	0.65	46.91	112.28	26.85	34.98
Hmarginatum	87	184	243	293	16.70	5.05	0.92	5.45	10.46	2409.10	1564.21	1121.78	2279.77	11.03	14.91	21.38	25.30	26.00	7284.79	2409.10	1564.21	1121.78	2279.77	51.79	13.10	1.41	23.67	38.43	1416.83	517.14	937.82	7645.79	0.67	0.29	0.15	0.11	0.41	83.94	53.93	36.62	72.68
Hmarginatum	99	149	262	315	31.72	10.30	10.44	10.51	17.32	1319.16	3324.86	764.94	1041.39	2.96	7.50	16.74	28.75	31.76	6373.89	1319.16	3324.86	764.94	1041.39	55.75	1.93	8.79	40.36	47.40	817.85	1238.94	1524.00	6966.62	1.28	0.42	0.62	0.25	0.72	52.55	123.97	30.47	39.86
Hmarginatum	100	150	262	315	31.13	10.36	10.63	10.42	17.10	1288.83	3224.17	724.30	995.25	2.67	7.01	15.98	28.06	31.13	6158.23	1288.83	3224.17	724.30	995.25	54.15	4.45	10.81	40.39	46.85	868.27	1405.30	1467.52	6808.51	1.13	0.43	0.58	0.21	0.59	47.34	113.37	25.95	38.08
Hmarginatum	51	101	151	267	28.69	10.30	9.80	10.70	15.81	575.58	1175.36	3021.47	842.53	1.54	6.00	14.64	25.78	28.32	5547.75	575.58	1175.36	3021.47	842.53	44.60	19.79	15.52	28.78	43.37	748.78	1260.93	2869.93	5653.34	0.93	0.30	0.36	0.49	0.45	18.97	41.44	101.18	37.33
Hmarginatum	99	149	217	267	28.68	9.48	1.63	11.79	15.90	1181.65	1982.60	1160.46	1505.97	2.38	6.46	15.29	25.91	28.84	5741.33	1181.65	1982.60	1160.46	1505.97	53.15	5.83	3.32	12.57	50.01	935.20	1403.24	543.07	7690.24	0.97	0.34	0.14	0.50	0.49	38.46	64.60	36.51	48.96
Hmarginatum	100	150	263	315	31.42	10.22	10.69	10.42	17.32	1260.63	3187.59	676.65	903.78	1.96	6.41	15.50	27.51	30.60	5956.82	1260.63	3187.59	676.65	903.78	52.80	10.04	21.57	36.29	46.63	1021.47	2222.24	1273.79	6106.82	1.10	0.38	0.57	0.19	0.59	43.99	105.40	23.52	33.37
Hmarginatum	100	150	263	315	31.42	10.22	10.69	10.42	17.32	1260.63	3187.59	676.65	903.78	1.96	6.41	15.50	27.51	30.60	5956.82	1260.63	3187.59	676.65	903.78	52.80	10.04	21.57	36.29	46.63	1021.47	2222.24	1273.79	6106.82	1.10	0.38	0.57	0.19	0.59	43.99	105.40	23.52	33.37
Hmarginatum	95	177	270	365	25.39	8.09	8.41	14.54	14.86	1636.20	1906.64	489.02	496.15	-0.09	4.83	12.69	21.04	22.44	4524.41	1636.20	1906.64	524.16	505.77	47.10	24.41	24.38	46.91	46.03	1875.01	2023.30	3443.80	3291.51	1.02	0.28	0.39	0.64	0.62	65.95	75.91	28.00	28.66
Hmarginatum	96	146	217	267	27.49	8.58	1.52	10.33	16.52	1210.28	1958.96	1172.08	1680.13	2.74	8.01	16.60	26.19	27.31	5931.55	1210.28	1958.96	1172.08	1680.13	56.62	2.04	5.11	4.15	53.06	738.20	769.06	460.35	8640.55	1.32	0.37	0.27	0.51	0.85	55.76	82.03	50.56	77.72
Hmarginatum	96	146	217	267	27.49	8.58	1.52	10.33	16.52	1210.28	1958.96	1172.08	1680.13	2.74	8.01	16.60	26.19	27.31	5931.55	1210.28	1958.96	1172.08	1680.13	56.62	2.04	5.11	4.15	53.06	738.20	769.06	460.35	8640.55	1.32	0.37	0.27	0.51	0.85	55.76	82.03	50.56	77.72
Hmarginatum	96	146	266	316	30.80	9.96	10.01	9.50	18.66	1274.57	3250.54	714.45	849.92	1.24	7.21	16.81	27.79	28.79	6026.61	1274.57	3250.54	714.45	860.30	56.92	12.12	19.85	43.28	49.53	992.37	1960.89	1387.97	6308.60	1.52	0.42	0.61	0.33	0.98	60.32	141.02	36.95	41.66
Hmarginatum	97	174	264	316	28.10	9.11	9.24	8.92	16.45	1968.39	2373.67	757.85	1044.52	3.17	8.15	16.67	26.85	28.23	6071.26	1968.39	2373.67	757.85	1044.52	63.17	5.85	9.05	42.01	53.61	945.51	890.50	1562.18	7259.92	1.38	0.37	0.58	0.33	0.87	84.16	101.82	34.67	40.86
Hmarginatum	100	150	262	314	29.76	9.84	10.14	9.75	16.11	1156.18	2926.86	608.15	752.91	1.27	5.24	13.85	25.34	28.44	5379.20	1156.18	2926.86	608.15	753.44	37.24	9.94	13.43	26.42	34.17	1123.75	2430.88	1304.78	5803.30	0.87	0.33	0.47	0.19	0.43	35.69	88.99	18.90	29.57
Hmarginatum	51	110	265	315	31.67	11.70	1.84	11.29	7.88	488.90	3633.22	316.51	-187.12	-3.33	1.49	9.82	23.95	26.67	4442.05	488.90	3633.22	316.51	35.94	41.77	24.52	35.86	35.04	16.78	793.77	4668.60	944.54	4242.05	0.90	0.25	0.50	0.20	0.24	20.92	127.94	15.56	15.52
Hmarginatum	85	176	239	306	17.43	5.24	1.91	5.37	9.60	2474.78	1806.42	1615.46	2267.40	13.31	16.18	24.17	27.29	28.45	8068.12	2474.78	1806.42	1615.46	2267.40	67.26	32.76	10.63	34.71	33.54	924.18	61.11	1815.53	7876.29	1.22	0.61	0.28	0.19	0.70	109.60	78.62	62.95	62.23
Hmarginatum	97	147	222	272	25.97	8.26	1.03	10.16	15.30	1087.12	1961.21	1052.02	1361.16	2.00	6.46	14.97	24.06	25.94	5379.94	1087.12	1961.21	1052.02	1361.16	44.39	17.31	6.28	19.47	41.92	1138.01	2318.16	687.70	6514.04	0.79	0.26	0.11	0.34	0.46	36.43	60.34	31.62	52.64
Hmarginatum	99	149	263	315	31.50	9.97	10.30	10.35	16.86	1260.82	3235.46	698.16	941.57	2.39	6.82	15.87	27.55	30.86	6063.78	1260.82	3235.46	698.16	941.57	51.78	3.55	9.63	37.99	44.95	892.36	1488.99	1499.12	6806.83	1.17	0.38	0.59	0.23	0.64	46.68	113.06	26.03	35.24
Hmarginatum	99	149	262	315	31.56	10.14	10.31	10.41	17.39	1310.22	3291.65	760.33	1023.35	2.81	7.43	16.62	28.53	31.39	6309.69	1310.22	3291.65	760.33	1023.35	55.48	2.61	9.32	40.66	47.56	844.40	1302.30	1533.04	7011.64	1.24	0.40	0.59	0.24	0.72	51.21	119.52	30.06	38.69
Hmarginatum	97	175	264	316	28.08	9.02	9.11	8.95	16.54	1953.83	2301.12	733.75	976.89	2.65	7.72	16.22	26.33	27.67	5894.32	1953.83	2301.12	733.75	976.89	64.04	4.55	12.86	43.21	54.98	1044.73	1010.76	1502.96	7145.79	1.37	0.37	0.57	0.31	0.87	84.09	99.02	34.54	40.15
Hmarginatum	93	169	232	282	23.96	7.81	1.19	7.86	13.68	1740.39	1645.05	976.05	1481.52	4.09	8.16	16.60	24.03	25.63	5762.33	1740.39	1645.05	976.05	1481.52	50.37	4.36	2.06	10.88	43.95	1172.81	719.17	692.94	8101.78	0.94	0.35	0.16	0.28	0.54	66.11	59.80	34.26	57.59
Hmarginatum	100	150	263	315	31.50	10.21	10.65	10.43	17.29	1260.21	3193.56	676.69	911.20	1.98	6.56	15.49	27.52	30.66	5969.83	1260.21	3193.56	676.69	911.20	53.62	8.91	20.37	36.69	46.94	1012.56	2152.98	1314.02	6245.39	1.11	0.37	0.58	0.20	0.59	43.59	105.79	23.29	33.59
Hmarginatum	100	150	262	315	30.17	9.70	10.07	9.88	16.39	1256.81	3142.40	719.19	1026.67	3.00	7.34	15.71	27.29	30.29	6072.37	1256.81	3142.40	719.19	1026.67	49.21	1.10	5.67	35.19	42.87	871.96	1374.24	1592.20	6956.81	1.05	0.40	0.55	0.18	0.55	45.77	108.70	25.93	40.67
Hmarginatum	97	174	263	316	28.37	9.28	9.22	9.09	16.56	1992.46	2381.99	784.60	1060.25	3.26	8.31	16.81	27.16	28.56	6145.12	1992.46	2381.99	784.60	1060.25	65.34	6.09	10.03	43.67	55.45	935.53	888.44	1584.37	7389.29	1.41	0.40	0.60	0.30	0.88	86.91	103.01	36.71	42.24
Hmarginatum	96	146	218	268	26.54	8.42	1.22	9.91	16.22	1104.43	1816.37	1065.77	1355.94	1.21	6.55	14.78	24.01	24.92	5267.36	1104.43	1816.37	1065.77	1362.40	52.05	9.92	8.66	5.91	50.97	835.14	1132.27	619.86	8206.71	1.21	0.32	0.25	0.44	0.80	50.86	74.96	46.82	71.25
Hmarginatum	86	175	240	305	20.11	6.12	2.51	5.72	10.72	1905.89	1507.56	1147.03	1241.43	5.84	8.97	17.74	21.66	22.96	5730.49	1905.89	1507.56	1147.03	1241.43	57.08	16.78	1.88	26.42	40.30	1123.15	784.75	1483.08	7435.07	0.93	0.48	0.27	0.13	0.57	74.52	57.66	41.64	43.67
Hmarginatum	96	146	266	316	27.34	8.69	8.77	8.47	16.11	1171.23	3004.76	677.91	908.00	2.31	7.40	15.79	25.55	26.70	5693.65	1171.23	3004.76	677.91	908.00	56.20	3.98	8.57	40.51	50.76	765.24	1532.27	1464.30	7081.77	1.26	0.36	0.51	0.28	0.80	53.25	125.69	33.23	42.03
Hmarginatum	97	174	263	316	28.25	9.23	9.22	8.96	16.41	2010.65	2402.64	800.74	1110.40	3.65	8.65	17.07	27.39	28.80	6249.22	2010.65	2402.64	800.74	1110.40	62.22	8.04	5.88	41.37	52.30	933.77	833.88	1646.71	7429.53	1.41	0.41	0.62	0.29	0.86	86.10	102.30	35.77	41.01
Hmarginatum	96	177	265	316	27.03	8.70	8.61	8.43	15.97	1883.08	2103.48	654.60	808.18	1.61	6.78	14.93	24.40	25.59	5385.24	1883.08	2103.48	654.60	809.20	52.51	8.55	9.30	40.12	49.27	1358.71	1266.08	1378.68	6844.42	1.25	0.35	0.51	0.26	0.80	80.89	90.37	33.62	41.89
Hmarginatum	87	171	239	301	20.42	6.80	3.04	5.82	10.47	2019.39	1788.22	1250.67	1666.17	8.46	11.01	19.97	24.51	26.19	6641.81	2019.39	1788.22	1250.67	1666.17	48.38	9.30	3.54	19.35	39.08	1223.08	1114.13	1288.21	7224.35	0.98	0.46	0.28	0.23	0.47	78.45	71.57	42.82	50.58
Hmarginatum	96	146	266	316	27.47	8.72	8.80	8.60	16.27	1198.90	3070.36	702.13	965.36	2.68	7.77	16.32	26.13	27.26	5866.47	1198.90	3070.36	702.13	965.36	58.99	2.05	7.56	41.37	51.76	754.73	1353.11	1529.31	7230.42	1.30	0.37	0.53	0.30	0.82	54.24	128.75	33.45	41.44
Hmarginatum	94	173	223	273	28.83	8.07	1.73	10.30	17.74	1756.69	1266.45	997.97	988.57	-1.00	5.16	14.43	23.19	24.42	5022.47	1756.69	1266.45	997.97	1079.02	46.91	32.06	4.39	23.58	46.61	2108.92	1561.31	793.17	6381.06	1.26	0.36	0.33	0.40	0.86	76.47	53.02	43.75	66.75
Hmarginatum	92	142	230	280	23.47	7.54	0.18	8.29	14.06	1065.51	2187.36	987.22	1379.71	3.16	7.62	16.18	23.56	24.77	5541.13	1065.51	2187.36	987.22	1379.71	53.22	5.36	4.68	9.76	47.62	832.07	1585.46	575.46	7867.62	0.70	0.26	0.12	0.20	0.41	31.55	59.05	24.92	39.57
Hmarginatum	92	182	234	284	26.37	7.92	0.07	9.55	16.07	1680.73	1153.23	791.90	557.06	-2.13	3.73	12.61	19.69	21.37	4261.81	1680.73	1153.23	791.90	700.44	38.01	36.21	6.16	25.02	37.66	2580.52	1772.40	1081.97	5434.21	0.85	0.20	0.19	0.22	0.54	57.19	40.58	29.58	46.17
Hmarginatum	100	150	262	314	31.52	9.93	10.34	10.29	16.94	1272.94	3210.29	706.69	983.83	2.58	6.88	15.83	27.68	31.10	6100.45	1272.94	3210.29	706.69	983.83	53.24	3.63	10.11	38.66	45.84	920.71	1492.89	1491.93	6991.24	1.15	0.38	0.58	0.23	0.62	46.64	112.05	25.63	36.72
Hmarginatum	97	147	221	271	27.08	8.84	1.04	10.66	15.40	1077.25	1964.10	1039.88	1223.80	1.29	5.54	14.38	23.96	26.35	5224.18	1077.25	1964.10	1039.88	1223.80	47.42	16.97	7.59	20.54	44.69	1161.09	2383.45	670.64	6671.91	0.83	0.31	0.09	0.38	0.46	36.58	61.97	31.27	47.54
Hmarginatum	96	174	262	316	29.77	9.84	9.50	9.48	17.28	2120.90	2465.58	853.77	1077.35	3.34	8.53	17.75	28.57	29.87	6439.72	2120.90	2465.58	853.77	1077.35	73.50	5.02	26.57	45.13	62.14	1149.31	1324.53	1448.78	7001.11	1.58	0.50	0.65	0.32	0.99	99.94	112.68	42.64	43.08
Hmarginatum	100	150	262	315	31.65	10.32	10.63	10.55	17.41	1273.43	3193.38	702.33	916.23	2.05	6.51	15.59	27.78	30.85	6012.65	1273.43	3193.38	702.33	916.23	54.82	9.17	20.46	38.27	47.91	1035.57	2155.43	1352.80	6380.57	1.16	0.39	0.57	0.23	0.64	46.00	109.41	25.16	33.09
Hmarginatum	92	162	234	284	24.68	8.44	2.08	7.59	12.95	1954.79	2283.42	1210.20	2283.66	9.31	12.66	21.63	29.12	31.52	7632.01	1954.79	2283.42	1210.20	2283.66	63.88	11.73	9.47	15.34	45.13	961.81	348.59	828.51	8767.24	1.35	0.50	0.31	0.36	0.70	88.58	103.07	48.61	77.22
Hmarginatum	95	153	217	267	25.04	8.32	1.47	9.85	12.81	1326.65	1771.92	1091.98	1725.79	4.65	7.59	16.03	24.43	27.23	5830.63	1326.65	1771.92	1091.98	1725.79	27.47	9.27	5.53	12.54	15.23	1315.60	1287.46	1253.25	7100.18	0.58	0.35	0.04	0.33	0.23	41.74	52.18	30.74	67.36
Hmarginatum	86	173	239	303	20.08	6.59	2.84	5.65	9.96	2454.39	2010.76	1571.30	2306.81	13.10	15.73	24.44	28.52	30.20	8244.08	2454.39	2010.76	1571.30	2306.81	66.68	26.37	7.17	34.82	39.83	964.70	211.04	1565.48	8230.63	1.43	0.68	0.40	0.26	0.77	116.16	96.34	64.55	65.91
Hmarginatum	86	173	239	303	20.08	6.59	2.84	5.65	9.96	2454.39	2010.76	1571.30	2306.81	13.10	15.73	24.44	28.52	30.20	8244.08	2454.39	2010.76	1571.30	2306.81	66.68	26.37	7.17	34.82	39.83	964.70	211.04	1565.48	8230.63	1.43	0.68	0.40	0.26	0.77	116.16	96.34	64.55	65.91
Hmarginatum	51	104	154	269	29.23	10.64	10.03	11.72	16.47	520.70	1092.04	2751.09	402.43	-1.40	3.52	12.38	24.00	26.18	4804.40	520.70	1092.04	2751.09	500.05	49.74	24.66	20.39	31.90	48.38	724.87	1380.94	2867.01	5988.07	0.95	0.36	0.29	0.49	0.46	20.33	42.91	95.85	36.15
Hmarginatum	91	141	235	285	33.20	9.75	0.23	11.58	20.60	956.78	2188.42	816.84	44.78	-6.45	0.76	12.72	21.87	23.41	4390.49	956.78	2188.42	816.84	495.28	37.24	14.66	12.88	7.29	33.24	981.77	2474.91	1097.05	6485.41	1.37	0.41	0.43	0.28	0.95	47.56	83.83	36.70	38.73
Hmarginatum	99	149	263	315	31.67	9.84	10.24	10.38	16.95	1264.28	3240.19	702.10	942.66	2.38	6.82	15.95	27.59	30.90	6076.88	1264.28	3240.19	702.10	942.66	53.44	4.06	10.22	39.28	46.60	926.00	1578.98	1538.29	7023.87	1.20	0.36	0.59	0.24	0.67	46.71	112.86	26.44	34.99
Hmarginatum	87	171	243	298	21.62	7.29	3.10	6.09	12.34	2311.08	2111.58	1283.46	2036.22	9.89	13.41	22.83	28.26	29.33	7647.03	2311.08	2111.58	1283.46	2036.22	83.98	19.70	18.03	37.71	64.28	665.07	912.02	919.85	8558.47	1.40	0.65	0.36	0.17	0.84	113.80	100.47	56.29	72.39
Hmarginatum	93	179	230	280	28.52	8.97	0.09	10.13	17.11	1845.91	1280.83	914.29	794.57	-1.30	4.61	14.12	22.67	24.18	4860.93	1845.91	1280.83	914.29	894.14	43.87	28.71	4.99	16.37	43.54	2320.37	1439.78	830.18	6447.26	1.09	0.30	0.24	0.30	0.69	68.98	48.64	35.26	50.20
Hmarginatum	87	172	239	302	20.84	6.74	3.00	5.76	10.46	2419.85	2064.69	1547.30	2307.84	12.78	15.44	24.36	28.81	30.58	8239.81	2419.85	2064.69	1547.30	2307.84	70.23	28.92	9.60	34.30	40.71	844.38	124.81	1568.29	8540.36	1.49	0.68	0.42	0.28	0.78	115.25	99.83	63.24	64.66
Hmarginatum	87	174	242	302	17.47	5.64	2.40	4.91	9.71	1845.83	1539.90	1061.50	1465.51	7.24	10.09	17.50	21.58	22.53	5840.39	1845.83	1539.90	1061.50	1465.51	43.61	16.83	7.93	16.96	23.47	1602.46	913.53	1705.15	6868.02	0.76	0.47	0.24	0.13	0.44	69.03	55.34	33.75	48.34
Hmarginatum	52	105	155	269	26.34	9.53	9.65	11.05	14.70	466.99	976.18	2439.04	320.88	-1.39	2.69	10.89	21.30	23.53	4242.92	466.99	976.18	2439.04	413.94	29.32	19.28	9.66	7.09	26.71	1458.59	1157.57	2802.60	5673.88	0.53	0.14	0.26	0.30	0.23	13.71	25.43	62.02	24.14
Hmarginatum	96	175	265	316	27.07	8.89	8.84	8.43	15.78	1884.02	2210.25	680.57	885.90	2.23	7.22	15.44	25.14	26.35	5593.42	1884.02	2210.25	680.57	885.90	56.80	4.90	9.80	40.63	51.50	1271.90	1254.58	1470.09	7108.51	1.24	0.35	0.50	0.28	0.79	80.41	93.18	33.06	40.14
Hmarginatum	94	144	227	277	24.60	7.82	0.19	8.98	14.40	1082.70	2127.94	1007.27	1390.51	2.91	7.14	15.82	23.85	25.54	5528.30	1082.70	2127.94	1007.27	1390.51	56.14	3.82	3.09	8.63	49.93	826.46	1333.52	559.45	8378.40	0.78	0.26	0.13	0.27	0.45	34.31	62.85	28.31	44.42
Hmarginatum	85	176	241	304	18.27	5.59	2.13	5.41	9.99	2511.53	1903.47	1542.82	2311.21	13.23	16.30	24.46	27.80	28.94	8171.31	2511.53	1903.47	1542.82	2311.21	68.96	31.05	9.30	35.00	37.67	969.98	161.00	1705.01	8301.62	1.31	0.62	0.33	0.23	0.75	113.21	86.91	61.22	63.12
Hmarginatum	87	173	238	304	21.18	6.72	2.91	6.07	10.89	2091.97	1720.01	1331.61	1593.05	8.15	10.91	20.15	24.63	26.21	6654.15	2091.97	1720.01	1331.61	1593.05	63.35	26.64	17.35	23.92	26.08	1464.35	253.58	2002.58	7425.75	1.15	0.64	0.35	0.19	0.67	93.47	73.88	50.83	51.01
Hmarginatum	86	173	239	303	19.91	6.50	2.78	5.63	9.93	2452.57	2007.40	1572.89	2317.44	13.17	15.80	24.47	28.50	30.14	8251.08	2452.57	2007.40	1572.89	2317.44	67.04	26.37	7.20	35.22	39.85	1023.24	225.38	1601.37	8313.90	1.42	0.69	0.40	0.25	0.77	116.72	95.96	64.49	65.79
Hmarginatum	95	145	217	267	28.60	9.05	1.78	10.84	16.50	1273.72	2119.52	1235.86	1831.07	3.61	8.65	17.81	27.72	29.19	6365.04	1273.72	2119.52	1235.86	1831.07	72.10	3.86	10.37	14.56	66.86	705.43	1071.44	378.32	9006.44	1.58	0.47	0.32	0.61	1.01	65.36	97.38	58.51	85.47
Hmarginatum	96	146	266	316	30.85	9.82	9.88	9.54	18.77	1260.85	3211.81	702.89	809.73	0.93	6.98	16.59	27.39	28.45	5931.96	1260.85	3211.81	702.89	828.57	58.52	16.17	24.07	45.31	51.84	1097.41	2318.28	1393.85	6388.01	1.50	0.40	0.58	0.34	0.98	59.71	139.18	37.36	43.70
Hmarginatum	97	177	265	316	27.26	8.53	8.77	8.42	16.32	1909.46	2150.81	675.79	881.22	1.98	7.18	15.32	24.95	26.17	5550.05	1909.46	2150.81	675.79	881.22	55.35	6.41	8.37	41.12	51.41	1320.87	1241.31	1467.31	7196.21	1.28	0.34	0.52	0.27	0.84	81.17	91.64	33.33	40.62
Hmarginatum	97	177	265	316	27.26	8.53	8.77	8.42	16.32	1909.46	2150.81	675.79	881.22	1.98	7.18	15.32	24.95	26.17	5550.05	1909.46	2150.81	675.79	881.22	55.35	6.41	8.37	41.12	51.41	1320.87	1241.31	1467.31	7196.21	1.28	0.34	0.52	0.27	0.84	81.17	91.64	33.33	40.62
Hmarginatum	99	149	221	271	27.23	8.76	1.07	10.99	16.18	1093.39	1908.88	1058.87	1250.66	1.05	5.74	14.30	24.20	26.24	5232.64	1093.39	1908.88	1058.87	1253.28	43.48	23.72	7.18	25.94	42.47	1310.16	2759.61	835.93	6316.02	0.87	0.27	0.13	0.39	0.52	38.47	61.36	34.14	54.46
Hmarginatum	99	149	263	315	31.73	9.98	10.32	10.49	16.95	1266.05	3253.56	700.55	942.41	2.38	6.78	15.96	27.68	31.06	6090.07	1266.05	3253.56	700.55	942.41	54.30	3.84	10.15	39.86	47.22	940.28	1585.41	1572.46	7150.19	1.17	0.38	0.59	0.23	0.64	46.68	113.06	26.03	35.24
Hmarginatum	92	183	234	284	25.61	7.55	0.22	9.50	15.74	1612.78	1079.74	759.44	489.63	-2.46	3.29	11.95	18.70	20.36	4041.93	1612.78	1079.74	759.44	651.36	41.99	41.10	7.54	29.85	38.23	2819.27	1912.25	1236.28	5261.92	0.76	0.17	0.18	0.20	0.49	53.66	36.81	28.30	47.36
Hmarginatum	92	142	231	281	32.42	10.22	0.16	11.44	19.77	909.64	1998.84	784.61	-48.18	-6.84	-0.11	11.22	21.21	22.41	4074.85	909.64	1998.84	784.61	445.57	36.82	22.80	13.68	18.42	35.25	971.64	3067.25	1259.50	5959.98	1.13	0.36	0.33	0.29	0.76	42.16	71.70	32.77	41.74
Hmarginatum	94	177	276	365	28.89	9.21	10.14	16.22	17.15	1818.56	2204.38	394.11	488.27	-1.05	4.74	14.12	23.27	24.79	4942.93	1818.56	2204.38	458.65	513.79	44.34	29.54	23.87	43.73	38.70	2330.32	2321.39	3494.22	3144.87	1.10	0.29	0.44	0.67	0.63	68.99	84.81	24.89	30.86
Hmarginatum	51	107	157	268	31.82	11.35	10.95	13.01	17.96	500.48	1103.54	2684.24	141.73	-3.47	1.87	11.03	24.18	26.50	4602.31	500.48	1103.54	2684.24	371.76	43.19	26.57	32.55	40.09	43.19	764.49	1727.79	3573.30	5229.18	1.03	0.33	0.28	0.51	0.51	23.59	43.40	98.41	33.56
Hmarginatum	87	174	239	304	20.97	6.79	3.04	5.89	10.57	1981.92	1622.95	1211.84	1410.54	6.94	9.75	18.61	23.11	24.74	6150.64	1981.92	1622.95	1211.84	1410.54	63.99	17.13	5.04	29.65	46.86	1055.24	853.82	1458.10	7961.69	1.06	0.54	0.30	0.19	0.62	80.11	64.98	43.76	43.40
Hmarginatum	95	178	269	365	30.02	9.34	9.62	17.91	18.18	2016.51	2232.91	641.51	595.79	-0.03	6.01	15.50	25.42	26.63	5478.99	2016.51	2232.91	679.34	608.88	51.16	29.44	28.96	50.41	47.08	2352.07	2012.34	3784.06	3176.89	1.40	0.38	0.54	0.86	0.84	87.27	98.39	35.37	36.27
Hmarginatum	89	139	233	283	28.15	9.48	0.87	9.78	17.29	1089.30	2470.20	1007.41	903.87	-0.27	5.23	16.54	25.00	26.25	5433.52	1089.30	2470.20	1007.41	946.48	50.19	18.28	11.16	9.99	47.38	934.05	2302.90	643.71	7463.18	1.24	0.42	0.21	0.26	0.84	55.15	106.08	45.91	62.43
Hmarginatum	86	171	243	298	22.07	7.67	3.23	6.02	12.36	2305.92	2084.99	1260.69	1912.52	9.16	12.75	22.45	27.93	29.00	7470.75	2305.92	2084.99	1260.69	1912.52	86.21	20.84	16.15	37.47	65.38	663.79	894.10	952.51	8880.27	1.42	0.69	0.37	0.13	0.87	115.92	99.44	56.85	70.74
Hmarginatum	96	146	217	267	27.00	8.57	1.37	10.12	16.28	1168.46	1897.61	1131.96	1562.44	2.22	7.42	15.87	25.43	26.42	5673.76	1168.46	1897.61	1131.96	1562.44	57.94	4.38	5.12	5.85	55.33	819.87	1011.03	560.87	9001.50	1.26	0.35	0.25	0.48	0.82	53.49	78.54	48.74	74.20
Hmarginatum	93	143	230	280	33.13	10.35	0.58	11.18	19.65	1453.39	2911.88	1290.86	1747.91	3.41	9.44	21.22	31.82	33.37	7298.98	1453.39	2911.88	1290.86	1747.91	64.98	5.79	9.72	15.36	49.46	780.18	651.85	706.45	9272.41	2.52	0.79	0.54	0.60	1.70	103.26	175.86	79.11	103.53
Hmarginatum	86	173	238	304	20.47	6.42	2.61	5.84	10.51	2447.45	1963.10	1608.32	2208.79	12.43	15.19	24.33	28.38	29.85	8129.53	2447.45	1963.10	1608.32	2208.79	70.64	29.13	9.61	36.94	39.66	1034.58	133.55	1737.47	8535.61	1.50	0.76	0.40	0.21	0.88	122.93	96.44	70.35	67.95
Hmarginatum	86	173	238	304	20.47	6.42	2.61	5.84	10.51	2447.45	1963.10	1608.32	2208.79	12.43	15.19	24.33	28.38	29.85	8129.53	2447.45	1963.10	1608.32	2208.79	70.64	29.13	9.61	36.94	39.66	1034.58	133.55	1737.47	8535.61	1.50	0.76	0.40	0.21	0.88	122.93	96.44	70.35	67.95
Hmarginatum	86	173	238	305	20.87	6.64	2.80	6.05	10.68	2418.12	1938.13	1594.62	2087.46	11.75	14.47	23.84	28.05	29.50	7942.35	2418.12	1938.13	1594.62	2087.46	73.20	31.92	12.97	36.98	38.40	998.90	33.02	1836.28	8573.92	1.47	0.71	0.39	0.19	0.86	120.67	94.62	71.39	67.30
Hmarginatum	86	172	238	303	20.29	6.55	2.69	5.91	10.40	1975.14	1656.31	1250.47	1476.25	7.45	10.09	19.22	23.34	24.88	6280.07	1975.14	1656.31	1250.47	1476.25	65.08	19.76	3.68	32.06	45.32	1039.91	624.16	1490.26	8284.61	0.98	0.52	0.28	0.17	0.56	80.45	66.28	45.14	47.82
Hmarginatum	85	177	241	305	18.88	5.56	2.12	5.48	10.25	2544.51	1881.83	1568.73	2269.87	12.96	16.25	24.56	27.79	29.03	8167.36	2544.51	1881.83	1568.73	2269.87	69.53	29.85	8.45	36.26	39.56	1026.36	224.04	1757.42	8439.91	1.40	0.66	0.35	0.20	0.83	115.71	86.08	64.01	62.30
Hmarginatum	96	175	266	316	27.61	8.93	9.02	8.54	16.27	1947.04	2298.82	695.16	945.74	2.52	7.66	16.14	25.92	27.12	5816.90	1947.04	2298.82	695.16	945.74	58.89	4.11	7.19	42.10	52.75	1256.82	1168.17	1573.18	7485.38	1.31	0.37	0.54	0.29	0.83	84.33	98.61	33.71	41.17
Hmarginatum	96	175	264	316	27.58	9.11	8.93	8.67	16.03	1952.88	2268.29	731.38	957.62	2.69	7.75	16.09	26.03	27.26	5839.86	1952.88	2268.29	731.38	957.62	59.03	3.38	8.89	41.85	52.79	1282.61	1228.25	1571.05	7404.46	1.32	0.39	0.55	0.28	0.83	84.44	97.15	35.06	41.15
Hmarginatum	96	178	270	365	25.82	7.93	8.51	14.87	15.46	2067.78	2362.34	956.51	985.57	4.65	9.79	17.68	26.15	27.53	6305.05	2067.78	2362.34	956.51	985.57	67.67	9.77	8.51	58.62	57.90	850.05	840.06	4908.37	4911.38	1.49	0.42	0.62	0.88	0.89	99.09	111.26	41.79	42.04
Hmarginatum	97	176	264	316	27.09	8.56	8.65	8.47	16.09	1903.42	2180.16	706.39	930.55	2.40	7.46	15.55	25.22	26.46	5652.13	1903.42	2180.16	706.39	930.55	57.05	5.03	8.83	41.38	52.16	1333.41	1282.69	1533.86	7342.45	1.25	0.35	0.52	0.25	0.81	79.44	89.98	33.50	40.17
Hmarginatum	86	178	247	297	17.47	5.56	2.02	5.08	10.41	2387.56	1897.12	1148.89	2267.26	11.65	15.25	22.48	26.43	27.31	7608.12	2387.56	1897.12	1148.89	2267.26	59.59	10.90	4.76	30.52	45.72	1459.37	799.49	1074.14	8178.00	0.86	0.40	0.23	0.08	0.54	82.38	64.63	35.97	60.38
Hmarginatum	96	146	266	316	27.18	8.67	8.72	8.46	16.18	1166.48	2986.38	674.84	896.37	2.19	7.35	15.74	25.44	26.48	5656.04	1166.48	2986.38	674.84	896.37	58.07	4.88	9.30	43.00	52.81	829.98	1634.43	1561.56	7505.19	1.26	0.35	0.50	0.29	0.82	53.49	125.34	33.60	41.78
Hmarginatum	100	150	263	315	31.20	10.40	10.85	10.29	17.17	1254.85	3171.76	669.26	891.50	1.92	6.32	15.32	27.45	30.49	5915.94	1254.85	3171.76	669.26	891.50	55.38	15.04	27.32	38.83	49.94	1193.91	2697.15	1310.90	6335.93	1.08	0.38	0.55	0.21	0.59	44.77	107.26	24.05	33.92
Hmarginatum	99	149	220	270	27.57	8.88	1.15	11.04	16.32	1113.51	1916.89	1083.59	1298.77	1.20	5.83	14.55	24.62	26.70	5329.88	1113.51	1916.89	1083.59	1299.37	44.18	23.92	7.01	27.01	43.31	1364.62	2808.82	883.68	6471.33	0.88	0.28	0.11	0.39	0.53	39.13	61.13	34.40	53.80
Hmarginatum	94	144	226	276	29.54	9.28	0.63	10.89	17.78	1102.77	2158.26	1026.20	979.37	-0.68	5.03	15.07	24.78	26.16	5254.23	1102.77	2158.26	1026.20	1047.90	46.09	25.60	10.98	16.19	45.21	1154.07	2560.96	807.59	7012.75	1.18	0.33	0.28	0.40	0.73	47.14	82.44	40.34	59.10
Hmarginatum	99	149	220	270	27.51	9.05	1.03	11.07	16.19	1103.46	1908.52	1072.32	1260.14	1.06	5.62	14.30	24.42	26.58	5263.63	1103.46	1908.52	1072.32	1262.00	44.40	24.10	7.34	27.16	43.50	1370.73	2834.03	879.86	6466.17	0.89	0.30	0.11	0.41	0.52	39.70	63.07	34.91	54.47
Hmarginatum	95	168	266	316	27.14	9.13	9.16	8.73	14.73	2003.11	2804.15	861.16	1438.28	6.63	10.59	19.49	28.61	30.83	7024.48	2003.11	2804.15	861.16	1438.28	59.83	9.91	7.10	36.57	49.70	985.75	1104.75	1700.31	7796.83	1.40	0.50	0.64	0.25	0.81	92.21	121.43	39.51	52.58
Hmarginatum	95	168	266	316	27.14	9.13	9.16	8.73	14.73	2003.11	2804.15	861.16	1438.28	6.63	10.59	19.49	28.61	30.83	7024.48	2003.11	2804.15	861.16	1438.28	59.83	9.91	7.10	36.57	49.70	985.75	1104.75	1700.31	7796.83	1.40	0.50	0.64	0.25	0.81	92.21	121.43	39.51	52.58
Hmarginatum	84	176	240	306	18.05	5.62	2.09	5.47	9.61	2503.98	1844.67	1592.55	2213.48	13.05	16.00	24.26	27.35	28.57	8059.02	2503.98	1844.67	1592.55	2213.48	68.27	28.76	7.52	36.87	39.12	1138.43	279.55	1813.77	8356.76	1.26	0.63	0.30	0.19	0.72	109.50	79.84	61.78	58.54
Hmarginatum	51	105	155	268	31.07	10.97	10.45	12.16	17.03	517.14	1106.73	2797.16	333.91	-1.97	2.95	12.04	24.41	27.17	4825.13	517.14	1106.73	2797.16	463.93	47.40	25.21	29.59	43.00	47.14	588.00	1712.54	3651.81	5611.75	1.07	0.32	0.33	0.57	0.50	20.45	42.83	101.21	30.74
Hmarginatum	93	143	228	278	23.86	7.67	0.02	8.56	14.12	1073.56	2143.77	1000.38	1405.00	3.14	7.47	16.01	23.70	25.11	5543.22	1073.56	2143.77	1000.38	1405.00	57.01	5.06	3.74	8.95	51.07	877.43	1560.04	608.47	8524.25	0.75	0.26	0.13	0.25	0.42	32.61	61.02	26.67	42.20
Hmarginatum	96	146	264	316	27.74	8.90	8.72	8.79	16.20	1235.65	3121.65	769.81	1050.35	3.31	8.34	16.85	26.89	28.07	6104.36	1235.65	3121.65	769.81	1050.35	61.34	1.31	8.66	41.72	53.53	827.68	1597.05	1639.20	7569.75	1.35	0.38	0.55	0.31	0.85	55.99	131.25	35.97	42.04
Hmarginatum	86	173	238	304	21.12	6.77	2.74	6.07	10.71	2478.64	1994.28	1620.66	2204.74	12.36	15.17	24.50	28.77	30.33	8199.20	2478.64	1994.28	1620.66	2204.74	72.68	29.96	9.92	37.51	41.38	1003.61	143.12	1756.83	8792.00	1.58	0.79	0.41	0.22	0.92	129.09	100.65	73.64	69.05
Hmarginatum	100	150	263	315	31.37	10.24	10.67	10.51	17.31	1267.46	3206.23	684.00	925.52	2.11	6.51	15.68	27.64	30.78	6010.73	1267.46	3206.23	684.00	925.52	58.78	12.09	24.89	41.55	51.84	1162.27	2449.05	1404.72	6682.56	1.15	0.40	0.58	0.25	0.62	47.20	114.86	25.55	37.11
Hmarginatum	96	146	217	267	26.78	8.52	1.35	10.01	16.24	1140.37	1846.51	1108.01	1485.14	1.80	7.14	15.38	24.75	25.71	5495.47	1140.37	1846.51	1108.01	1485.14	56.95	7.45	8.62	4.24	55.50	856.71	1051.32	639.46	9121.43	1.23	0.34	0.26	0.47	0.80	52.51	76.47	47.72	74.58
Hmarginatum	91	141	234	284	33.55	10.83	1.61	10.71	19.38	1456.47	3149.38	1272.18	1641.52	3.44	9.35	21.84	32.13	33.98	7415.14	1456.47	3149.38	1272.18	1641.52	60.39	3.66	8.98	17.79	47.93	897.63	1014.00	773.68	9010.88	2.59	0.87	0.47	0.49	1.72	105.64	198.09	81.07	95.31
Hmarginatum	96	146	218	268	26.37	8.35	1.19	9.80	16.23	1088.10	1781.38	1049.85	1311.37	0.93	6.39	14.49	23.55	24.44	5163.28	1088.10	1781.38	1049.85	1324.22	56.36	11.16	11.21	5.17	55.33	917.49	1185.15	683.62	8923.89	1.19	0.31	0.27	0.44	0.79	50.64	73.58	46.07	73.57
Hmarginatum	100	150	263	315	31.12	10.28	10.71	10.31	17.17	1250.96	3161.80	669.15	891.94	1.92	6.30	15.33	27.34	30.35	5902.57	1250.96	3161.80	669.15	891.94	56.09	15.91	28.49	39.15	50.82	1219.69	2800.75	1316.47	6407.03	1.08	0.38	0.55	0.21	0.59	44.77	107.26	24.05	33.92
Hmarginatum	99	149	220	270	27.55	8.81	1.19	11.01	16.31	1103.67	1902.84	1074.06	1266.90	1.05	5.67	14.39	24.40	26.51	5267.38	1103.67	1902.84	1074.06	1269.55	44.59	25.07	7.38	27.77	43.85	1387.22	2905.44	912.38	6530.20	0.89	0.28	0.13	0.40	0.53	38.73	61.15	34.78	53.79
Hmarginatum	99	149	220	270	27.55	8.81	1.19	11.01	16.31	1103.67	1902.84	1074.06	1266.90	1.05	5.67	14.39	24.40	26.51	5267.38	1103.67	1902.84	1074.06	1269.55	44.59	25.07	7.38	27.77	43.85	1387.22	2905.44	912.38	6530.20	0.89	0.28	0.13	0.40	0.53	38.73	61.15	34.78	53.79
Hmarginatum	85	176	241	305	18.32	5.52	2.15	5.41	9.99	2520.50	1906.11	1570.11	2301.78	13.31	16.34	24.58	27.87	28.97	8200.77	2520.50	1906.11	1570.11	2301.78	69.99	28.42	7.14	37.34	41.56	1093.84	296.15	1768.75	8613.38	1.27	0.61	0.32	0.23	0.72	110.35	84.46	60.75	61.51
Hmarginatum	86	174	238	305	21.34	6.91	2.90	6.15	10.85	2436.66	1906.63	1580.21	2035.69	11.33	14.17	23.59	27.93	29.43	7863.84	2436.66	1906.63	1580.21	2035.69	76.24	34.83	13.64	39.00	38.30	1040.79	-21.68	1943.14	8819.93	1.64	0.83	0.44	0.23	0.97	131.11	99.63	75.53	69.80
Hmarginatum	96	146	218	268	26.45	8.31	1.33	9.91	16.13	1101.54	1810.69	1065.34	1367.79	1.30	6.61	14.78	23.90	24.88	5268.87	1101.54	1810.69	1065.34	1372.79	57.43	9.51	10.24	4.85	55.96	897.43	1121.72	649.71	9081.28	1.20	0.32	0.27	0.45	0.80	50.88	74.26	46.33	72.41
Hmarginatum	84	177	240	306	14.50	4.29	1.42	4.42	8.25	2436.48	1718.35	1567.76	2362.71	14.37	16.98	23.77	26.20	27.24	7991.48	2436.48	1718.35	1567.76	2362.71	71.82	33.42	10.30	38.56	37.06	1177.03	146.03	1948.86	8524.13	0.87	0.46	0.24	0.17	0.47	91.73	66.06	51.63	59.76
Hmarginatum	100	150	219	269	27.75	9.40	0.81	11.25	16.19	1135.99	1916.69	1102.26	1345.07	1.52	5.85	14.52	25.01	27.44	5414.86	1135.99	1916.69	1102.26	1345.07	45.68	21.24	6.93	26.10	44.49	1428.30	2688.11	879.05	6784.46	0.85	0.31	0.07	0.40	0.47	39.50	63.25	35.74	57.38
Hmarginatum	100	150	219	269	27.75	9.40	0.81	11.25	16.19	1135.99	1916.69	1102.26	1345.07	1.52	5.85	14.52	25.01	27.44	5414.86	1135.99	1916.69	1102.26	1345.07	45.68	21.24	6.93	26.10	44.49	1428.30	2688.11	879.05	6784.46	0.85	0.31	0.07	0.40	0.47	39.50	63.25	35.74	57.38
Hmarginatum	97	175	264	316	27.36	8.71	8.82	8.57	16.21	1888.58	2216.37	704.67	914.35	2.29	7.36	15.55	25.42	26.64	5655.48	1888.58	2216.37	704.67	914.35	58.90	5.30	10.03	42.36	53.60	1381.12	1366.90	1571.48	7505.26	1.28	0.34	0.52	0.28	0.83	80.95	94.03	34.41	41.09
Hmarginatum	80	174	245	302	16.67	5.67	1.72	5.29	9.20	2502.10	1993.80	1385.67	2217.22	13.04	16.05	24.37	27.01	27.91	8003.64	2502.10	1993.80	1385.67	2217.22	40.46	6.70	14.62	19.44	33.99	2252.55	1904.27	1333.65	6341.45	0.78	0.38	0.23	0.20	0.35	84.62	70.28	42.07	57.49
Hmarginatum	86	173	239	304	21.98	7.16	3.03	6.30	11.26	2446.46	1999.15	1554.46	2053.82	11.22	14.19	23.88	28.47	30.02	7957.08	2446.46	1999.15	1554.46	2053.82	77.65	34.50	14.56	37.87	40.60	962.69	-6.86	1838.72	9056.79	1.65	0.81	0.46	0.21	0.97	132.33	105.49	74.92	70.73
Hmarginatum	86	173	239	304	21.98	7.16	3.03	6.30	11.26	2446.46	1999.15	1554.46	2053.82	11.22	14.19	23.88	28.47	30.02	7957.08	2446.46	1999.15	1554.46	2053.82	77.65	34.50	14.56	37.87	40.60	962.69	-6.86	1838.72	9056.79	1.65	0.81	0.46	0.21	0.97	132.33	105.49	74.92	70.73
Hmarginatum	96	176	265	316	27.18	8.85	8.79	8.36	15.97	1902.25	2171.77	675.39	860.32	2.00	7.16	15.30	25.00	26.16	5542.90	1902.25	2171.77	675.39	860.32	58.01	7.38	10.98	42.16	53.53	1470.72	1439.58	1521.84	7432.24	1.27	0.37	0.53	0.25	0.80	82.31	93.11	33.72	41.30
Hmarginatum	81	175	239	305	18.03	5.79	1.60	5.76	10.16	2608.96	1858.33	1652.23	2169.41	12.79	15.99	25.22	27.93	29.06	8191.36	2608.96	1858.33	1652.23	2169.41	94.69	25.73	15.94	46.78	68.96	710.88	778.39	1298.04	9081.74	1.46	0.76	0.27	0.20	0.88	132.52	92.73	76.51	74.24
Hmarginatum	96	174	262	316	29.56	9.76	9.38	9.38	17.01	2064.93	2412.15	821.98	1017.96	2.97	8.12	17.14	27.84	29.21	6241.58	2064.93	2412.15	821.98	1017.96	76.99	10.56	32.42	48.24	66.47	1442.15	1657.03	1490.97	7280.21	1.53	0.47	0.64	0.30	0.97	95.52	108.56	41.16	42.02
Hmarginatum	51	104	154	268	30.86	10.83	10.52	12.12	17.13	484.42	1089.81	2762.46	300.02	-2.32	2.81	11.74	24.17	26.55	4730.24	484.42	1089.81	2762.46	451.83	49.54	26.58	28.22	37.31	49.20	721.85	1597.11	3417.91	6121.05	1.05	0.32	0.30	0.55	0.50	19.67	42.33	96.89	32.61
Hmarginatum	95	172	267	365	26.03	8.69	8.79	14.46	14.56	2001.53	2548.42	1085.51	1011.60	5.70	9.88	18.34	27.12	28.87	6575.97	2001.53	2548.42	1085.51	1011.60	61.34	8.65	6.41	54.88	52.32	1076.53	1086.46	4931.66	4813.40	1.31	0.46	0.58	0.76	0.74	89.35	107.56	46.25	39.95
Hmarginatum	85	176	240	305	18.51	5.54	2.13	5.35	9.95	2463.77	1840.70	1554.65	2203.34	12.63	15.67	23.97	27.20	28.41	7967.22	2463.77	1840.70	1554.65	2203.34	70.31	29.62	8.66	36.73	39.96	1142.01	268.77	1834.76	8655.67	1.27	0.61	0.31	0.18	0.75	108.19	80.46	60.95	60.09
Hmarginatum	100	150	262	314	31.17	10.00	10.33	10.18	16.84	1264.12	3184.63	700.31	975.58	2.53	6.86	15.68	27.49	30.81	6051.77	1264.12	3184.63	700.31	975.58	56.47	5.58	12.10	41.32	49.36	1034.80	1801.90	1583.43	7494.18	1.13	0.38	0.57	0.22	0.61	46.38	111.17	25.75	37.76
Hmarginatum	99	149	265	315	29.56	9.94	10.41	9.68	16.38	1200.70	3106.27	624.03	866.83	1.98	6.19	15.12	26.33	29.16	5729.12	1200.70	3106.27	624.03	866.83	51.52	1.46	5.56	34.31	44.50	987.11	1760.15	1699.67	7493.25	0.95	0.40	0.51	0.18	0.49	41.89	103.83	21.95	34.97
Hmarginatum	96	146	266	316	27.16	8.72	8.80	8.43	16.05	1185.22	3034.74	692.38	949.95	2.63	7.64	16.07	25.87	26.96	5792.87	1185.22	3034.74	692.38	949.95	60.24	4.39	10.55	41.59	54.35	872.87	1916.54	1570.95	7574.36	1.26	0.36	0.51	0.28	0.80	53.25	125.69	33.23	42.03
Hmarginatum	85	175	240	304	18.67	5.84	2.31	5.51	9.96	2498.17	1921.02	1571.02	2297.53	13.18	16.07	24.54	27.95	29.22	8189.71	2498.17	1921.02	1571.02	2297.53	70.14	27.71	6.36	37.19	42.43	1123.03	331.45	1737.27	8745.27	1.34	0.65	0.33	0.25	0.76	114.46	88.43	62.99	62.28
Hmarginatum	99	149	220	270	27.32	8.89	1.06	10.93	16.20	1111.76	1911.46	1082.28	1312.35	1.30	5.89	14.55	24.57	26.63	5334.50	1111.76	1911.46	1082.28	1312.35	45.36	25.15	7.06	27.76	44.51	1417.93	2897.23	914.46	6693.03	0.87	0.29	0.11	0.40	0.51	39.44	62.39	34.67	55.64
Hmarginatum	100	150	262	315	31.31	10.25	10.58	10.43	17.14	1269.85	3184.60	704.53	937.15	2.27	6.60	15.61	27.69	30.78	6023.42	1269.85	3184.60	704.53	937.15	59.99	8.90	20.04	41.97	52.30	1097.58	2243.18	1503.06	7096.27	1.12	0.40	0.58	0.20	0.61	45.95	108.52	25.10	34.10
Hmarginatum	96	146	218	268	25.34	8.10	1.39	9.75	14.92	1181.08	1952.83	1148.46	1807.16	4.08	8.76	16.63	25.66	26.84	6001.16	1181.08	1952.83	1148.46	1807.16	65.03	1.62	5.53	3.86	60.07	729.38	749.28	549.79	9892.39	1.26	0.37	0.25	0.51	0.78	51.99	79.39	46.81	69.39
Hmarginatum	96	176	266	316	27.39	8.89	8.98	8.45	16.17	1945.29	2239.28	681.97	915.34	2.33	7.47	15.85	25.55	26.73	5713.17	1945.29	2239.28	681.97	915.34	59.26	5.08	7.93	42.99	53.93	1392.89	1296.09	1597.85	7671.82	1.28	0.36	0.53	0.28	0.81	83.54	95.37	33.49	41.75
Hmarginatum	99	149	220	270	27.98	9.07	1.17	11.31	16.33	1128.63	1952.96	1093.59	1317.30	1.34	5.87	14.68	24.90	27.21	5407.92	1128.63	1952.96	1093.59	1317.30	46.09	23.47	7.53	26.75	44.91	1417.97	2857.32	892.92	6798.81	0.90	0.29	0.12	0.42	0.52	39.30	63.10	35.28	54.47
Hmarginatum	99	149	220	270	27.98	9.07	1.17	11.31	16.33	1128.63	1952.96	1093.59	1317.30	1.34	5.87	14.68	24.90	27.21	5407.92	1128.63	1952.96	1093.59	1317.30	46.09	23.47	7.53	26.75	44.91	1417.97	2857.32	892.92	6798.81	0.90	0.29	0.12	0.42	0.52	39.30	63.10	35.28	54.47
Hmarginatum	96	146	218	268	28.25	8.77	1.44	10.56	17.17	1220.24	2000.09	1175.69	1620.35	2.25	7.79	16.66	26.39	27.48	5926.02	1220.24	2000.09	1175.69	1620.35	65.17	3.87	3.55	8.79	60.92	859.36	1120.65	516.49	9460.34	1.37	0.37	0.31	0.53	0.88	55.60	83.22	51.45	75.78
Hmarginatum	93	143	228	278	36.98	11.57	0.51	13.38	22.61	1091.45	2280.09	983.64	167.40	-6.73	0.88	13.58	25.38	26.71	4913.58	1091.45	2280.09	983.64	636.56	44.65	39.32	12.57	34.39	44.26	1078.06	3742.41	1233.18	5917.34	1.62	0.48	0.45	0.50	1.03	53.51	90.88	42.93	41.74
Hmarginatum	97	175	264	316	27.32	8.69	8.80	8.56	16.23	1897.06	2223.57	710.44	928.73	2.39	7.47	15.65	25.53	26.70	5690.90	1897.06	2223.57	710.44	928.73	59.35	5.36	10.49	42.37	53.97	1418.29	1416.64	1588.81	7570.89	1.28	0.34	0.52	0.28	0.83	81.74	94.93	34.94	42.56
Hmarginatum	51	105	155	269	30.36	11.05	10.45	12.30	17.35	528.71	1111.73	2765.40	313.87	-2.19	3.04	12.23	24.36	26.53	4804.56	528.71	1111.73	2765.40	458.56	45.92	26.52	29.95	37.22	45.86	821.81	1647.23	3606.89	5908.76	0.93	0.35	0.26	0.46	0.47	20.31	40.88	91.01	31.99
Hmarginatum	86	174	239	305	20.29	6.30	2.63	6.00	10.67	1903.45	1530.00	1176.41	1251.08	6.00	8.89	17.96	21.93	23.31	5788.73	1903.45	1530.00	1176.41	1251.08	59.10	14.25	1.93	25.66	44.86	1306.91	1036.08	1588.49	8100.53	0.82	0.41	0.24	0.13	0.46	70.56	56.26	40.47	42.88
Hmarginatum	100	150	262	315	31.46	10.31	10.65	10.43	17.30	1275.32	3191.66	706.42	931.03	2.20	6.62	15.63	27.82	30.84	6031.50	1275.32	3191.66	706.42	931.03	60.39	9.47	21.10	42.29	52.62	1125.70	2306.14	1509.33	7102.18	1.12	0.40	0.58	0.20	0.61	45.95	108.52	25.10	34.10
Hmarginatum	93	143	227	277	30.80	9.90	0.12	10.85	18.57	1231.72	2403.31	1120.44	1255.83	0.63	6.67	17.29	27.29	28.40	5946.07	1231.72	2403.31	1120.44	1280.16	58.36	6.04	9.35	8.19	52.50	927.44	1272.01	651.78	9175.22	1.67	0.50	0.33	0.48	1.10	69.86	119.63	58.24	81.05
Hmarginatum	93	143	228	278	33.25	10.55	0.17	11.44	19.46	1448.80	2855.38	1306.13	1769.61	3.38	9.34	21.03	31.78	33.46	7274.46	1448.80	2855.38	1306.13	1769.61	68.51	7.06	9.15	15.74	52.30	816.99	655.53	695.14	9863.99	2.50	0.79	0.52	0.65	1.67	101.69	170.72	79.21	102.80
Hmarginatum	82	177	239	307	12.98	3.88	1.09	4.14	7.41	2469.76	1666.85	1630.53	2399.79	15.23	17.64	24.08	25.93	26.92	8073.16	2469.76	1666.85	1630.53	2399.79	74.05	34.70	8.40	41.93	38.81	1225.55	149.24	2015.02	8680.60	0.72	0.37	0.16	0.18	0.37	83.70	57.80	49.25	56.33
Hmarginatum	97	147	261	316	28.59	9.15	8.93	9.15	16.64	1342.29	3263.47	908.42	1259.43	4.68	9.57	18.24	28.93	30.20	6693.22	1342.29	3263.47	908.42	1259.43	74.78	10.00	6.64	48.88	62.38	684.73	920.52	1884.07	8592.37	1.49	0.46	0.65	0.30	0.92	62.91	141.57	41.43	45.17
Hmarginatum	96	177	266	316	27.24	8.54	8.63	8.30	16.35	1936.92	2169.27	670.49	871.00	1.93	7.30	15.56	24.98	26.11	5580.38	1936.92	2169.27	670.49	871.00	58.99	6.77	6.75	44.71	54.65	1423.80	1253.59	1605.18	7792.85	1.28	0.36	0.50	0.27	0.84	84.17	93.44	34.27	42.26
Hmarginatum	96	177	266	316	27.24	8.54	8.63	8.30	16.35	1936.92	2169.27	670.49	871.00	1.93	7.30	15.56	24.98	26.11	5580.38	1936.92	2169.27	670.49	871.00	58.99	6.77	6.75	44.71	54.65	1423.80	1253.59	1605.18	7792.85	1.28	0.36	0.50	0.27	0.84	84.17	93.44	34.27	42.26
Hmarginatum	92	185	235	285	26.00	7.52	0.13	9.57	16.18	1611.89	1037.19	731.30	378.99	-3.20	2.79	11.57	18.23	19.90	3909.92	1611.89	1037.19	731.30	589.06	43.22	42.55	7.70	30.05	40.60	3078.80	1935.93	1329.78	5721.95	0.76	0.18	0.17	0.18	0.51	52.00	34.53	26.96	41.57
Hmarginatum	86	173	238	305	21.56	6.84	2.81	6.31	11.18	2446.20	1959.47	1606.02	2059.08	11.41	14.32	24.00	28.38	29.81	7974.06	2446.20	1959.47	1606.02	2059.08	78.38	34.43	14.68	38.84	41.05	1006.05	12.31	1932.02	9137.36	1.68	0.84	0.46	0.21	1.00	131.79	101.73	76.90	69.35
Hmarginatum	86	173	238	305	21.56	6.84	2.81	6.31	11.18	2446.20	1959.47	1606.02	2059.08	11.41	14.32	24.00	28.38	29.81	7974.06	2446.20	1959.47	1606.02	2059.08	78.38	34.43	14.68	38.84	41.05	1006.05	12.31	1932.02	9137.36	1.68	0.84	0.46	0.21	1.00	131.79	101.73	76.90	69.35
Hmarginatum	87	173	239	304	21.79	6.87	3.08	6.28	11.38	2415.53	1994.91	1548.76	2083.01	11.32	14.21	23.79	28.41	29.98	7945.34	2415.53	1994.91	1548.76	2083.01	78.43	33.66	14.00	38.58	42.37	963.08	25.34	1867.91	9245.25	1.61	0.76	0.46	0.21	0.93	130.31	104.98	73.99	70.55
Hmarginatum	96	146	265	316	27.22	8.76	8.70	8.55	15.93	1192.29	3040.28	716.25	975.28	2.85	7.82	16.17	26.02	27.19	5854.02	1192.29	3040.28	716.25	975.28	61.05	3.65	10.02	42.31	54.65	890.93	1891.54	1628.78	7701.08	1.26	0.37	0.53	0.28	0.78	53.52	126.53	34.09	43.74
Hmarginatum	91	141	235	285	31.55	9.81	1.13	10.35	18.57	1507.44	3230.69	1340.40	2024.88	5.90	11.94	23.43	32.86	34.45	7994.22	1507.44	3230.69	1340.40	2024.88	78.24	15.97	8.32	27.19	53.96	759.72	244.96	821.81	10283.69	2.52	0.74	0.48	0.49	1.67	105.35	202.14	85.26	105.81
Hmarginatum	96	176	263	316	28.66	9.09	8.98	9.04	16.23	2028.61	2304.71	785.88	1029.72	3.16	8.31	16.78	26.36	28.27	6076.02	2028.61	2304.71	785.88	1029.72	72.94	4.39	14.38	49.56	64.37	1129.23	1154.51	1657.76	8185.16	1.57	0.44	0.66	0.32	0.99	95.19	107.25	40.80	44.00
Hmarginatum	96	176	263	316	28.66	9.09	8.98	9.04	16.23	2028.61	2304.71	785.88	1029.72	3.16	8.31	16.78	26.36	28.27	6076.02	2028.61	2304.71	785.88	1029.72	72.94	4.39	14.38	49.56	64.37	1129.23	1154.51	1657.76	8185.16	1.57	0.44	0.66	0.32	0.99	95.19	107.25	40.80	44.00
Hmarginatum	95	145	217	267	30.09	9.67	1.51	11.13	18.11	1195.62	1974.91	1154.18	1340.31	0.37	6.32	15.77	26.00	27.15	5611.50	1195.62	1974.91	1154.18	1374.92	55.77	29.05	6.30	27.93	55.04	1281.18	2589.46	738.29	7510.87	1.43	0.41	0.34	0.55	0.93	57.04	82.44	51.96	74.61
Hmarginatum	94	144	226	276	29.91	9.43	0.32	10.74	18.51	1130.55	2170.94	1041.04	990.34	-0.90	5.15	15.42	25.30	26.22	5331.19	1130.55	2170.94	1041.04	1071.02	46.80	29.47	12.33	18.92	46.23	1245.25	2915.32	890.20	7071.24	1.26	0.36	0.29	0.40	0.82	51.87	87.04	43.81	64.78
Hmarginatum	95	145	221	271	23.13	7.04	1.36	8.80	13.19	1246.51	2157.67	1203.33	2282.15	7.48	11.53	18.96	26.67	28.22	6795.69	1246.51	2157.67	1203.33	2282.15	65.39	4.09	9.13	8.20	52.33	810.99	695.57	698.37	9915.64	1.24	0.42	0.21	0.52	0.71	55.83	93.33	49.25	82.34
Hmarginatum	100	150	262	315	31.37	10.29	10.62	10.44	16.87	1281.73	3227.39	717.18	989.87	2.71	6.93	15.85	27.92	31.25	6142.49	1281.73	3227.39	717.18	989.87	58.85	5.15	12.35	43.53	50.92	1048.60	1784.88	1685.03	7640.71	1.14	0.42	0.60	0.20	0.60	47.56	113.17	26.18	37.82
Hmarginatum	85	175	240	305	18.87	5.69	2.24	5.51	10.02	2418.56	1861.45	1535.82	2143.47	12.25	15.20	23.71	27.05	28.30	7865.15	2418.56	1861.45	1535.82	2143.47	72.87	31.68	11.26	36.49	39.70	1156.72	237.15	1904.83	8886.86	1.27	0.62	0.33	0.20	0.73	108.83	83.70	61.33	59.53
Hmarginatum	93	160	230	280	25.36	8.54	1.30	8.26	13.38	1629.79	1988.71	1048.50	1671.98	5.27	8.61	17.72	25.66	28.12	6252.14	1629.79	1988.71	1048.50	1671.98	45.05	15.34	6.31	17.03	23.39	1480.15	997.81	1403.51	8295.52	0.77	0.38	0.17	0.31	0.31	47.60	59.34	26.10	44.16
Hmarginatum	96	146	217	267	26.76	8.45	1.46	10.07	16.20	1115.08	1805.07	1084.45	1404.99	1.38	6.74	14.88	24.14	25.16	5331.25	1115.08	1805.07	1084.45	1409.22	58.14	10.69	8.89	6.64	57.22	930.13	1277.31	717.39	9256.70	1.23	0.34	0.28	0.47	0.81	51.75	74.33	47.72	73.78
Hmarginatum	96	178	266	316	26.97	8.45	8.50	8.27	16.25	1924.37	2105.46	653.25	834.36	1.67	7.03	15.22	24.50	25.60	5452.16	1924.37	2105.46	653.25	834.97	58.71	8.86	6.93	45.28	55.26	1516.24	1297.68	1594.32	7806.05	1.27	0.35	0.50	0.27	0.83	83.22	91.50	33.65	42.07
Hmarginatum	100	150	218	268	28.18	9.62	1.02	11.51	16.19	1146.72	1919.02	1122.53	1366.38	1.57	5.87	14.55	25.28	27.87	5468.33	1146.72	1919.02	1122.53	1366.38	46.67	21.94	6.80	27.37	45.71	1497.47	2768.01	941.29	7012.63	0.89	0.35	0.09	0.45	0.46	38.75	64.05	36.11	53.30
Hmarginatum	96	146	217	267	26.70	8.45	1.37	9.96	16.25	1126.37	1822.04	1094.96	1441.62	1.56	6.92	15.14	24.41	25.36	5402.74	1126.37	1822.04	1094.96	1442.82	59.32	9.57	9.87	5.15	58.18	918.22	1166.15	692.19	9451.86	1.24	0.35	0.27	0.47	0.82	52.87	75.75	48.09	74.56
Hmarginatum	96	146	265	316	27.64	8.83	8.80	8.68	16.08	1230.91	3136.54	748.76	1051.79	3.34	8.31	16.83	26.78	28.05	6095.30	1230.91	3136.54	748.76	1051.79	64.42	1.64	9.64	43.50	56.17	888.91	1738.34	1713.72	7942.81	1.33	0.39	0.56	0.29	0.82	55.00	130.25	34.45	41.85
Hmarginatum	86	174	238	305	21.53	6.95	2.87	6.19	10.95	2423.54	1897.53	1567.48	1996.93	11.03	13.94	23.38	27.81	29.28	7790.86	2423.54	1897.53	1567.48	1996.93	79.24	35.94	14.37	40.24	39.93	1094.68	-10.61	2021.68	9182.03	1.63	0.84	0.41	0.23	0.97	131.19	98.47	75.29	71.12
Hmarginatum	86	174	238	305	21.53	6.95	2.87	6.19	10.95	2423.54	1897.53	1567.48	1996.93	11.03	13.94	23.38	27.81	29.28	7790.86	2423.54	1897.53	1567.48	1996.93	79.24	35.94	14.37	40.24	39.93	1094.68	-10.61	2021.68	9182.03	1.63	0.84	0.41	0.23	0.97	131.19	98.47	75.29	71.12
Hmarginatum	96	146	266	316	27.04	8.70	8.76	8.46	15.94	1193.53	3060.92	702.45	988.79	2.92	7.89	16.29	26.03	27.16	5875.44	1193.53	3060.92	702.45	988.79	61.78	3.62	10.43	42.11	55.31	905.55	1957.73	1636.44	7793.65	1.23	0.34	0.49	0.31	0.79	52.88	125.94	33.08	42.32
Hmarginatum	53	110	266	316	30.24	11.01	1.98	11.04	7.25	480.17	3541.87	305.01	-133.79	-2.64	1.43	9.86	22.96	26.13	4337.50	480.17	3541.87	305.01	42.24	42.56	22.70	40.15	35.29	19.68	869.48	5644.52	1095.01	4663.61	0.78	0.23	0.46	0.21	0.16	19.31	118.85	14.09	16.67
Hmarginatum	96	146	266	316	27.35	8.70	8.77	8.52	16.22	1181.19	3025.02	686.87	926.49	2.40	7.54	15.99	25.75	26.84	5750.56	1181.19	3025.02	686.87	926.49	61.01	5.43	10.09	44.62	55.67	897.62	1850.32	1645.56	7919.62	1.28	0.36	0.52	0.29	0.81	54.00	127.82	33.60	42.47
Hmarginatum	99	149	219	269	27.80	9.35	0.99	11.19	16.13	1134.96	1940.22	1105.16	1351.03	1.53	5.97	14.69	25.09	27.39	5446.16	1134.96	1940.22	1105.16	1351.03	46.73	23.90	7.06	27.67	45.79	1471.16	2892.89	947.45	6995.13	0.88	0.32	0.09	0.42	0.48	39.67	64.80	35.74	55.66
Hmarginatum	85	173	238	304	20.06	6.57	2.57	5.91	10.17	1949.77	1574.16	1223.89	1354.54	6.81	9.52	18.62	22.51	23.98	6027.58	1949.77	1574.16	1223.89	1354.54	56.53	10.38	5.26	21.26	46.15	1459.70	1402.19	1502.62	7969.00	0.81	0.42	0.24	0.11	0.46	71.70	56.64	41.44	44.10
Hmarginatum	87	180	246	296	18.30	5.67	1.81	5.43	11.09	2252.43	1706.58	1053.89	1964.04	9.23	13.24	20.43	24.73	25.59	6891.32	2252.43	1706.58	1053.89	1964.04	63.93	15.78	3.19	29.86	47.80	1476.79	641.21	1138.81	9079.98	0.77	0.30	0.24	0.10	0.44	70.74	56.46	31.25	55.46
Hmarginatum	87	180	246	296	18.30	5.67	1.81	5.43	11.09	2252.43	1706.58	1053.89	1964.04	9.23	13.24	20.43	24.73	25.59	6891.32	2252.43	1706.58	1053.89	1964.04	63.93	15.78	3.19	29.86	47.80	1476.79	641.21	1138.81	9079.98	0.77	0.30	0.24	0.10	0.44	70.74	56.46	31.25	55.46
Hmarginatum	87	180	246	296	18.30	5.67	1.81	5.43	11.09	2252.43	1706.58	1053.89	1964.04	9.23	13.24	20.43	24.73	25.59	6891.32	2252.43	1706.58	1053.89	1964.04	63.93	15.78	3.19	29.86	47.80	1476.79	641.21	1138.81	9079.98	0.77	0.30	0.24	0.10	0.44	70.74	56.46	31.25	55.46
Hmarginatum	100	150	218	268	27.82	9.18	1.10	11.20	16.29	1140.21	1886.42	1112.30	1372.67	1.54	5.93	14.58	25.02	27.39	5426.00	1140.21	1886.42	1112.30	1372.67	47.14	23.50	6.67	28.54	46.44	1499.16	2840.13	973.64	7035.41	0.86	0.30	0.09	0.41	0.48	39.72	62.36	35.91	57.89
Hmarginatum	92	142	232	282	31.17	9.56	0.30	10.71	17.95	1451.52	3028.95	1314.68	1982.44	5.51	11.20	22.22	31.70	33.73	7671.36	1451.52	3028.95	1314.68	1982.44	80.69	16.10	7.21	26.24	57.38	756.53	233.41	710.22	10674.27	2.34	0.65	0.42	0.58	1.50	94.69	182.27	78.90	98.43
Hmarginatum	95	171	269	365	25.47	8.43	8.72	14.11	14.40	1923.48	2550.79	1009.54	977.53	5.35	9.56	17.87	26.44	28.13	6392.56	1923.48	2550.79	1009.54	977.53	62.19	6.37	4.77	57.25	55.44	1168.07	1264.39	5051.55	4949.20	1.24	0.44	0.55	0.72	0.71	85.28	106.13	44.55	39.81
Hmarginatum	101	151	261	314	28.99	10.08	10.40	9.50	15.68	1111.49	2765.79	565.63	653.19	0.76	4.41	12.62	24.30	27.45	5041.06	1111.49	2765.79	565.63	660.22	41.32	16.72	20.00	26.28	40.00	1318.15	3246.83	1372.43	6488.87	0.76	0.33	0.43	0.15	0.36	33.44	81.08	17.79	29.83
Hmarginatum	100	150	218	268	27.54	9.30	0.98	11.12	16.06	1122.40	1866.28	1098.93	1332.12	1.41	5.74	14.28	24.72	27.10	5335.33	1122.40	1866.28	1098.93	1332.12	46.24	24.05	6.76	28.87	45.61	1529.70	2895.29	1000.27	6997.47	0.85	0.31	0.07	0.40	0.47	38.99	61.65	35.64	55.90
Hmarginatum	96	177	266	316	26.87	8.51	8.65	8.31	15.81	1736.02	1966.02	557.58	581.97	0.11	5.22	13.36	22.51	23.89	4821.87	1736.02	1966.02	557.58	620.58	55.03	29.14	30.00	41.88	53.40	2280.82	2356.22	1186.87	6610.09	1.15	0.32	0.46	0.24	0.76	71.90	79.84	29.25	32.61
Hmarginatum	94	178	268	365	29.34	9.33	9.20	17.54	17.41	2038.40	2211.95	710.02	622.70	0.63	6.45	15.75	25.32	26.56	5552.34	2038.40	2211.95	732.72	628.04	58.85	26.62	30.69	57.15	54.50	2425.89	2044.58	4328.06	3674.86	1.40	0.41	0.54	0.88	0.83	89.05	97.23	38.23	36.40
Hmarginatum	52	108	158	267	31.11	11.38	11.15	13.23	16.92	472.78	1084.21	2597.72	146.77	-3.08	1.53	10.36	23.50	26.47	4450.82	472.78	1084.21	2597.72	352.44	42.58	24.44	32.15	42.08	42.37	858.04	1999.37	3987.32	5618.57	0.90	0.27	0.32	0.50	0.40	19.21	38.09	87.54	28.34
Hmarginatum	95	145	219	269	29.43	9.35	1.24	10.81	17.93	1146.98	1949.02	1094.07	1195.86	-0.17	5.82	15.12	24.99	26.04	5355.27	1146.98	1949.02	1094.07	1249.41	53.66	39.03	8.69	33.40	53.56	1359.17	3156.18	927.67	7020.81	1.34	0.36	0.33	0.49	0.88	54.37	80.90	49.37	74.01
Hmarginatum	100	150	262	314	31.40	10.05	10.45	10.25	16.97	1268.80	3193.87	700.02	959.89	2.43	6.66	15.70	27.58	30.94	6049.63	1268.80	3193.87	700.02	959.89	58.20	6.05	12.55	42.56	51.18	1092.90	1939.96	1654.16	7821.34	1.12	0.38	0.57	0.21	0.61	46.78	110.78	25.97	37.54
Hmarginatum	100	150	265	315	28.82	9.38	10.02	9.51	16.12	1175.47	3011.88	608.20	889.04	2.04	6.33	14.76	25.71	28.45	5617.28	1175.47	3011.88	608.20	889.04	55.11	17.59	26.96	38.19	50.95	1273.15	3089.84	1354.56	6792.73	0.88	0.29	0.44	0.21	0.49	37.89	94.29	20.77	34.94
Hmarginatum	100	150	264	315	29.37	9.78	10.35	9.76	16.48	1203.81	3047.39	634.81	879.12	2.02	6.11	14.96	26.17	29.07	5696.26	1203.81	3047.39	634.81	879.12	52.41	1.20	6.43	35.50	46.14	1063.70	1955.85	1768.12	7767.61	0.95	0.38	0.50	0.19	0.50	41.78	101.21	21.95	34.03
Hmarginatum	96	175	265	316	27.67	9.00	8.98	8.61	16.22	1980.71	2317.36	732.86	1000.41	2.92	8.07	16.49	26.34	27.56	5959.79	1980.71	2317.36	732.86	1000.41	63.60	3.89	10.14	44.54	56.71	1453.01	1401.09	1702.66	8008.09	1.32	0.39	0.55	0.28	0.83	85.24	98.79	34.85	42.61
Hmarginatum	96	175	265	316	27.67	9.00	8.98	8.61	16.22	1980.71	2317.36	732.86	1000.41	2.92	8.07	16.49	26.34	27.56	5959.79	1980.71	2317.36	732.86	1000.41	63.60	3.89	10.14	44.54	56.71	1453.01	1401.09	1702.66	8008.09	1.32	0.39	0.55	0.28	0.83	85.24	98.79	34.85	42.61
Hmarginatum	96	146	266	316	27.43	8.61	8.71	8.66	16.01	1241.51	3185.91	747.33	1110.23	3.76	8.63	17.23	26.96	28.29	6211.26	1241.51	3185.91	747.33	1110.23	80.39	5.04	28.63	47.08	68.75	891.01	2098.73	1614.27	7955.61	1.44	0.41	0.61	0.32	0.91	58.24	137.46	35.57	41.33
Hmarginatum	92	142	231	281	32.74	10.56	0.93	10.78	18.97	1484.67	3038.67	1315.45	1881.60	4.51	10.44	22.08	32.52	34.09	7613.03	1484.67	3038.67	1315.45	1881.60	71.22	10.20	5.19	19.10	55.83	810.68	742.74	736.02	10249.69	2.60	0.86	0.55	0.58	1.76	106.94	186.97	81.55	104.74
Hmarginatum	100	150	218	268	28.46	9.66	1.05	11.67	16.25	1162.91	1946.36	1131.96	1397.06	1.75	5.96	14.75	25.54	28.28	5550.88	1162.91	1946.36	1131.96	1397.06	48.23	21.63	6.88	27.06	47.17	1514.95	2785.67	956.76	7293.31	0.90	0.36	0.07	0.45	0.47	39.42	64.68	35.97	52.15
Hmarginatum	94	144	223	273	34.55	10.81	1.38	12.77	19.83	1398.72	2610.16	1310.49	1616.38	1.86	8.10	19.44	30.88	32.88	6833.48	1398.72	2610.16	1310.49	1617.36	68.43	6.06	5.25	11.12	57.18	844.31	806.02	571.28	10324.15	2.36	0.72	0.51	0.80	1.51	91.33	147.80	76.17	98.54
Hmarginatum	83	180	250	300	16.58	5.18	1.72	4.88	9.99	2328.48	1768.15	1066.39	1948.56	10.28	13.91	21.22	24.40	25.10	7026.49	2328.48	1768.15	1066.39	1948.56	71.32	26.99	13.88	30.31	42.03	1608.44	503.36	1430.83	9035.73	0.71	0.30	0.15	0.07	0.46	77.99	57.85	35.16	57.62
Hmarginatum	100	150	265	315	28.56	9.35	9.94	9.52	16.07	1162.28	2979.02	598.59	864.99	1.89	6.15	14.58	25.42	28.12	5538.35	1162.28	2979.02	598.59	864.99	53.26	20.35	29.44	37.06	49.94	1333.42	3339.70	1309.75	6621.60	0.87	0.28	0.43	0.20	0.47	37.11	92.24	20.39	34.45
Hmarginatum	96	176	267	365	27.51	8.79	9.04	15.61	15.85	1747.30	2065.18	593.59	574.31	0.34	5.50	13.68	23.01	24.65	4959.24	1747.30	2065.18	620.86	579.22	58.54	28.44	32.39	58.11	56.25	2240.44	2415.05	4132.36	3857.18	1.25	0.32	0.50	0.74	0.74	76.03	89.60	32.75	33.23
Hmarginatum	86	174	239	305	20.04	6.26	2.61	5.91	10.53	1919.54	1539.88	1190.15	1298.82	6.35	9.21	18.15	22.11	23.46	5875.33	1919.54	1539.88	1190.15	1298.82	59.55	11.41	5.41	24.52	48.14	1464.56	1325.71	1592.81	8261.11	0.81	0.40	0.23	0.12	0.45	70.96	56.34	41.12	45.44
Hmarginatum	95	145	223	273	29.51	9.26	0.81	10.85	17.84	1103.96	2036.52	1028.64	986.12	-0.85	4.76	14.61	24.58	25.89	5151.23	1103.96	2036.52	1028.64	1062.89	49.56	23.66	12.87	11.98	49.32	1239.69	2389.20	981.13	8012.33	1.15	0.31	0.26	0.42	0.72	45.88	76.00	40.65	59.15
Hmarginatum	100	150	261	315	30.28	9.74	10.01	9.96	16.61	1250.42	3090.15	725.28	969.13	2.60	6.94	15.44	27.17	30.00	5962.95	1250.42	3090.15	725.28	969.13	51.39	4.51	8.92	34.67	46.08	1111.91	2012.61	1814.33	7735.08	1.07	0.38	0.55	0.18	0.58	46.17	107.56	27.14	40.20
Hmarginatum	96	175	264	316	27.59	9.01	8.82	8.69	16.07	1967.02	2286.41	743.44	990.16	2.88	7.99	16.31	26.17	27.42	5915.92	1967.02	2286.41	743.44	990.16	64.38	4.22	11.07	45.33	57.40	1487.55	1435.94	1722.97	8061.73	1.31	0.39	0.54	0.27	0.82	83.94	96.50	35.20	42.18
Hmarginatum	96	175	264	316	27.59	9.01	8.82	8.69	16.07	1967.02	2286.41	743.44	990.16	2.88	7.99	16.31	26.17	27.42	5915.92	1967.02	2286.41	743.44	990.16	64.38	4.22	11.07	45.33	57.40	1487.55	1435.94	1722.97	8061.73	1.31	0.39	0.54	0.27	0.82	83.94	96.50	35.20	42.18
Hmarginatum	87	175	242	302	22.05	7.07	2.92	6.13	12.30	2383.47	1933.62	1358.76	1901.15	9.41	13.16	22.36	27.51	28.66	7484.43	2383.47	1933.62	1358.76	1901.15	98.90	22.94	19.90	47.40	75.96	717.20	945.74	1216.29	9837.16	1.62	0.79	0.42	0.19	1.00	124.85	97.38	63.60	68.09
Hmarginatum	82	177	239	307	13.14	3.88	1.08	4.14	7.52	2479.86	1672.72	1637.39	2399.36	15.20	17.65	24.20	26.05	27.04	8095.26	2479.86	1672.72	1637.39	2399.36	75.80	33.55	6.92	43.90	41.98	1342.64	246.51	2076.70	9068.62	0.74	0.40	0.18	0.15	0.39	85.18	58.27	49.90	57.39
Hmarginatum	100	150	263	315	30.76	9.93	10.34	10.23	17.15	1243.39	3134.81	673.94	910.80	1.99	6.56	15.39	27.10	29.99	5891.84	1243.39	3134.81	673.94	910.80	60.14	16.51	28.26	42.36	54.56	1285.86	2948.37	1438.85	7052.40	1.14	0.37	0.56	0.22	0.65	46.94	111.00	26.18	36.93
Hmarginatum	83	176	241	305	19.41	5.99	1.97	6.03	11.01	2570.13	1889.61	1564.73	2090.86	11.80	15.29	24.60	27.83	29.03	8018.97	2570.13	1889.61	1564.73	2090.86	102.56	25.71	20.36	51.54	76.85	741.32	875.53	1359.08	9759.64	1.63	0.80	0.34	0.19	0.99	139.09	99.95	77.44	74.25
Hmarginatum	87	174	239	304	20.57	6.39	2.67	5.81	10.73	1914.46	1560.77	1170.33	1320.13	6.25	9.23	17.96	22.32	23.76	5891.93	1914.46	1560.77	1170.33	1320.13	52.22	6.98	12.47	23.17	43.77	1843.79	1694.05	1614.52	7586.72	0.98	0.51	0.26	0.18	0.61	76.04	60.22	42.65	45.96
Hmarginatum	97	175	262	316	29.73	9.55	9.49	9.43	17.26	2075.61	2399.25	822.29	1052.80	3.06	8.34	17.15	27.86	29.40	6273.96	2075.61	2399.25	822.29	1052.80	81.15	13.58	35.95	50.98	70.62	1635.40	1845.55	1565.41	7695.18	1.52	0.44	0.65	0.30	0.96	93.92	106.60	40.11	42.96
Hmarginatum	96	177	265	316	27.17	8.78	8.70	8.42	16.09	1927.30	2145.55	677.56	861.06	1.95	7.17	15.36	24.96	26.09	5544.50	1927.30	2145.55	677.56	861.06	60.08	9.37	10.93	44.76	56.25	1646.22	1565.76	1616.48	7920.67	1.27	0.37	0.51	0.26	0.82	83.33	91.97	34.10	41.05
Hmarginatum	52	107	266	316	30.63	11.03	1.55	11.08	7.41	489.04	3717.71	362.57	-87.83	-2.27	2.30	10.91	23.80	26.81	4596.18	489.04	3717.71	362.57	61.36	45.92	24.41	41.34	38.42	20.99	835.59	5766.61	1166.46	4964.65	0.87	0.26	0.49	0.17	0.21	18.72	125.52	16.38	15.63
Hmarginatum	100	150	266	316	27.95	8.70	9.52	9.33	15.86	1133.94	2915.60	582.98	853.46	1.84	6.20	14.37	24.70	27.29	5421.42	1133.94	2915.60	582.98	853.46	52.46	19.43	26.77	37.08	49.35	1316.28	3319.74	1380.23	6740.68	0.87	0.25	0.42	0.19	0.50	35.93	88.07	20.10	32.71
Hmarginatum	96	146	266	316	27.43	8.75	8.81	8.59	16.26	1206.63	3089.71	709.94	990.44	2.84	7.95	16.47	26.30	27.41	5925.77	1206.63	3089.71	709.94	990.44	65.48	4.59	10.27	46.48	58.97	919.59	1891.52	1715.53	8251.24	1.28	0.36	0.52	0.29	0.81	54.00	127.82	33.60	42.47
Hmarginatum	100	150	217	267	26.70	8.48	1.77	11.10	15.22	1083.62	1772.46	1067.22	1346.45	1.70	5.90	13.77	23.73	26.17	5188.08	1083.62	1772.46	1067.22	1346.45	47.79	19.97	5.04	19.06	47.59	1322.51	2434.29	1037.52	7970.40	0.71	0.22	0.11	0.34	0.39	31.49	49.03	31.03	51.04
Hmarginatum	96	175	264	316	28.53	9.11	9.11	9.02	16.25	1982.63	2325.59	751.30	985.96	2.86	7.92	16.55	26.21	28.04	5973.78	1982.63	2325.59	751.30	985.96	74.93	4.66	16.09	51.48	67.08	1260.42	1340.43	1690.69	8498.15	1.52	0.45	0.65	0.30	0.95	94.06	108.15	39.73	45.31
Hmarginatum	96	175	264	316	27.89	9.05	8.95	8.67	16.16	2013.58	2338.98	772.00	1055.02	3.35	8.44	16.83	26.70	28.06	6106.38	2013.58	2338.98	772.00	1055.02	65.75	2.92	9.73	45.39	57.67	1444.02	1364.27	1789.79	8226.18	1.34	0.39	0.56	0.27	0.84	85.25	98.06	35.84	42.33
Hmarginatum	85	175	240	305	19.92	6.31	2.51	5.90	10.44	1889.39	1486.25	1131.10	1190.63	5.61	8.71	17.56	21.31	22.63	5627.31	1889.39	1486.25	1131.10	1190.63	61.93	14.60	5.26	29.58	47.33	1550.68	1142.77	1684.46	8452.44	0.89	0.47	0.25	0.13	0.54	73.05	56.61	41.01	43.13
Hmarginatum	99	149	266	316	27.62	8.83	9.34	9.31	15.42	1110.71	2904.72	574.50	817.64	1.76	6.00	14.22	24.39	26.98	5344.17	1110.71	2904.72	574.50	817.64	51.46	21.79	29.06	36.42	48.84	1339.90	3543.98	1343.22	6594.46	0.80	0.24	0.40	0.19	0.44	34.06	86.45	19.35	33.27
Hmarginatum	85	175	240	305	18.28	5.62	2.27	5.46	9.69	2395.17	1843.57	1524.43	2156.72	12.44	15.23	23.54	26.80	28.03	7826.35	2395.17	1843.57	1524.43	2156.72	77.41	35.25	14.60	37.30	39.28	1267.65	193.89	2073.64	9304.33	1.18	0.56	0.32	0.19	0.67	103.39	79.94	59.03	59.99
Hmarginatum	97	147	265	316	30.39	9.52	9.70	9.43	18.44	1228.42	3086.46	685.31	778.33	0.74	6.69	15.80	26.70	27.82	5731.70	1228.42	3086.46	685.31	801.39	62.78	22.57	30.88	50.24	56.93	1352.50	2999.63	1512.11	6976.91	1.44	0.39	0.61	0.29	0.92	57.66	132.51	36.00	42.72
Hmarginatum	97	147	266	316	30.32	9.42	9.71	9.46	18.42	1211.81	3080.05	653.99	750.12	0.52	6.39	15.63	26.47	27.61	5656.00	1211.81	3080.05	653.99	778.85	61.79	25.72	33.50	50.42	56.75	1388.71	3162.15	1459.16	6840.99	1.41	0.36	0.58	0.31	0.90	56.14	131.77	34.48	42.82
Hmarginatum	95	178	270	365	29.48	8.96	9.36	17.65	18.04	1965.51	2195.71	599.82	575.40	-0.27	5.76	15.16	24.73	25.94	5338.56	1965.51	2195.71	642.59	591.79	54.88	41.54	39.06	54.79	50.64	2876.67	2722.54	3889.47	3364.69	1.35	0.35	0.50	0.85	0.83	85.38	96.86	34.87	36.51
Hmarginatum	86	173	238	304	21.68	7.04	2.91	6.12	11.07	2467.48	1981.58	1598.10	2110.30	11.66	14.53	24.16	28.66	30.16	8059.55	2467.48	1981.58	1598.10	2110.30	81.18	33.92	13.73	40.30	44.48	1123.40	100.70	1959.05	9689.52	1.63	0.82	0.44	0.21	0.97	129.84	100.35	74.02	68.21
Hmarginatum	51	107	266	316	30.88	11.20	1.63	10.91	7.67	460.04	3637.32	335.10	-163.99	-3.09	1.75	10.29	23.49	26.16	4440.77	460.04	3637.32	335.10	40.58	53.90	28.97	52.37	38.90	18.58	710.34	6630.83	921.50	4599.36	0.95	0.30	0.52	0.17	0.26	19.60	129.07	17.77	13.50
Hmarginatum	79	176	242	305	13.73	4.54	1.19	4.48	7.47	2475.18	1759.64	1493.72	2263.04	14.30	16.85	23.86	25.69	26.55	7899.55	2475.18	1759.64	1493.72	2263.04	80.17	38.40	12.39	41.95	39.55	1483.09	151.89	1985.17	9286.50	0.78	0.37	0.20	0.21	0.37	85.06	63.50	46.09	52.40
Hmarginatum	99	149	223	273	24.07	7.59	0.62	9.39	15.48	1088.74	1857.64	1065.70	1523.17	2.61	7.58	15.35	23.95	24.72	5453.64	1088.74	1857.64	1065.70	1523.17	64.09	6.54	6.61	13.63	58.40	1021.46	1742.93	703.14	9404.28	0.85	0.25	0.15	0.32	0.57	40.32	60.74	33.02	58.03
Hmarginatum	88	176	246	296	20.11	6.48	2.70	5.43	11.60	1910.61	1647.41	895.07	1411.63	5.62	9.45	17.34	22.35	23.51	5790.56	1910.61	1647.41	895.07	1411.63	63.04	10.66	4.36	25.70	51.34	1520.02	920.89	1103.60	9363.82	0.86	0.40	0.27	0.08	0.56	71.38	58.79	30.83	49.16
Hmarginatum	97	174	264	316	27.65	9.08	9.16	8.74	16.06	1917.64	2318.42	730.49	999.41	2.94	7.83	16.10	26.19	27.60	5894.96	1917.64	2318.42	730.49	999.41	66.78	3.78	12.33	46.25	59.05	1471.35	1482.20	1762.09	8232.71	1.28	0.35	0.55	0.30	0.79	80.57	97.52	33.53	42.54
Hmarginatum	96	146	219	269	25.72	7.91	1.42	9.76	15.38	1179.33	1963.93	1136.18	1746.12	3.66	8.57	16.61	25.53	26.66	5937.75	1179.33	1963.93	1136.18	1746.12	71.63	3.25	5.34	7.88	67.65	791.65	1018.79	591.58	10553.17	1.32	0.37	0.27	0.50	0.85	54.74	83.07	48.52	72.34
Hmarginatum	100	150	261	315	30.80	10.01	10.18	10.32	16.85	1262.07	3135.18	726.02	961.26	2.49	6.81	15.56	27.47	30.47	6011.87	1262.07	3135.18	726.02	961.26	60.11	7.99	14.44	45.21	53.41	1155.61	2127.19	1746.55	7987.90	1.09	0.39	0.55	0.19	0.59	45.93	107.32	26.47	37.67
Hmarginatum	96	176	265	316	27.23	8.74	8.66	8.47	16.12	1919.53	2192.00	687.87	888.42	2.14	7.34	15.58	25.18	26.33	5620.07	1919.53	2192.00	687.87	888.42	61.73	8.33	10.62	45.27	57.37	1641.96	1595.40	1673.02	8120.34	1.27	0.37	0.51	0.26	0.82	83.15	93.85	34.62	42.51
Hmarginatum	100	150	263	315	31.08	10.04	10.54	10.31	17.14	1280.29	3224.96	705.09	991.49	2.60	6.95	16.01	27.83	30.92	6128.17	1280.29	3224.96	705.09	991.49	62.86	10.17	17.43	46.40	55.85	1170.03	2283.58	1661.66	7926.35	1.13	0.42	0.57	0.21	0.61	48.04	114.72	26.29	39.38
Hmarginatum	96	174	265	316	27.58	9.09	9.08	8.77	15.99	2045.81	2459.03	793.55	1182.63	4.29	9.14	17.73	27.52	28.90	6404.62	2045.81	2459.03	793.55	1182.63	68.65	4.47	8.80	44.35	58.94	1349.24	1337.69	1860.12	8501.31	1.34	0.38	0.57	0.31	0.83	84.75	102.15	34.72	43.56
Hmarginatum	94	175	225	275	27.94	7.69	1.66	10.08	17.26	1674.67	1186.36	918.94	804.66	-1.74	4.47	13.27	21.58	22.87	4638.57	1674.67	1186.36	918.94	930.38	53.02	52.96	6.10	41.54	52.23	2910.21	2393.76	1275.83	6436.01	1.14	0.30	0.32	0.36	0.77	68.14	47.50	39.13	59.35
Hmarginatum	97	177	264	316	26.86	8.45	8.50	8.44	16.11	1870.20	2086.87	672.90	838.73	1.76	6.88	14.91	24.47	25.61	5402.97	1870.20	2086.87	672.90	838.73	60.16	11.67	13.70	44.45	56.63	1792.69	1746.84	1614.17	7912.11	1.21	0.34	0.50	0.25	0.78	79.88	88.37	33.39	41.47
Hmarginatum	96	146	217	267	27.98	8.80	1.59	10.60	16.76	1211.13	1963.55	1175.25	1640.67	2.43	7.84	16.46	26.25	27.36	5900.70	1211.13	1963.55	1175.25	1640.67	68.72	5.76	3.90	10.11	65.63	946.50	1302.69	624.44	10187.47	1.35	0.37	0.31	0.54	0.85	54.61	81.08	51.02	75.65
Hmarginatum	87	173	241	302	21.82	6.97	3.00	6.05	12.06	2246.26	1897.73	1327.17	1768.13	8.71	12.12	21.55	26.53	27.77	7150.43	2246.26	1897.73	1327.17	1768.13	98.07	25.44	11.53	49.01	72.63	699.45	567.20	1350.86	10477.03	1.54	0.77	0.39	0.19	0.93	117.62	94.67	60.92	62.30
Hmarginatum	87	173	241	302	21.82	6.97	3.00	6.05	12.06	2246.26	1897.73	1327.17	1768.13	8.71	12.12	21.55	26.53	27.77	7150.43	2246.26	1897.73	1327.17	1768.13	98.07	25.44	11.53	49.01	72.63	699.45	567.20	1350.86	10477.03	1.54	0.77	0.39	0.19	0.93	117.62	94.67	60.92	62.30
Hmarginatum	87	173	241	302	21.82	6.97	3.00	6.05	12.06	2246.26	1897.73	1327.17	1768.13	8.71	12.12	21.55	26.53	27.77	7150.43	2246.26	1897.73	1327.17	1768.13	98.07	25.44	11.53	49.01	72.63	699.45	567.20	1350.86	10477.03	1.54	0.77	0.39	0.19	0.93	117.62	94.67	60.92	62.30
Hmarginatum	97	147	266	316	27.35	8.74	9.03	9.00	14.96	1254.26	3271.20	745.67	1221.91	4.86	8.87	17.41	27.19	29.69	6418.12	1254.26	3271.20	745.67	1221.91	70.30	1.99	7.42	47.02	62.41	857.74	1638.56	1835.39	8794.38	1.19	0.38	0.57	0.25	0.68	52.43	128.05	31.34	46.08
Hmarginatum	100	150	261	315	30.28	9.88	10.08	10.08	16.47	1252.11	3108.15	725.15	979.98	2.72	6.93	15.49	27.24	30.21	5993.14	1252.11	3108.15	725.15	979.98	52.62	4.96	9.26	35.37	47.41	1157.52	2122.19	1871.74	7976.51	1.08	0.38	0.56	0.20	0.57	46.58	109.94	27.31	40.94
Hmarginatum	87	174	239	304	20.51	6.46	2.72	5.83	10.69	1911.88	1558.28	1166.41	1315.86	6.24	9.19	17.89	22.28	23.73	5878.82	1911.88	1558.28	1166.41	1315.86	53.52	6.83	11.43	23.93	44.90	1870.71	1693.36	1671.22	7887.33	0.94	0.49	0.27	0.17	0.58	75.39	59.99	42.32	47.19
Hmarginatum	96	174	266	316	27.53	8.96	9.09	8.71	16.11	2029.23	2458.51	766.32	1155.17	4.05	8.94	17.61	27.29	28.64	6333.70	2029.23	2458.51	766.32	1155.17	68.52	3.56	9.45	43.82	59.01	1397.00	1409.68	1846.66	8506.09	1.33	0.36	0.56	0.32	0.83	84.64	102.91	34.08	43.57
Hmarginatum	96	178	266	316	27.24	8.44	8.51	8.28	16.44	1964.66	2147.50	675.22	883.10	1.95	7.41	15.64	24.96	26.08	5602.91	1964.66	2147.50	675.22	883.10	63.11	8.38	7.36	47.95	59.08	1612.10	1405.72	1725.31	8420.33	1.31	0.37	0.53	0.26	0.85	84.66	93.05	34.17	42.21
Hmarginatum	96	146	266	316	27.89	8.81	8.86	8.84	16.17	1305.43	3354.18	802.75	1265.11	4.76	9.72	18.38	28.28	29.73	6649.01	1305.43	3354.18	802.75	1265.11	73.50	5.27	9.43	45.78	62.65	873.33	1622.54	1887.90	8802.65	1.40	0.39	0.60	0.33	0.86	57.38	138.96	35.07	44.87
Hmarginatum	96	146	266	316	27.39	8.51	8.63	8.69	16.08	1275.04	3258.92	782.37	1203.52	4.38	9.28	17.92	27.57	28.88	6443.48	1275.04	3258.92	782.37	1203.52	70.75	2.76	9.92	44.98	61.12	913.03	1801.13	1849.30	8640.51	1.31	0.38	0.56	0.28	0.81	55.78	132.48	34.87	45.80
Hmarginatum	96	174	266	316	27.44	9.03	9.12	8.65	15.93	2046.29	2483.96	777.71	1204.28	4.41	9.30	17.82	27.51	28.91	6435.73	2046.29	2483.96	777.71	1204.28	70.70	3.70	10.40	44.95	61.26	1344.94	1402.38	1839.38	8623.57	1.31	0.38	0.56	0.28	0.81	85.62	102.60	34.87	45.80
Hmarginatum	89	174	246	296	21.23	6.84	3.19	5.56	11.98	1917.29	1769.66	919.07	1460.17	5.83	9.59	17.82	23.24	24.66	5989.43	1917.29	1769.66	919.07	1460.17	67.63	12.19	4.65	27.90	54.08	1426.64	854.24	1140.53	9771.15	0.88	0.36	0.28	0.08	0.52	71.75	64.09	32.14	49.61
Hmarginatum	100	150	261	315	31.10	10.14	10.35	10.32	16.82	1263.62	3146.96	721.34	948.78	2.45	6.71	15.47	27.53	30.64	6008.21	1263.62	3146.96	721.34	948.78	60.31	7.60	14.07	45.28	53.52	1175.37	2151.17	1786.84	8103.49	1.11	0.39	0.56	0.20	0.60	46.70	109.32	26.89	38.15
Hmarginatum	87	173	238	304	21.95	6.91	2.99	6.14	11.29	2421.78	1971.48	1574.42	2084.27	11.35	14.21	23.77	28.41	30.00	7954.91	2421.78	1971.48	1574.42	2084.27	71.50	16.64	8.67	35.30	54.86	1366.56	1163.22	1675.93	9004.38	1.60	0.82	0.44	0.27	0.92	131.23	105.58	74.36	76.02
Hmarginatum	96	146	217	267	27.70	8.68	1.89	10.76	15.97	1302.12	2133.84	1274.69	2060.17	4.96	9.86	18.45	28.19	29.79	6672.96	1302.12	2133.84	1274.69	2060.17	75.04	5.38	6.00	8.11	68.86	849.71	1045.46	561.49	10718.98	1.38	0.39	0.28	0.58	0.83	56.39	87.11	52.16	77.81
Hmarginatum	96	174	261	316	28.49	9.48	9.00	8.93	16.40	2119.96	2437.39	898.04	1200.17	4.37	9.37	17.98	28.46	29.67	6576.52	2119.96	2437.39	898.04	1200.17	82.32	8.77	13.69	53.25	69.17	1092.67	1093.16	1957.40	9083.34	1.50	0.48	0.64	0.28	0.93	96.34	107.65	42.49	44.51
Hmarginatum	96	177	266	316	27.12	8.65	8.73	8.32	16.16	1931.54	2168.22	666.76	875.82	2.02	7.25	15.51	24.97	26.12	5575.15	1931.54	2168.22	666.76	875.82	62.71	10.21	12.33	46.16	58.68	1736.29	1676.04	1655.74	8201.55	1.28	0.36	0.52	0.27	0.82	82.75	93.24	33.14	41.30
Hmarginatum	96	174	267	365	27.59	8.91	9.16	15.99	16.24	2063.66	2521.15	1015.54	961.49	4.40	9.37	18.09	27.72	29.07	6491.98	2063.66	2521.15	1015.54	961.49	71.57	4.55	9.71	65.31	61.76	1326.88	1376.88	5376.22	5225.78	1.36	0.38	0.58	0.78	0.77	86.83	106.19	40.02	39.11
Hmarginatum	100	150	262	315	30.97	10.11	10.43	10.34	16.84	1267.06	3181.49	710.02	971.02	2.56	6.81	15.69	27.59	30.75	6056.74	1267.06	3181.49	710.02	971.02	61.70	8.64	15.44	46.12	54.75	1187.71	2221.58	1757.11	8120.18	1.11	0.39	0.57	0.19	0.60	47.21	111.03	26.85	39.66
Hmarginatum	96	146	266	316	27.36	8.55	8.64	8.70	15.91	1278.26	3278.67	785.98	1228.35	4.60	9.41	18.01	27.65	29.08	6494.54	1278.26	3278.67	785.98	1228.35	71.14	3.49	9.15	45.01	61.37	913.75	1785.19	1876.64	8746.97	1.33	0.39	0.57	0.29	0.82	56.02	133.41	34.73	44.77
Hmarginatum	97	147	266	316	25.80	7.96	8.27	8.64	13.82	1024.04	2727.90	550.33	727.05	1.81	5.34	13.49	22.42	25.11	4970.91	1024.04	2727.90	550.33	727.05	5.04	2.54	2.55	1.34	2.17	1792.16	4131.59	1883.04	5511.28	0.63	0.29	0.37	0.09	0.28	30.26	77.81	17.53	32.81
Hmarginatum	99	149	264	315	29.38	9.90	10.19	9.74	16.17	1210.08	3109.07	654.08	914.84	2.36	6.50	15.31	26.49	29.34	5818.29	1210.08	3109.07	654.08	914.84	54.99	2.62	7.38	37.45	49.43	1126.69	2174.56	1838.91	8186.47	0.98	0.38	0.52	0.19	0.50	41.72	103.47	22.49	34.94
Hmarginatum	95	145	219	269	25.16	7.82	1.53	9.60	14.15	1213.79	2081.15	1167.74	1961.39	5.35	9.44	17.66	26.18	27.92	6333.03	1213.79	2081.15	1167.74	1961.39	66.82	2.12	3.95	4.89	61.93	892.61	1096.10	701.86	10618.80	1.19	0.42	0.22	0.50	0.71	55.23	85.21	47.62	81.62
Hmarginatum	95	145	219	269	25.16	7.82	1.53	9.60	14.15	1213.79	2081.15	1167.74	1961.39	5.35	9.44	17.66	26.18	27.92	6333.03	1213.79	2081.15	1167.74	1961.39	66.82	2.12	3.95	4.89	61.93	892.61	1096.10	701.86	10618.80	1.19	0.42	0.22	0.50	0.71	55.23	85.21	47.62	81.62
Hmarginatum	96	146	217	267	27.67	8.79	1.80	10.74	16.06	1280.22	2096.98	1254.68	1973.37	4.44	9.48	17.98	27.81	29.26	6509.16	1280.22	2096.98	1254.68	1973.37	71.72	2.82	4.37	7.96	66.45	908.91	1193.43	628.06	10586.58	1.34	0.39	0.26	0.56	0.81	55.89	86.45	52.13	78.98
Hmarginatum	96	146	217	267	27.67	8.79	1.80	10.74	16.06	1280.22	2096.98	1254.68	1973.37	4.44	9.48	17.98	27.81	29.26	6509.16	1280.22	2096.98	1254.68	1973.37	71.72	2.82	4.37	7.96	66.45	908.91	1193.43	628.06	10586.58	1.34	0.39	0.26	0.56	0.81	55.89	86.45	52.13	78.98
Hmarginatum	96	146	218	268	27.44	8.44	1.73	10.49	16.19	1249.77	2065.13	1214.44	1862.81	3.89	9.04	17.56	27.12	28.43	6298.73	1249.77	2065.13	1214.44	1862.81	72.45	1.56	5.07	10.23	67.10	928.64	1344.86	620.03	10424.10	1.32	0.35	0.28	0.52	0.83	55.01	84.55	51.37	78.81
Hmarginatum	93	160	229	279	25.79	8.73	1.10	8.53	13.61	1651.72	1989.75	1069.13	1698.62	5.25	8.69	17.89	26.03	28.49	6321.00	1651.72	1989.75	1069.13	1698.62	51.28	15.58	7.03	18.77	28.67	1594.34	1067.66	1454.18	9253.72	0.81	0.40	0.12	0.35	0.35	52.73	62.19	30.23	54.16
Hmarginatum	86	174	239	304	20.02	6.26	2.64	5.70	10.55	1920.81	1540.87	1177.59	1313.73	6.36	9.20	18.19	22.13	23.47	5879.60	1920.81	1540.87	1177.59	1313.73	62.25	10.95	5.77	24.51	51.30	1570.46	1449.47	1615.53	8764.29	0.83	0.40	0.23	0.12	0.48	70.71	55.89	40.43	43.14
Hmarginatum	86	174	239	304	20.02	6.26	2.64	5.70	10.55	1920.81	1540.87	1177.59	1313.73	6.36	9.20	18.19	22.13	23.47	5879.60	1920.81	1540.87	1177.59	1313.73	62.25	10.95	5.77	24.51	51.30	1570.46	1449.47	1615.53	8764.29	0.83	0.40	0.23	0.12	0.48	70.71	55.89	40.43	43.14
Hmarginatum	96	146	217	267	27.25	8.54	1.63	10.41	16.01	1261.56	2053.61	1224.72	1918.36	4.20	9.10	17.69	27.33	28.62	6363.99	1261.56	2053.61	1224.72	1918.36	69.92	1.25	3.95	8.82	65.27	947.58	1329.89	669.04	10430.61	1.29	0.38	0.25	0.53	0.80	55.02	83.15	50.39	77.51
Hmarginatum	96	176	268	365	27.60	8.71	9.02	16.21	16.53	2043.30	2400.26	908.06	882.88	3.37	8.72	17.27	26.75	27.98	6168.64	2043.30	2400.26	908.06	882.88	74.08	3.52	15.74	68.07	65.13	1485.29	1520.76	5291.18	5138.85	1.32	0.34	0.54	0.79	0.78	86.99	103.10	40.54	41.53
Hmarginatum	96	146	266	316	27.37	8.69	8.79	8.54	16.10	1246.51	3185.08	751.70	1114.83	3.75	8.77	17.26	27.05	28.24	6224.04	1246.51	3185.08	751.70	1114.83	69.38	1.90	11.05	45.83	60.72	982.43	2013.17	1840.37	8603.40	1.31	0.37	0.54	0.29	0.83	55.52	130.92	34.73	44.09
Hmarginatum	95	145	222	272	27.80	9.22	0.34	10.13	17.11	1168.67	2079.20	1098.39	1360.60	1.28	6.70	16.04	25.77	26.61	5624.21	1168.67	2079.20	1098.39	1363.92	59.49	14.71	8.29	11.03	55.83	1195.78	2038.96	773.64	9394.95	1.14	0.35	0.22	0.42	0.72	51.39	81.76	44.38	73.67
Hmarginatum	96	175	266	316	27.50	8.90	9.01	8.59	16.16	2033.07	2401.77	753.52	1119.03	3.74	8.77	17.31	26.99	28.26	6232.99	2033.07	2401.77	753.52	1119.03	70.32	2.36	11.86	45.99	61.40	1498.24	1496.27	1838.16	8620.50	1.32	0.39	0.56	0.27	0.83	86.84	101.36	35.13	45.53
Hmarginatum	100	150	261	315	29.77	9.81	10.01	9.91	16.24	1224.91	3038.62	703.29	931.14	2.49	6.57	15.05	26.59	29.55	5827.48	1224.91	3038.62	703.29	931.14	51.48	6.51	9.25	35.94	48.16	1216.50	2305.51	1882.09	8062.53	0.95	0.37	0.51	0.15	0.50	42.37	98.62	24.63	37.04
Hmarginatum	96	174	262	316	29.09	9.57	9.21	9.15	16.95	2053.35	2383.44	820.35	1014.12	2.96	8.13	17.05	27.66	28.83	6196.24	2053.35	2383.44	820.35	1014.12	82.24	14.94	36.02	52.62	72.17	1761.29	2023.60	1636.02	8053.47	1.52	0.46	0.62	0.30	0.97	94.29	106.80	41.16	41.33
Hmarginatum	96	176	266	316	27.09	8.75	8.86	8.37	16.03	1948.25	2240.69	691.26	947.61	2.59	7.68	16.01	25.54	26.72	5758.60	1948.25	2240.69	691.26	947.61	64.52	6.64	12.65	44.80	58.57	1729.39	1705.68	1740.87	8307.42	1.26	0.36	0.52	0.27	0.80	83.03	94.72	33.63	42.78
Hmarginatum	96	176	266	316	27.09	8.75	8.86	8.37	16.03	1948.25	2240.69	691.26	947.61	2.59	7.68	16.01	25.54	26.72	5758.60	1948.25	2240.69	691.26	947.61	64.52	6.64	12.65	44.80	58.57	1729.39	1705.68	1740.87	8307.42	1.26	0.36	0.52	0.27	0.80	83.03	94.72	33.63	42.78
Hmarginatum	96	175	267	365	27.86	9.07	9.30	16.10	16.32	2107.15	2516.76	1022.65	973.98	4.46	9.56	18.20	27.94	29.34	6550.14	2107.15	2516.76	1022.65	973.98	73.87	6.19	8.97	66.95	63.21	1319.67	1311.88	5536.11	5375.86	1.39	0.37	0.58	0.81	0.80	88.71	107.09	39.93	40.10
Hmarginatum	86	174	238	305	22.05	7.10	2.88	6.53	11.42	2474.09	1935.03	1599.51	2017.88	11.03	14.12	23.88	28.39	29.86	7929.98	2474.09	1935.03	1599.51	2017.88	83.61	34.29	13.33	42.59	47.08	1192.83	170.51	2084.07	10067.85	1.72	0.87	0.46	0.23	1.02	135.08	102.13	77.43	68.81
Hmarginatum	51	101	151	272	30.28	10.96	10.73	12.35	16.94	419.36	1014.17	2759.15	98.89	-3.46	1.54	11.64	22.95	25.33	4469.60	419.36	1014.17	2759.15	330.44	45.51	25.89	32.97	34.60	45.34	1187.01	1601.92	4299.67	6415.60	0.87	0.27	0.24	0.41	0.46	16.89	34.23	87.23	23.70
Hmarginatum	99	149	264	315	30.95	9.99	10.40	10.13	16.97	1275.78	3271.98	700.44	999.45	2.70	7.18	16.28	27.84	30.87	6174.01	1275.78	3271.98	700.44	999.45	67.61	8.58	16.98	46.90	60.15	1123.30	2371.01	1698.06	8335.39	1.18	0.36	0.58	0.24	0.66	45.98	112.50	25.09	33.75
Hmarginatum	51	101	264	314	29.04	10.72	0.67	9.50	6.03	491.92	3958.05	539.11	206.31	0.76	4.74	13.23	24.69	27.68	5159.47	491.92	3958.05	539.11	212.81	40.66	20.79	20.95	27.52	18.53	1361.97	5147.41	1481.30	5555.81	0.78	0.22	0.42	0.17	0.18	15.17	117.55	16.87	15.65
Hmarginatum	95	145	219	269	28.22	8.95	1.39	10.50	17.00	1211.50	2046.27	1170.48	1597.16	2.23	7.91	16.76	26.27	27.38	5935.47	1211.50	2046.27	1170.48	1597.16	73.89	11.44	5.55	19.28	69.64	1071.66	1955.16	612.19	9874.96	1.36	0.37	0.31	0.51	0.87	56.35	85.86	51.92	79.28
Hmarginatum	97	176	264	316	27.15	8.70	8.79	8.47	16.01	1875.84	2151.91	684.48	875.67	2.05	7.08	15.13	24.93	26.18	5521.02	1875.84	2151.91	684.48	875.67	64.73	10.11	14.92	47.05	59.63	1795.45	1768.51	1715.52	8274.75	1.23	0.36	0.52	0.25	0.78	80.21	91.02	33.39	42.16
Hmarginatum	95	171	222	272	23.24	7.59	0.68	8.81	13.21	1993.87	1519.91	1223.76	2374.00	8.06	12.10	19.58	27.25	28.87	7014.80	1993.87	1519.91	1223.76	2374.00	72.56	12.06	5.32	8.93	58.61	1198.80	469.28	774.82	11081.64	1.26	0.41	0.22	0.51	0.73	86.93	65.97	49.74	85.42
Hmarginatum	90	140	234	284	12.97	3.85	0.00	4.70	7.40	796.61	1725.00	762.93	1471.40	6.30	8.40	13.56	17.26	18.44	4695.77	796.61	1725.00	762.93	1471.40	25.10	12.55	6.77	15.84	5.78	1833.22	2271.20	1808.14	7672.54	0.35	0.18	0.09	0.17	0.11	17.39	43.66	15.38	30.57
Hmarginatum	96	175	268	365	27.54	8.91	9.28	15.86	16.23	2066.94	2486.74	970.70	940.97	4.15	9.20	17.83	27.42	28.77	6396.71	2066.94	2486.74	970.70	940.97	73.32	3.51	10.65	66.63	63.62	1399.80	1429.24	5475.54	5322.60	1.35	0.37	0.56	0.78	0.78	87.47	105.05	39.89	39.74
Hmarginatum	96	178	265	316	27.31	8.41	8.42	8.38	16.26	1958.07	2132.82	694.55	894.10	2.10	7.48	15.65	24.80	26.15	5611.87	1958.07	2132.82	694.55	894.10	64.10	8.88	13.57	45.77	58.94	1846.02	1723.48	1729.14	8301.13	1.28	0.36	0.52	0.25	0.83	81.11	88.44	33.62	39.88
Hmarginatum	96	175	265	316	27.93	9.12	9.11	8.74	16.32	2047.12	2395.11	771.10	1098.31	3.59	8.70	17.27	27.19	28.48	6236.96	2047.12	2395.11	771.10	1098.31	70.68	2.57	11.66	47.71	62.02	1532.66	1491.87	1869.06	8717.29	1.36	0.40	0.58	0.28	0.85	87.36	101.27	36.01	44.23
Hmarginatum	95	145	218	268	28.26	9.18	1.27	10.47	16.95	1202.85	2014.66	1163.19	1549.71	1.98	7.51	16.46	26.29	27.27	5841.15	1202.85	2014.66	1163.19	1549.71	72.48	12.64	4.31	19.43	69.10	1103.70	1975.17	646.24	9851.62	1.32	0.37	0.27	0.49	0.85	55.08	83.84	50.90	76.24
Hmarginatum	96	175	267	365	27.09	8.74	8.94	15.80	16.01	1985.92	2370.04	914.30	865.86	3.44	8.46	16.93	26.41	27.65	6070.99	1985.92	2370.04	914.30	865.86	70.47	4.25	14.25	66.14	62.62	1591.88	1641.99	5304.83	5102.28	1.27	0.35	0.52	0.75	0.75	83.54	99.52	39.45	38.60
Hmarginatum	96	146	218	268	28.27	8.85	1.41	10.61	17.10	1230.56	2021.48	1184.67	1654.65	2.47	7.96	16.83	26.69	27.76	6000.18	1230.56	2021.48	1184.67	1654.65	74.38	8.84	5.12	17.20	70.41	1049.58	1762.72	625.17	10167.78	1.37	0.37	0.31	0.53	0.88	56.11	83.95	51.96	77.72
Hmarginatum	83	175	239	306	14.82	4.61	1.50	4.62	8.24	2425.63	1758.13	1599.91	2319.19	14.23	16.76	23.96	26.43	27.43	8008.87	2425.63	1758.13	1599.91	2319.19	84.06	38.16	13.93	44.29	41.98	1481.28	128.92	2249.68	9793.39	0.99	0.51	0.25	0.22	0.52	96.74	72.46	55.82	58.89
Hmarginatum	93	163	229	279	23.94	8.23	1.19	7.84	12.26	1711.01	1878.68	1063.46	1870.28	6.65	9.66	18.09	25.55	28.04	6435.47	1711.01	1878.68	1063.46	1870.28	34.73	12.62	7.86	8.71	23.69	1894.72	1844.93	1739.18	8165.94	0.73	0.40	0.17	0.28	0.29	63.95	66.96	34.59	78.13
Hmarginatum	96	146	217	267	27.55	8.55	1.65	10.42	16.33	1278.46	2073.64	1242.78	1949.32	4.23	9.24	18.00	27.67	28.91	6448.66	1278.46	2073.64	1242.78	1949.32	73.99	2.54	4.56	8.76	68.39	945.25	1244.80	625.40	10807.16	1.35	0.37	0.28	0.54	0.85	56.91	85.39	52.55	82.30
Hmarginatum	96	146	217	267	27.40	8.55	1.57	10.36	16.33	1253.29	2028.82	1215.06	1859.17	3.77	8.87	17.48	27.13	28.27	6262.95	1253.29	2028.82	1215.06	1859.17	71.94	2.28	3.87	10.25	67.59	975.94	1406.72	668.09	10583.59	1.31	0.37	0.27	0.52	0.83	56.54	84.02	51.38	81.51
Hmarginatum	100	150	262	315	31.26	10.26	10.56	10.42	16.91	1281.27	3221.62	718.64	993.44	2.69	6.99	15.87	27.91	31.14	6141.24	1281.27	3221.62	718.64	993.44	64.19	8.96	16.06	47.92	56.95	1216.80	2280.43	1805.70	8385.85	1.12	0.41	0.59	0.19	0.59	47.29	112.29	26.31	38.85
Hmarginatum	96	175	265	316	27.56	8.82	8.80	8.63	16.36	2003.12	2336.36	751.17	1040.96	3.18	8.33	16.85	26.56	27.72	6058.84	2003.12	2336.36	751.17	1040.96	68.71	5.00	12.75	47.43	61.69	1628.46	1632.35	1813.47	8619.56	1.33	0.38	0.54	0.28	0.85	86.08	99.53	35.75	43.82
Hmarginatum	96	146	218	268	27.92	8.77	1.31	10.41	17.03	1192.02	1954.71	1146.97	1538.02	1.89	7.43	16.15	25.83	26.84	5743.58	1192.02	1954.71	1146.97	1538.02	70.58	11.76	2.90	16.45	67.72	1086.39	1816.30	688.84	10076.19	1.31	0.33	0.28	0.49	0.86	54.24	81.31	50.53	76.30
Hmarginatum	99	149	263	315	30.41	9.54	9.83	10.02	16.65	1263.93	3210.88	723.14	1026.99	2.95	7.46	16.25	27.50	30.43	6151.58	1263.93	3210.88	723.14	1026.99	65.86	8.23	15.58	47.47	58.37	1175.07	2342.01	1778.09	8418.19	1.17	0.37	0.56	0.23	0.66	47.62	114.10	27.65	39.02
Hmarginatum	96	176	265	316	27.29	8.70	8.64	8.54	16.24	1951.87	2224.38	708.46	933.93	2.44	7.66	16.00	25.55	26.71	5749.34	1951.87	2224.38	708.46	933.93	66.30	8.04	12.46	47.70	60.99	1721.30	1684.82	1765.41	8542.44	1.29	0.37	0.52	0.27	0.83	84.48	95.40	35.00	42.95
Hmarginatum	96	146	218	268	26.81	8.33	1.49	10.17	15.89	1199.53	1985.02	1156.63	1710.70	3.25	8.12	16.66	26.06	27.29	5962.58	1199.53	1985.02	1156.63	1710.70	67.89	4.47	2.64	10.75	63.93	1042.06	1641.44	736.61	10260.94	1.23	0.34	0.25	0.47	0.79	53.41	80.52	48.15	76.59
Hmarginatum	95	145	219	269	27.41	8.70	1.46	10.36	16.05	1244.00	2115.49	1199.53	1815.24	3.80	8.88	17.60	27.11	28.33	6281.48	1244.00	2115.49	1199.53	1815.24	73.93	1.55	4.41	9.15	67.48	963.94	1375.78	629.46	10717.18	1.33	0.38	0.29	0.51	0.84	55.60	86.40	50.44	77.30
Hmarginatum	96	146	218	268	27.55	8.50	1.59	10.39	16.58	1216.58	1998.88	1181.60	1709.36	2.92	8.33	16.85	26.34	27.51	6015.83	1216.58	1998.88	1181.60	1709.36	74.35	6.10	5.15	14.80	70.16	1007.98	1634.57	644.69	10402.34	1.30	0.35	0.29	0.51	0.82	54.90	82.47	51.23	81.12
Hmarginatum	99	149	264	316	29.11	9.53	9.93	9.75	16.33	1223.40	3107.54	685.01	956.29	2.63	6.92	15.66	26.61	29.21	5901.62	1223.40	3107.54	685.01	956.29	67.28	9.91	19.45	46.71	60.09	1169.99	2588.86	1741.80	8225.88	1.07	0.38	0.54	0.19	0.60	45.17	107.20	25.54	35.76
Hmarginatum	96	146	218	268	27.48	8.56	1.73	10.57	16.12	1234.13	2052.08	1202.70	1803.99	3.62	8.76	17.24	26.87	28.25	6200.54	1234.13	2052.08	1202.70	1803.99	71.61	2.77	3.82	10.36	66.93	988.09	1470.61	679.84	10558.93	1.32	0.36	0.28	0.54	0.81	53.75	83.64	50.13	74.83
Hmarginatum	96	146	217	267	27.04	8.58	1.38	10.15	16.38	1158.10	1871.58	1122.05	1522.77	1.95	7.33	15.62	25.07	26.07	5588.73	1158.10	1871.58	1122.05	1522.77	65.28	9.09	6.95	7.52	63.69	1019.53	1428.34	786.74	10475.12	1.29	0.37	0.28	0.50	0.85	54.11	77.80	48.89	74.17
Hmarginatum	77	127	253	303	14.34	5.26	1.60	4.81	8.73	1256.08	3262.42	1174.34	2133.21	12.93	16.23	23.76	25.57	26.22	7734.24	1256.08	3262.42	1174.34	2133.21	71.46	15.64	8.59	35.29	51.60	1145.35	1970.81	1470.74	9167.70	0.67	0.32	0.15	0.14	0.38	40.44	108.52	36.33	54.46
Hmarginatum	96	146	218	268	27.47	8.50	1.52	10.35	16.47	1237.83	2035.66	1197.79	1786.37	3.40	8.59	17.27	26.85	27.99	6165.46	1237.83	2035.66	1197.79	1786.37	72.44	3.53	4.05	11.38	67.88	992.84	1511.76	670.77	10544.03	1.31	0.35	0.27	0.50	0.84	56.14	84.75	51.70	80.85
Hmarginatum	96	176	268	365	27.45	8.82	9.17	15.91	16.26	2049.26	2406.62	923.84	896.85	3.63	8.82	17.33	26.84	28.14	6210.12	2049.26	2406.62	923.84	896.85	73.38	2.65	12.42	67.45	64.37	1512.35	1507.97	5473.89	5293.79	1.31	0.36	0.55	0.76	0.76	86.72	101.73	40.07	39.95
Hmarginatum	96	175	266	316	27.30	8.70	8.80	8.56	16.23	2011.38	2370.95	744.69	1089.26	3.51	8.61	17.13	26.67	27.86	6142.79	2011.38	2370.95	744.69	1089.26	70.37	3.42	12.89	46.77	62.46	1595.04	1622.30	1833.45	8718.57	1.32	0.39	0.56	0.27	0.83	86.84	101.36	35.13	45.53
Hmarginatum	96	175	266	316	27.30	8.70	8.80	8.56	16.23	2011.38	2370.95	744.69	1089.26	3.51	8.61	17.13	26.67	27.86	6142.79	2011.38	2370.95	744.69	1089.26	70.37	3.42	12.89	46.77	62.46	1595.04	1622.30	1833.45	8718.57	1.32	0.39	0.56	0.27	0.83	86.84	101.36	35.13	45.53
Hmarginatum	96	146	219	269	27.97	8.57	1.54	10.55	16.84	1232.10	2059.61	1189.08	1708.62	2.93	8.38	17.13	26.76	27.95	6097.76	1232.10	2059.61	1189.08	1708.62	76.28	6.65	6.52	16.33	71.24	1018.12	1731.88	619.47	10379.49	1.36	0.34	0.30	0.51	0.88	56.38	86.89	52.95	80.92
Hmarginatum	96	146	219	269	27.97	8.57	1.54	10.55	16.84	1232.10	2059.61	1189.08	1708.62	2.93	8.38	17.13	26.76	27.95	6097.76	1232.10	2059.61	1189.08	1708.62	76.28	6.65	6.52	16.33	71.24	1018.12	1731.88	619.47	10379.49	1.36	0.34	0.30	0.51	0.88	56.38	86.89	52.95	80.92
Hmarginatum	96	175	267	365	27.41	8.90	9.12	15.84	16.06	2063.95	2466.93	996.14	949.91	4.29	9.32	17.82	27.37	28.76	6408.04	2063.95	2466.93	996.14	949.91	75.15	3.26	12.81	69.19	65.64	1433.63	1490.39	5519.50	5377.93	1.32	0.37	0.57	0.75	0.75	86.13	102.84	40.19	39.33
Hmarginatum	96	175	265	316	27.16	8.76	8.71	8.55	16.00	1921.02	2250.18	705.81	941.91	2.56	7.62	15.96	25.55	26.75	5749.74	1921.02	2250.18	705.81	941.91	66.87	7.68	14.08	47.08	60.82	1758.21	1771.25	1779.66	8505.39	1.24	0.35	0.51	0.26	0.79	81.52	94.34	34.50	43.80
Hmarginatum	86	176	241	305	17.86	5.36	2.25	5.26	9.42	1957.40	1531.10	1189.83	1543.91	8.17	11.08	18.68	21.97	23.29	6147.34	1957.40	1531.10	1189.83	1543.91	63.03	22.33	19.26	14.57	31.23	2230.48	989.13	2264.58	8340.62	0.99	0.47	0.28	0.14	0.57	84.69	65.51	46.97	49.85
Hmarginatum	95	145	219	269	25.99	8.20	1.41	9.80	15.36	1115.10	1898.24	1074.35	1480.05	2.26	7.26	15.43	24.29	25.43	5484.90	1115.10	1898.24	1074.35	1480.05	64.07	10.72	2.39	12.98	61.77	1074.75	1990.50	836.84	9901.79	1.08	0.30	0.25	0.41	0.69	46.07	70.44	41.76	67.11
Hmarginatum	94	144	221	271	28.63	9.70	0.52	10.38	16.98	1191.36	2147.63	1126.12	1389.65	1.45	6.66	16.43	26.40	27.55	5767.51	1191.36	2147.63	1126.12	1390.41	60.94	12.67	10.10	7.25	57.41	1221.61	1882.65	815.34	9884.67	1.21	0.39	0.24	0.46	0.74	52.02	83.85	45.23	70.12
Hmarginatum	96	176	268	365	28.08	8.89	9.22	16.52	16.85	2031.77	2383.25	863.30	833.77	2.78	8.19	16.94	26.65	27.85	6047.59	2031.77	2383.25	863.30	833.77	76.43	8.20	22.06	70.67	67.43	1727.88	1748.00	5310.22	5075.82	1.35	0.37	0.56	0.79	0.79	86.79	102.80	38.91	39.90
Hmarginatum	95	145	220	270	24.41	7.62	1.30	9.24	13.90	1164.49	2024.78	1117.00	1832.70	4.82	8.94	16.92	25.18	26.80	6051.76	1164.49	2024.78	1117.00	1832.70	68.81	2.33	3.49	6.02	63.75	954.30	1317.01	735.85	10800.25	1.09	0.40	0.19	0.47	0.64	50.60	80.35	44.28	75.95
Hmarginatum	96	176	267	365	27.88	8.82	9.04	16.48	16.71	2041.98	2365.59	905.21	847.82	3.03	8.39	17.01	26.72	27.85	6095.59	2041.98	2365.59	905.21	847.82	72.54	5.41	15.22	68.30	64.65	1645.93	1636.87	5408.48	5185.23	1.36	0.38	0.56	0.80	0.80	88.69	103.05	40.66	39.71
Hmarginatum	96	176	265	316	27.27	8.69	8.69	8.56	15.54	1829.70	2128.87	645.05	808.06	1.71	6.79	14.77	23.95	25.71	5347.91	1829.70	2128.87	645.05	808.53	73.82	16.42	26.07	52.51	68.85	1846.42	2015.73	1571.39	8417.18	1.35	0.36	0.56	0.28	0.85	82.55	95.62	34.50	41.43
Hmarginatum	96	176	267	365	27.20	8.65	8.84	16.06	16.25	1993.94	2316.93	885.81	835.37	3.04	8.21	16.68	26.12	27.30	5968.22	1993.94	2316.93	885.81	835.37	70.91	5.90	15.33	67.09	63.60	1690.87	1706.38	5350.62	5135.66	1.30	0.37	0.53	0.77	0.77	85.53	99.26	40.42	39.54
Hmarginatum	96	146	266	316	27.12	8.55	8.62	8.63	15.78	1238.05	3183.61	748.45	1131.10	3.96	8.72	17.26	26.88	28.28	6227.42	1238.05	3183.61	748.45	1131.10	70.70	2.79	13.06	46.47	62.39	1025.77	2221.25	1858.70	8763.85	1.26	0.36	0.54	0.29	0.78	54.42	130.95	33.98	45.91
Hmarginatum	96	175	266	316	27.35	8.96	9.08	8.53	15.91	2023.27	2394.72	749.47	1123.14	3.85	8.78	17.21	26.89	28.24	6216.50	2023.27	2394.72	749.47	1123.14	70.42	3.50	13.53	46.64	62.50	1625.43	1675.64	1843.09	8739.23	1.29	0.37	0.55	0.27	0.80	84.59	99.03	34.00	43.90
Hmarginatum	96	175	266	316	27.35	8.96	9.08	8.53	15.91	2023.27	2394.72	749.47	1123.14	3.85	8.78	17.21	26.89	28.24	6216.50	2023.27	2394.72	749.47	1123.14	70.42	3.50	13.53	46.64	62.50	1625.43	1675.64	1843.09	8739.23	1.29	0.37	0.55	0.27	0.80	84.59	99.03	34.00	43.90
Hmarginatum	96	146	218	268	28.17	8.72	1.58	10.63	16.95	1229.90	2023.20	1189.69	1684.71	2.68	8.13	16.91	26.65	27.82	6036.14	1229.90	2023.20	1189.69	1684.71	75.82	7.82	5.45	16.80	71.56	1055.26	1757.74	637.83	10404.87	1.37	0.37	0.31	0.53	0.88	56.11	83.95	51.96	77.72
Hmarginatum	97	177	263	316	27.08	8.58	8.51	8.51	16.00	1881.71	2088.90	694.45	858.50	1.91	7.04	14.95	24.60	25.87	5457.25	1881.71	2088.90	694.45	858.50	64.75	12.10	15.86	47.29	60.45	1919.89	1866.10	1726.63	8380.12	1.24	0.34	0.51	0.26	0.80	79.31	88.26	34.09	41.44
Hmarginatum	95	145	219	269	27.94	9.01	1.14	10.33	16.85	1189.15	2015.91	1139.91	1510.89	1.89	7.39	16.31	25.95	26.92	5767.88	1189.15	2015.91	1139.91	1510.89	72.51	16.23	4.75	21.87	69.19	1164.07	2256.36	686.51	9783.91	1.30	0.36	0.27	0.48	0.84	54.85	84.40	50.16	76.63
Hmarginatum	96	177	266	316	26.62	8.39	8.44	8.16	15.95	1868.33	2096.84	638.77	811.40	1.61	6.82	14.91	24.14	25.25	5351.62	1868.33	2096.84	638.77	812.30	62.96	14.01	13.90	47.14	59.85	1959.90	1898.52	1680.02	8382.98	1.19	0.34	0.48	0.25	0.77	78.20	87.98	31.92	41.29
Hmarginatum	96	176	263	316	27.42	9.00	8.69	8.65	15.87	1958.31	2202.71	743.25	950.37	2.68	7.74	15.90	25.68	26.98	5784.88	1958.31	2202.71	743.25	950.37	67.59	7.15	14.46	47.56	61.30	1794.49	1754.84	1823.51	8577.98	1.29	0.38	0.53	0.27	0.81	82.83	92.34	34.99	40.28
Hmarginatum	94	157	224	274	23.95	7.95	0.16	8.67	12.54	1433.32	1808.59	1032.22	1675.02	5.00	8.14	16.40	24.09	26.58	5865.82	1433.32	1808.59	1032.22	1675.02	41.38	17.21	6.87	20.90	18.63	1769.52	1412.88	1643.33	9124.05	0.65	0.37	0.07	0.36	0.27	46.79	55.75	30.50	66.28
Hmarginatum	96	146	218	268	27.30	8.48	1.52	10.32	16.30	1235.80	2037.21	1197.15	1799.86	3.55	8.65	17.28	26.83	28.00	6177.87	1235.80	2037.21	1197.15	1799.86	73.20	4.02	4.39	12.23	68.75	1016.73	1583.83	691.82	10633.54	1.31	0.36	0.26	0.52	0.82	55.90	85.30	51.49	80.75
Hmarginatum	96	176	266	316	26.66	8.65	8.77	8.30	15.25	1810.68	2116.74	622.56	808.35	1.81	6.68	14.64	23.77	25.39	5294.78	1810.68	2116.74	622.56	808.35	75.27	18.70	29.58	52.72	69.75	1945.01	2122.88	1556.86	8340.48	1.27	0.35	0.53	0.27	0.80	79.52	91.90	32.26	39.39
Hmarginatum	96	146	219	269	27.86	8.61	1.52	10.54	16.67	1237.43	2077.03	1196.87	1743.14	3.19	8.53	17.27	26.96	28.19	6162.21	1237.43	2077.03	1196.87	1743.14	77.17	6.27	6.66	16.20	72.07	1023.34	1742.79	635.31	10542.69	1.34	0.35	0.28	0.52	0.86	57.02	88.19	52.84	82.76
Hmarginatum	96	177	267	365	27.18	8.62	8.82	16.09	16.29	1985.10	2248.97	846.01	795.37	2.60	7.83	16.26	25.65	26.80	5813.37	1985.10	2248.97	846.01	795.37	70.26	8.30	16.06	67.20	63.75	1796.31	1752.27	5352.96	5108.84	1.28	0.36	0.53	0.76	0.76	85.21	96.68	40.01	39.17
Hmarginatum	95	145	219	269	27.07	8.66	1.25	10.09	16.06	1210.22	2058.16	1165.56	1701.65	3.21	8.28	17.02	26.43	27.53	6045.49	1210.22	2058.16	1165.56	1701.65	73.32	4.75	3.82	11.81	68.39	1018.97	1612.59	678.38	10645.35	1.27	0.36	0.25	0.47	0.82	54.86	85.13	49.41	76.65
Hmarginatum	95	145	219	269	27.07	8.66	1.25	10.09	16.06	1210.22	2058.16	1165.56	1701.65	3.21	8.28	17.02	26.43	27.53	6045.49	1210.22	2058.16	1165.56	1701.65	73.32	4.75	3.82	11.81	68.39	1018.97	1612.59	678.38	10645.35	1.27	0.36	0.25	0.47	0.82	54.86	85.13	49.41	76.65
Hmarginatum	96	177	265	316	27.22	8.59	8.64	8.43	15.99	1995.97	2228.39	731.61	1008.79	3.02	8.13	16.39	25.65	27.05	5894.03	1995.97	2228.39	731.61	1008.79	68.32	6.03	14.81	46.30	61.39	1812.14	1759.61	1819.63	8605.54	1.28	0.36	0.53	0.26	0.82	82.24	91.90	34.25	42.05
Hmarginatum	96	177	265	316	27.22	8.59	8.64	8.43	15.99	1995.97	2228.39	731.61	1008.79	3.02	8.13	16.39	25.65	27.05	5894.03	1995.97	2228.39	731.61	1008.79	68.32	6.03	14.81	46.30	61.39	1812.14	1759.61	1819.63	8605.54	1.28	0.36	0.53	0.26	0.82	82.24	91.90	34.25	42.05
Hmarginatum	96	176	265	316	27.64	8.85	8.87	8.55	16.08	1764.44	2031.76	587.14	601.13	0.21	5.35	13.65	23.21	24.67	4960.71	1764.44	2031.76	587.14	637.39	62.12	34.27	36.74	46.54	60.10	2610.43	2766.60	1321.62	7288.53	1.23	0.36	0.51	0.25	0.80	74.33	83.81	30.62	32.17
Hmarginatum	99	149	263	315	31.09	9.91	10.16	10.32	16.62	1230.48	3170.97	673.76	892.88	2.08	6.45	15.41	27.00	30.26	5897.78	1230.48	3170.97	673.76	892.88	61.22	9.40	14.85	45.73	55.62	1246.04	2460.17	1829.79	8470.29	1.09	0.37	0.55	0.21	0.59	45.17	109.44	25.65	37.09
Hmarginatum	96	146	217	267	26.97	8.56	1.36	10.09	16.39	1150.57	1857.82	1116.32	1502.18	1.83	7.25	15.50	24.90	25.85	5541.68	1150.57	1857.82	1116.32	1502.18	67.07	9.73	7.69	7.65	65.53	1036.97	1440.45	797.36	10714.15	1.24	0.35	0.27	0.47	0.82	53.38	76.47	48.60	76.51
Hmarginatum	96	176	268	365	27.03	8.58	8.94	15.84	16.20	1979.69	2315.20	858.49	823.41	2.95	8.06	16.56	25.93	27.09	5913.65	1979.69	2315.20	858.49	823.41	68.64	7.05	14.29	65.28	62.58	1761.79	1813.77	5334.69	5138.83	1.26	0.34	0.50	0.75	0.76	84.10	98.45	39.35	39.22
Hmarginatum	97	174	263	316	27.57	9.05	9.04	8.89	15.98	1979.72	2369.02	794.21	1119.41	3.83	8.59	16.95	26.93	28.42	6187.91	1979.72	2369.02	794.21	1119.41	70.26	2.52	13.16	47.30	61.50	1637.11	1667.99	1936.67	8793.01	1.31	0.37	0.56	0.29	0.81	82.42	97.83	35.13	42.46
Hmarginatum	96	177	267	365	27.53	8.66	8.89	16.31	16.53	2016.08	2281.12	865.02	811.55	2.69	8.00	16.53	26.00	27.18	5910.74	2016.08	2281.12	865.02	811.55	70.21	7.64	15.60	66.96	63.39	1804.54	1745.95	5383.39	5125.35	1.30	0.37	0.53	0.77	0.77	86.56	98.23	40.42	39.54
Hmarginatum	96	176	266	316	27.50	8.80	8.89	8.51	16.39	1983.53	2278.20	705.44	967.68	2.63	7.88	16.33	25.99	27.14	5864.34	1983.53	2278.20	705.44	967.68	69.76	7.39	13.02	49.55	63.59	1718.24	1675.95	1816.39	8828.96	1.29	0.37	0.53	0.27	0.83	85.29	97.04	34.77	44.41
Hmarginatum	96	146	218	268	27.67	8.60	1.43	10.38	16.77	1200.86	1967.10	1155.59	1609.85	2.33	7.76	16.41	25.94	27.03	5844.50	1200.86	1967.10	1155.59	1609.85	71.25	9.97	2.91	15.31	68.27	1088.73	1830.35	735.38	10360.08	1.31	0.36	0.30	0.50	0.85	55.27	81.19	50.31	79.27
Hmarginatum	96	146	218	268	27.67	8.60	1.43	10.38	16.77	1200.86	1967.10	1155.59	1609.85	2.33	7.76	16.41	25.94	27.03	5844.50	1200.86	1967.10	1155.59	1609.85	71.25	9.97	2.91	15.31	68.27	1088.73	1830.35	735.38	10360.08	1.31	0.36	0.30	0.50	0.85	55.27	81.19	50.31	79.27
Hmarginatum	96	146	218	268	28.27	8.76	1.55	10.67	16.98	1242.59	2044.80	1199.63	1717.40	2.86	8.24	17.12	26.94	28.12	6112.12	1242.59	2044.80	1199.63	1717.40	77.67	9.89	7.26	20.55	73.57	1096.24	1969.85	650.64	10302.04	1.37	0.37	0.31	0.53	0.88	56.62	84.68	52.47	79.66
Hmarginatum	97	147	218	268	23.41	7.46	1.43	9.35	12.75	1001.07	1732.36	970.19	1374.41	2.84	6.09	13.62	21.86	24.19	5002.55	1001.07	1732.36	970.19	1374.41	16.04	3.78	2.70	6.02	10.24	1729.23	2329.63	1757.77	8233.19	0.62	0.34	0.06	0.38	0.22	29.96	53.10	26.82	48.96
Hmarginatum	95	145	221	271	24.87	7.71	1.06	9.20	14.88	1120.38	1949.30	1066.14	1573.77	3.11	7.84	15.95	24.36	25.42	5626.45	1120.38	1949.30	1066.14	1573.77	72.33	8.77	5.94	10.69	68.73	931.52	1470.58	719.95	10925.08	1.27	0.35	0.27	0.44	0.83	54.13	84.76	47.21	72.54
Hmarginatum	100	150	262	315	30.95	10.18	10.52	10.26	16.78	1265.54	3177.57	706.81	965.57	2.55	6.77	15.60	27.58	30.73	6042.82	1265.54	3177.57	706.81	965.57	64.04	9.85	16.28	48.04	57.50	1263.90	2416.49	1846.50	8571.34	1.12	0.41	0.59	0.19	0.59	46.78	111.16	25.77	37.34
Hmarginatum	96	177	269	365	27.44	8.69	9.14	16.00	16.46	2031.39	2348.30	853.51	848.74	3.02	8.39	16.86	26.26	27.49	6017.88	2031.39	2348.30	853.51	848.74	76.48	7.48	20.43	70.43	68.05	1740.82	1768.59	5398.71	5224.26	1.29	0.34	0.52	0.77	0.77	86.71	101.25	39.38	41.14
Hmarginatum	100	150	266	316	27.20	8.89	9.57	9.20	15.51	1087.43	2806.92	541.48	755.80	1.28	5.48	13.56	23.88	26.32	5130.11	1087.43	2806.92	541.48	755.80	43.53	31.44	39.04	28.32	43.25	1682.07	4853.10	1270.11	6294.27	0.72	0.23	0.35	0.17	0.40	31.65	78.19	17.72	30.85
Hmarginatum	95	145	218	268	27.34	8.86	1.34	10.24	16.14	1240.58	2077.21	1202.41	1801.81	3.61	8.76	17.46	27.07	28.15	6229.43	1240.58	2077.21	1202.41	1801.81	74.31	2.47	3.73	10.18	69.00	1021.34	1486.11	673.93	10898.94	1.32	0.39	0.25	0.50	0.83	56.44	86.60	51.56	78.84
Hmarginatum	95	145	218	268	27.34	8.86	1.34	10.24	16.14	1240.58	2077.21	1202.41	1801.81	3.61	8.76	17.46	27.07	28.15	6229.43	1240.58	2077.21	1202.41	1801.81	74.31	2.47	3.73	10.18	69.00	1021.34	1486.11	673.93	10898.94	1.32	0.39	0.25	0.50	0.83	56.44	86.60	51.56	78.84
Hmarginatum	96	177	267	365	27.55	8.62	8.84	16.34	16.56	2011.12	2276.07	860.00	807.57	2.63	7.99	16.48	25.92	27.12	5892.00	2011.12	2276.07	860.00	807.57	70.88	8.19	15.90	67.78	64.30	1811.17	1764.43	5415.22	5167.60	1.30	0.37	0.53	0.77	0.77	85.74	97.32	39.43	38.57
Hmarginatum	96	177	267	365	27.55	8.62	8.84	16.34	16.56	2011.12	2276.07	860.00	807.57	2.63	7.99	16.48	25.92	27.12	5892.00	2011.12	2276.07	860.00	807.57	70.88	8.19	15.90	67.78	64.30	1811.17	1764.43	5415.22	5167.60	1.30	0.37	0.53	0.77	0.77	85.74	97.32	39.43	38.57
Hmarginatum	92	142	232	282	33.78	10.31	0.00	12.05	20.76	1031.24	2260.54	905.94	252.11	-5.42	1.75	13.59	23.76	25.12	4744.21	1031.24	2260.54	905.94	619.72	51.53	41.93	15.57	37.25	51.31	1184.56	4513.81	1368.58	7054.96	1.45	0.43	0.40	0.38	0.93	49.94	90.37	39.55	41.75
Hmarginatum	96	176	264	316	28.64	8.94	8.98	8.92	16.30	1961.48	2252.14	727.95	919.57	2.36	7.54	16.05	25.50	27.45	5791.55	1961.48	2252.14	727.95	919.57	80.09	7.80	19.23	55.82	72.87	1533.28	1618.60	1797.57	9196.87	1.55	0.44	0.66	0.32	0.98	93.05	105.63	39.07	42.10
Hmarginatum	95	145	219	269	27.65	8.85	1.32	10.38	16.27	1231.44	2099.08	1183.59	1725.10	3.27	8.38	17.26	26.90	28.09	6147.57	1231.44	2099.08	1183.59	1725.10	72.86	4.00	2.84	9.74	67.74	1031.06	1524.88	694.44	10866.61	1.34	0.37	0.26	0.50	0.85	55.18	87.21	50.53	73.15
Hmarginatum	96	178	265	316	27.26	8.42	8.47	8.35	16.18	1978.92	2154.15	709.13	935.22	2.43	7.72	15.91	25.05	26.43	5708.69	1978.92	2154.15	709.13	935.22	67.14	8.50	15.52	46.51	61.22	1945.80	1841.09	1800.23	8589.46	1.30	0.37	0.52	0.25	0.84	82.47	89.95	33.99	40.32
Hmarginatum	96	176	269	365	27.86	8.82	9.27	16.20	16.65	2069.98	2457.15	907.84	907.05	3.53	8.91	17.59	27.12	28.42	6275.05	2069.98	2457.15	907.84	907.05	78.57	5.25	19.80	71.64	69.49	1631.40	1749.84	5480.54	5368.74	1.37	0.35	0.56	0.81	0.80	89.07	107.63	39.96	42.86
Hmarginatum	87	173	239	303	21.79	7.02	3.15	6.15	11.26	2441.67	2020.80	1547.14	2153.41	11.69	14.54	24.05	28.73	30.37	8064.59	2441.67	2020.80	1547.14	2153.41	85.03	31.40	10.44	42.88	52.67	1225.14	339.67	1981.54	10663.74	1.63	0.80	0.47	0.22	0.95	132.11	106.23	72.83	72.35
Hmarginatum	95	145	219	269	27.85	8.87	1.30	10.36	16.73	1169.34	1982.79	1122.68	1465.16	1.66	7.17	15.98	25.44	26.54	5654.08	1169.34	1982.79	1122.68	1465.79	68.19	15.54	3.94	16.91	65.76	1166.79	2118.03	788.98	10107.50	1.31	0.37	0.30	0.49	0.85	54.22	81.48	49.01	73.93
Hmarginatum	95	145	219	269	27.85	8.87	1.30	10.36	16.73	1169.34	1982.79	1122.68	1465.16	1.66	7.17	15.98	25.44	26.54	5654.08	1169.34	1982.79	1122.68	1465.79	68.19	15.54	3.94	16.91	65.76	1166.79	2118.03	788.98	10107.50	1.31	0.37	0.30	0.49	0.85	54.22	81.48	49.01	73.93
Hmarginatum	95	178	268	365	27.79	8.85	8.93	16.52	16.60	2041.25	2249.03	814.03	759.27	2.18	7.66	16.34	25.69	26.86	5802.24	2041.25	2249.03	814.03	759.27	70.32	11.36	17.66	67.47	64.45	1961.10	1850.21	5376.70	5093.53	1.30	0.38	0.53	0.78	0.77	86.20	95.39	38.33	37.43
Hmarginatum	97	175	263	316	27.43	9.01	8.95	8.72	15.96	1911.19	2231.21	731.28	955.70	2.68	7.57	15.72	25.79	27.10	5759.69	1911.19	2231.21	731.28	955.70	70.65	7.80	16.20	49.72	63.99	1786.04	1820.37	1852.26	8808.92	1.25	0.36	0.53	0.28	0.78	80.88	93.68	34.08	41.84
Hmarginatum	100	150	263	315	30.84	10.18	10.65	10.17	17.10	1275.64	3205.66	699.57	979.33	2.52	6.93	15.86	27.80	30.72	6086.85	1275.64	3205.66	699.57	979.33	66.56	14.01	20.82	49.27	60.36	1314.03	2748.37	1746.18	8493.12	1.12	0.40	0.57	0.23	0.61	46.83	112.45	25.38	36.40
Hmarginatum	95	177	270	365	26.22	8.32	8.64	15.35	15.66	1860.10	2142.78	687.59	677.86	1.60	6.82	15.01	23.80	24.94	5312.93	1860.10	2142.78	688.08	677.86	63.02	15.50	16.53	61.27	59.90	2124.47	2157.85	5138.40	4899.10	1.14	0.31	0.45	0.69	0.67	76.38	89.07	34.06	35.82
Hmarginatum	96	176	267	365	28.48	8.94	9.17	16.89	17.12	1997.40	2316.54	817.13	761.34	1.99	7.46	16.34	26.17	27.36	5830.28	1997.40	2316.54	817.13	761.34	74.94	18.36	30.31	71.31	67.60	2190.24	2142.21	5217.05	4796.53	1.37	0.36	0.55	0.82	0.81	86.02	100.98	38.74	38.97
Hmarginatum	96	178	266	316	27.25	8.46	8.55	8.40	16.41	1980.25	2168.51	685.89	913.97	2.20	7.55	15.90	25.15	26.33	5680.15	1980.25	2168.51	685.89	913.97	68.55	11.16	16.07	49.19	63.28	1973.52	1856.94	1779.16	8731.14	1.25	0.34	0.49	0.26	0.82	83.52	91.77	34.31	44.56
Hmarginatum	95	145	219	269	27.54	8.76	1.21	10.18	16.66	1129.64	1913.03	1080.45	1337.58	1.02	6.57	15.25	24.54	25.58	5389.33	1129.64	1913.03	1080.45	1349.49	67.39	19.41	5.36	18.56	65.61	1207.33	2251.28	824.94	10033.83	1.26	0.34	0.29	0.45	0.83	52.64	78.74	47.36	72.52
Hmarginatum	95	145	219	269	27.85	8.82	1.33	10.36	16.77	1130.31	1917.59	1081.97	1319.20	0.87	6.44	15.20	24.54	25.66	5381.95	1130.31	1917.59	1081.97	1335.41	66.68	20.61	5.80	19.14	65.05	1227.68	2319.54	839.64	9934.67	1.27	0.36	0.30	0.47	0.83	52.74	78.59	47.50	72.42
Hmarginatum	95	145	218	268	28.40	9.18	1.33	10.56	16.96	1215.94	2036.37	1173.98	1586.91	2.16	7.67	16.68	26.54	27.60	5922.97	1215.94	2036.37	1173.98	1586.91	75.65	14.34	4.66	21.53	72.32	1180.62	2184.57	703.43	10252.60	1.35	0.37	0.29	0.51	0.87	56.08	85.26	51.42	76.99
Hmarginatum	97	147	264	316	27.96	8.81	8.91	9.28	15.31	1249.88	3208.79	769.30	1147.66	4.33	8.39	17.09	27.06	29.52	6301.50	1249.88	3208.79	769.30	1147.66	72.56	3.18	9.37	51.42	65.08	1031.55	2018.16	1996.66	9337.74	1.23	0.41	0.59	0.21	0.72	52.79	123.11	32.56	42.06
Hmarginatum	86	172	244	298	21.39	7.10	2.85	5.97	12.27	2437.01	2168.60	1320.10	2181.74	10.88	14.62	23.98	29.01	30.08	8008.47	2437.01	2168.60	1320.10	2181.74	101.80	18.39	25.19	47.21	82.15	1095.98	1358.26	1123.38	10810.26	1.46	0.68	0.39	0.14	0.91	120.61	104.59	58.81	77.35
Hmarginatum	95	145	219	269	28.15	9.07	1.06	10.33	17.13	1215.69	2043.71	1162.03	1576.42	2.11	7.73	16.74	26.34	27.29	5908.08	1215.69	2043.71	1162.03	1576.42	75.73	17.29	5.32	23.72	72.15	1218.49	2380.42	698.84	10075.57	1.35	0.38	0.30	0.50	0.87	56.72	85.88	51.54	79.28
Hmarginatum	95	145	219	269	27.74	8.76	1.37	10.31	16.70	1118.69	1903.69	1075.25	1294.69	0.76	6.31	15.06	24.38	25.48	5328.28	1118.69	1903.69	1075.25	1313.29	65.08	21.72	6.37	19.28	63.74	1257.43	2427.84	887.12	9809.31	1.27	0.35	0.32	0.47	0.82	51.63	77.12	47.13	71.67
Hmarginatum	100	150	264	315	29.77	9.77	10.34	9.79	16.47	1219.86	3100.28	648.88	929.86	2.30	6.57	15.21	26.59	29.52	5828.94	1219.86	3100.28	648.88	929.86	60.40	14.51	19.69	44.22	55.63	1380.11	3002.71	1742.06	8302.33	1.01	0.35	0.52	0.22	0.54	43.17	105.76	23.56	37.52
Hmarginatum	99	149	265	315	28.12	8.90	9.43	9.21	15.78	1155.73	2970.05	618.45	882.02	2.16	6.35	14.84	25.18	27.77	5559.72	1155.73	2970.05	618.45	882.02	49.37	12.98	13.61	35.00	48.72	1399.67	3159.07	1778.99	8103.14	0.86	0.29	0.43	0.16	0.48	37.56	91.18	21.27	34.20
Hmarginatum	95	145	218	268	27.21	8.96	1.17	10.16	16.14	1204.47	2021.99	1164.06	1662.44	2.89	8.00	16.72	26.40	27.37	5963.32	1204.47	2021.99	1164.06	1662.44	73.00	6.88	2.72	12.26	69.52	1064.51	1702.69	754.17	10886.48	1.26	0.35	0.23	0.46	0.81	54.59	83.91	50.12	77.43
Hmarginatum	97	147	266	316	26.53	8.34	8.66	8.67	15.04	1217.24	3137.54	724.69	1149.88	4.32	8.44	16.87	26.31	28.35	6156.85	1217.24	3137.54	724.69	1149.88	72.48	2.67	8.52	52.15	64.66	1037.44	1807.63	2056.76	9557.78	1.17	0.38	0.54	0.22	0.71	51.63	121.30	31.24	42.69
Hmarginatum	100	150	261	315	29.45	9.42	9.66	9.85	16.10	1215.67	3014.11	706.71	949.32	2.61	6.68	15.11	26.39	29.30	5815.65	1215.67	3014.11	706.71	949.32	54.01	8.23	9.23	38.44	52.50	1296.53	2567.75	1976.41	8636.35	0.98	0.34	0.51	0.16	0.53	42.88	99.55	25.61	38.31
Hmarginatum	96	177	267	365	28.82	9.02	9.27	17.14	17.39	2077.20	2346.67	863.29	804.17	2.34	7.94	16.91	26.79	27.99	6027.06	2077.20	2346.67	863.29	804.17	77.10	18.43	31.79	72.69	69.14	2210.88	2147.86	5257.45	4880.06	1.41	0.39	0.56	0.85	0.86	91.25	103.27	41.11	40.09
Hmarginatum	96	177	267	365	28.82	9.02	9.27	17.14	17.39	2077.20	2346.67	863.29	804.17	2.34	7.94	16.91	26.79	27.99	6027.06	2077.20	2346.67	863.29	804.17	77.10	18.43	31.79	72.69	69.14	2210.88	2147.86	5257.45	4880.06	1.41	0.39	0.56	0.85	0.86	91.25	103.27	41.11	40.09
Hmarginatum	99	149	263	315	29.52	9.16	9.55	9.67	16.16	1235.88	3128.66	711.99	1014.93	3.04	7.26	15.95	26.79	29.67	6019.69	1235.88	3128.66	711.99	1014.93	63.11	7.72	13.13	45.77	57.56	1239.77	2532.14	1891.64	8817.76	1.05	0.35	0.51	0.19	0.59	46.27	109.20	27.60	41.69
Hmarginatum	96	178	267	365	27.03	8.33	8.57	16.13	16.37	1942.40	2144.36	780.13	729.66	1.87	7.21	15.55	24.67	25.84	5537.67	1942.40	2144.36	780.13	729.66	67.87	12.76	15.21	66.58	63.89	1983.67	1915.58	5423.96	5181.04	1.25	0.34	0.50	0.75	0.76	81.86	90.69	37.27	36.50
Hmarginatum	96	178	267	365	27.03	8.33	8.57	16.13	16.37	1942.40	2144.36	780.13	729.66	1.87	7.21	15.55	24.67	25.84	5537.67	1942.40	2144.36	780.13	729.66	67.87	12.76	15.21	66.58	63.89	1983.67	1915.58	5423.96	5181.04	1.25	0.34	0.50	0.75	0.76	81.86	90.69	37.27	36.50
Hmarginatum	95	145	219	269	28.61	9.12	1.37	10.71	17.00	1199.75	2046.31	1148.63	1500.58	1.81	7.28	16.37	26.22	27.39	5806.50	1199.75	2046.31	1148.63	1500.58	74.52	21.00	7.27	26.59	70.99	1320.00	2692.88	715.13	9739.87	1.35	0.36	0.30	0.50	0.86	54.98	85.07	50.54	75.46
Hmarginatum	95	145	219	269	28.61	9.12	1.37	10.71	17.00	1199.75	2046.31	1148.63	1500.58	1.81	7.28	16.37	26.22	27.39	5806.50	1199.75	2046.31	1148.63	1500.58	74.52	21.00	7.27	26.59	70.99	1320.00	2692.88	715.13	9739.87	1.35	0.36	0.30	0.50	0.86	54.98	85.07	50.54	75.46
Hmarginatum	96	146	218	268	28.25	8.71	1.64	10.69	16.88	1239.25	2045.35	1198.90	1717.95	2.90	8.26	17.11	26.91	28.15	6109.26	1239.25	2045.35	1198.90	1717.95	78.48	10.14	6.53	20.10	74.61	1124.31	2015.16	700.49	10627.97	1.36	0.36	0.30	0.53	0.87	56.26	85.40	52.11	79.68
Hmarginatum	100	150	262	315	30.89	10.07	10.36	10.35	16.77	1258.89	3166.61	703.92	961.13	2.50	6.78	15.58	27.42	30.61	6018.20	1258.89	3166.61	703.92	961.13	64.94	12.08	18.47	49.06	58.70	1336.50	2637.70	1858.31	8681.66	1.11	0.39	0.57	0.19	0.60	46.70	109.90	26.31	38.15
Hmarginatum	95	145	219	269	27.78	8.75	1.32	10.28	16.76	1135.55	1924.58	1087.31	1344.55	1.01	6.55	15.35	24.65	25.75	5420.59	1135.55	1924.58	1087.31	1356.92	67.27	19.95	5.75	18.59	65.57	1234.01	2308.18	851.78	10093.25	1.27	0.36	0.30	0.47	0.83	52.74	78.59	47.50	72.42
Hmarginatum	95	145	219	269	27.78	8.75	1.32	10.28	16.76	1135.55	1924.58	1087.31	1344.55	1.01	6.55	15.35	24.65	25.75	5420.59	1135.55	1924.58	1087.31	1356.92	67.27	19.95	5.75	18.59	65.57	1234.01	2308.18	851.78	10093.25	1.27	0.36	0.30	0.47	0.83	52.74	78.59	47.50	72.42
Hmarginatum	95	145	219	269	27.78	8.75	1.32	10.28	16.76	1135.55	1924.58	1087.31	1344.55	1.01	6.55	15.35	24.65	25.75	5420.59	1135.55	1924.58	1087.31	1356.92	67.27	19.95	5.75	18.59	65.57	1234.01	2308.18	851.78	10093.25	1.27	0.36	0.30	0.47	0.83	52.74	78.59	47.50	72.42
Hmarginatum	96	146	218	268	28.26	8.77	1.50	10.60	17.10	1227.60	2016.41	1184.94	1654.49	2.46	7.94	16.82	26.59	27.71	5992.38	1227.60	2016.41	1184.94	1654.49	77.62	14.12	6.27	23.28	74.20	1198.68	2244.93	715.19	10332.43	1.36	0.36	0.31	0.52	0.87	56.38	84.00	52.22	80.83
Hmarginatum	100	150	263	315	30.33	9.99	10.45	9.97	16.77	1254.82	3155.00	689.22	970.47	2.54	6.85	15.61	27.34	30.22	5997.34	1254.82	3155.00	689.22	970.47	66.39	14.21	20.90	49.04	60.27	1347.45	2828.06	1777.58	8581.36	1.06	0.38	0.54	0.20	0.58	45.53	108.65	25.24	37.97
Hmarginatum	95	145	219	269	28.69	9.03	1.31	10.59	17.24	1197.07	2029.89	1140.21	1466.20	1.54	7.09	16.31	26.00	27.16	5747.62	1197.07	2029.89	1140.21	1468.74	73.16	24.10	7.65	28.31	70.01	1373.30	2851.69	736.91	9539.87	1.35	0.37	0.31	0.49	0.88	55.86	84.52	50.13	75.53
Hmarginatum	97	174	263	316	27.88	9.11	9.09	8.85	16.29	1941.55	2316.38	758.96	1003.62	2.94	7.89	16.26	26.51	27.80	5948.57	1941.55	2316.38	758.96	1003.62	84.21	8.24	26.31	54.87	73.70	1668.43	1874.80	1867.13	9129.78	1.34	0.38	0.57	0.29	0.84	83.08	98.31	35.26	41.17
Hmarginatum	71	124	240	290	9.44	2.86	0.70	3.71	5.27	762.93	1872.23	743.81	1307.64	7.42	9.21	14.05	15.85	16.19	4630.95	762.93	1872.23	743.81	1307.64	26.47	5.09	12.33	13.00	9.05	2115.86	3416.06	1897.00	7117.31	0.16	0.03	0.06	0.07	0.11	15.56	34.78	15.36	30.24
Hmarginatum	95	145	217	267	28.75	9.21	1.40	10.57	17.39	1207.41	1976.94	1166.95	1521.72	1.57	7.26	16.35	26.08	27.16	5786.56	1207.41	1976.94	1166.95	1524.52	73.80	23.68	5.58	29.30	71.88	1346.75	2717.26	792.55	9677.65	1.37	0.38	0.32	0.50	0.90	56.73	82.00	52.02	79.01
Hmarginatum	96	146	266	316	26.69	8.66	8.71	8.69	14.79	1225.00	3203.46	738.06	1162.83	4.55	8.62	17.13	26.64	28.71	6256.07	1225.00	3203.46	738.06	1162.83	73.28	1.99	7.74	52.57	64.92	1030.72	1741.20	2102.74	9704.89	1.19	0.39	0.55	0.21	0.70	51.55	122.12	31.50	41.68
Hmarginatum	96	146	266	316	26.69	8.66	8.71	8.69	14.79	1225.00	3203.46	738.06	1162.83	4.55	8.62	17.13	26.64	28.71	6256.07	1225.00	3203.46	738.06	1162.83	73.28	1.99	7.74	52.57	64.92	1030.72	1741.20	2102.74	9704.89	1.19	0.39	0.55	0.21	0.70	51.55	122.12	31.50	41.68
Hmarginatum	95	145	218	268	28.37	9.09	1.20	10.37	17.27	1191.45	1976.16	1143.36	1476.79	1.46	7.12	16.18	25.75	26.76	5704.12	1191.45	1976.16	1143.36	1481.04	73.29	23.61	5.70	27.79	71.00	1336.63	2703.60	773.02	9727.72	1.33	0.37	0.30	0.48	0.88	55.72	81.87	50.99	77.46
Hmarginatum	95	178	269	365	27.84	8.71	8.96	16.52	16.76	1932.30	2146.96	670.11	634.36	0.82	6.32	15.14	24.34	25.53	5345.75	1932.30	2146.96	685.80	637.45	66.82	21.37	21.52	65.36	62.68	2348.19	2138.53	5269.38	4830.32	1.29	0.36	0.50	0.79	0.77	83.17	92.63	35.32	35.16
Hmarginatum	51	101	151	267	24.16	8.45	8.10	8.87	13.50	457.70	958.90	2458.03	620.48	0.59	4.58	11.71	21.09	22.96	4450.45	457.70	958.90	2458.03	630.02	40.74	21.64	30.40	33.65	40.46	1356.39	1683.66	4941.54	6601.67	0.47	0.13	0.18	0.22	0.25	14.76	25.18	61.19	31.55
Hmarginatum	95	145	218	268	27.51	8.82	1.35	10.20	16.53	1124.28	1884.00	1086.99	1344.38	1.02	6.52	15.14	24.50	25.54	5368.27	1124.28	1884.00	1086.99	1356.20	67.75	19.12	5.92	17.08	66.57	1211.19	2171.75	882.31	10305.57	1.24	0.34	0.27	0.46	0.80	52.12	78.12	47.85	73.17
Hmarginatum	54	104	154	268	29.68	10.46	10.90	12.37	15.93	383.77	994.76	2559.36	121.77	-3.08	1.08	10.12	22.06	25.14	4215.53	383.77	994.76	2559.36	329.61	33.17	15.44	29.09	31.99	33.17	1326.48	2011.86	4834.48	6424.09	0.73	0.21	0.30	0.42	0.31	12.96	30.00	74.71	22.30
Hmarginatum	96	146	217	267	27.28	8.61	1.36	10.14	16.58	1135.93	1846.67	1100.29	1406.18	1.30	6.66	15.19	24.73	25.70	5410.01	1135.93	1846.67	1100.29	1411.20	68.59	17.01	6.27	15.37	67.56	1197.51	1971.35	875.98	10543.22	1.24	0.33	0.27	0.48	0.80	52.13	76.44	48.11	74.58
Hmarginatum	95	145	219	269	26.52	8.41	1.40	9.98	15.62	1151.37	1968.33	1112.12	1559.85	2.61	7.60	16.04	25.21	26.36	5705.90	1151.37	1968.33	1112.12	1559.85	70.14	10.90	3.40	15.38	67.13	1144.70	2136.36	841.48	10472.98	1.19	0.33	0.24	0.45	0.75	51.53	80.63	47.31	75.48
Hmarginatum	95	178	269	365	27.38	8.54	8.75	16.31	16.51	1960.76	2179.27	729.16	695.34	1.51	7.01	15.61	24.67	25.82	5509.37	1960.76	2179.27	731.95	695.34	67.73	17.08	18.70	65.94	63.58	2196.28	2057.62	5367.79	5023.92	1.25	0.35	0.48	0.77	0.76	82.63	92.00	35.91	35.75
Hmarginatum	95	178	269	365	27.38	8.54	8.75	16.31	16.51	1960.76	2179.27	729.16	695.34	1.51	7.01	15.61	24.67	25.82	5509.37	1960.76	2179.27	731.95	695.34	67.73	17.08	18.70	65.94	63.58	2196.28	2057.62	5367.79	5023.92	1.25	0.35	0.48	0.77	0.76	82.63	92.00	35.91	35.75
Hmarginatum	96	175	266	316	26.57	8.67	8.78	8.26	15.14	1770.41	2122.23	610.73	782.76	1.67	6.47	14.40	23.62	25.19	5223.53	1770.41	2122.23	610.73	782.82	76.66	22.57	32.57	54.36	71.58	2127.05	2377.47	1580.85	8539.18	1.23	0.34	0.51	0.26	0.78	77.25	91.27	31.63	39.23
Hmarginatum	95	177	268	365	28.40	9.01	9.11	16.89	17.00	2009.17	2262.21	768.95	706.99	1.55	7.18	16.06	25.64	26.81	5690.05	2009.17	2262.21	771.71	706.99	73.40	21.24	29.93	70.28	66.83	2387.89	2198.75	5290.38	4776.24	1.34	0.38	0.53	0.82	0.81	87.94	99.38	39.19	38.18
Hmarginatum	96	176	268	365	27.97	8.82	9.16	16.26	16.60	2082.02	2453.37	941.63	923.02	3.72	9.08	17.70	27.22	28.61	6332.36	2082.02	2453.37	941.63	923.02	80.67	5.47	20.54	74.16	71.19	1696.82	1807.66	5651.75	5521.25	1.38	0.36	0.58	0.80	0.79	87.85	105.22	40.29	42.43
Hmarginatum	86	173	238	304	21.99	7.09	2.92	6.21	11.19	2491.52	2004.04	1615.19	2130.91	11.77	14.69	24.42	28.91	30.49	8142.74	2491.52	2004.04	1615.19	2130.91	86.54	32.02	10.43	44.72	53.00	1350.25	363.89	2108.86	10831.33	1.74	0.88	0.45	0.25	1.05	132.72	103.83	75.54	67.66
Hmarginatum	86	173	238	304	21.99	7.09	2.92	6.21	11.19	2491.52	2004.04	1615.19	2130.91	11.77	14.69	24.42	28.91	30.49	8142.74	2491.52	2004.04	1615.19	2130.91	86.54	32.02	10.43	44.72	53.00	1350.25	363.89	2108.86	10831.33	1.74	0.88	0.45	0.25	1.05	132.72	103.83	75.54	67.66
Hmarginatum	86	173	238	304	21.99	7.09	2.92	6.21	11.19	2491.52	2004.04	1615.19	2130.91	11.77	14.69	24.42	28.91	30.49	8142.74	2491.52	2004.04	1615.19	2130.91	86.54	32.02	10.43	44.72	53.00	1350.25	363.89	2108.86	10831.33	1.74	0.88	0.45	0.25	1.05	132.72	103.83	75.54	67.66
Hmarginatum	97	147	264	316	27.74	8.83	8.86	9.19	15.14	1241.16	3193.75	764.13	1152.28	4.35	8.51	16.96	26.96	29.36	6277.59	1241.16	3193.75	764.13	1152.28	74.48	4.24	12.77	51.54	66.99	1063.40	2264.63	1971.19	9358.75	1.19	0.40	0.58	0.20	0.67	50.93	121.07	31.43	43.40
Hmarginatum	97	147	264	316	27.74	8.83	8.86	9.19	15.14	1241.16	3193.75	764.13	1152.28	4.35	8.51	16.96	26.96	29.36	6277.59	1241.16	3193.75	764.13	1152.28	74.48	4.24	12.77	51.54	66.99	1063.40	2264.63	1971.19	9358.75	1.19	0.40	0.58	0.20	0.67	50.93	121.07	31.43	43.40
Hmarginatum	97	147	264	316	27.74	8.83	8.86	9.19	15.14	1241.16	3193.75	764.13	1152.28	4.35	8.51	16.96	26.96	29.36	6277.59	1241.16	3193.75	764.13	1152.28	74.48	4.24	12.77	51.54	66.99	1063.40	2264.63	1971.19	9358.75	1.19	0.40	0.58	0.20	0.67	50.93	121.07	31.43	43.40
Hmarginatum	96	176	267	365	28.91	9.20	9.44	17.06	17.29	2025.23	2350.60	824.58	768.33	2.03	7.48	16.54	26.59	27.83	5905.65	2025.23	2350.60	824.58	768.33	77.04	21.72	35.48	72.74	69.21	2388.37	2310.90	5252.25	4746.46	1.39	0.37	0.56	0.83	0.83	87.35	102.55	39.15	39.35
Hmarginatum	94	144	224	274	28.70	9.39	0.46	10.46	17.35	1123.51	2120.93	1053.79	1121.67	0.09	5.61	15.41	25.13	26.25	5373.42	1123.51	2120.93	1053.79	1157.87	59.73	27.88	11.85	18.62	58.13	1383.73	3019.02	1005.57	9249.68	1.15	0.34	0.24	0.41	0.71	48.25	81.92	42.14	64.12
Hmarginatum	95	177	268	365	27.91	8.76	8.85	16.65	16.75	1919.85	2166.77	694.33	639.15	0.90	6.42	15.20	24.52	25.70	5379.58	1919.85	2166.77	708.35	641.73	67.59	20.70	20.44	66.40	63.22	2309.16	2128.41	5370.60	4907.62	1.31	0.37	0.51	0.80	0.79	82.75	93.50	35.45	34.57
Hmarginatum	93	170	229	279	24.94	8.32	0.68	8.52	13.91	1802.74	1593.56	1015.13	1531.96	4.03	8.23	16.74	24.60	26.36	5860.22	1802.74	1593.56	1015.13	1531.96	64.69	6.17	3.49	8.95	59.64	1741.66	1103.30	958.93	10869.26	0.97	0.35	0.17	0.33	0.56	69.19	58.95	37.12	63.60
Hmarginatum	95	177	268	365	29.04	9.23	9.33	17.17	17.27	2110.83	2383.09	857.67	799.94	2.39	8.07	17.12	26.90	28.17	6087.23	2110.83	2383.09	857.67	799.94	78.82	19.54	33.35	73.45	70.56	2273.36	2216.03	5315.07	4929.49	1.45	0.42	0.57	0.88	0.87	93.48	105.49	40.77	39.62
Hmarginatum	86	173	239	303	20.15	6.55	2.84	5.82	10.26	1911.33	1592.50	1170.85	1360.32	6.70	9.37	18.32	22.33	23.95	5960.59	1911.33	1592.50	1170.85	1360.32	66.76	9.38	9.20	27.74	57.25	1784.05	1699.85	1694.42	9541.02	0.82	0.41	0.24	0.14	0.45	70.97	58.45	39.55	44.92
Hmarginatum	95	145	219	269	28.23	8.94	1.45	10.57	16.86	1212.09	2054.01	1169.73	1604.05	2.34	7.92	16.77	26.33	27.51	5949.87	1212.09	2054.01	1169.73	1604.05	77.56	16.54	6.24	24.46	73.90	1224.09	2464.78	732.83	10272.67	1.36	0.37	0.31	0.51	0.87	56.35	85.86	51.92	79.28
Hmarginatum	96	146	219	269	27.33	8.37	1.59	10.43	16.16	1257.62	2105.36	1211.76	1882.29	4.11	9.20	17.77	27.24	28.58	6363.23	1257.62	2105.36	1211.76	1882.29	78.34	3.59	5.87	13.09	73.02	1040.94	1677.04	725.18	11255.82	1.32	0.35	0.28	0.52	0.83	55.01	85.83	50.84	78.05
Hmarginatum	89	175	244	294	20.60	6.61	2.50	5.85	11.92	1927.84	1690.56	933.19	1523.13	6.00	9.93	17.81	23.14	24.40	5997.32	1927.84	1690.56	933.19	1523.13	74.64	13.81	4.64	28.43	59.17	1647.02	915.45	1246.85	10908.44	0.89	0.39	0.27	0.10	0.55	78.03	65.59	34.56	57.86
Hmarginatum	96	146	219	269	27.39	8.48	1.50	10.43	16.23	1260.66	2113.34	1216.57	1881.23	4.09	9.18	17.81	27.35	28.69	6377.70	1260.66	2113.34	1216.57	1881.23	79.63	3.86	6.60	14.14	74.12	1043.34	1707.76	706.53	11244.99	1.32	0.35	0.28	0.52	0.83	56.03	87.31	51.86	81.91
Hmarginatum	96	146	219	269	27.13	8.39	1.38	10.21	16.32	1221.71	2040.46	1176.01	1744.50	3.33	8.48	17.09	26.53	27.67	6091.80	1221.71	2040.46	1176.01	1744.50	76.40	7.00	4.54	14.72	72.10	1086.55	1845.62	751.94	11019.05	1.28	0.34	0.27	0.49	0.82	55.16	83.91	50.20	80.46
Hmarginatum	89	175	243	293	20.56	6.72	2.40	5.97	11.91	2256.06	1930.52	1130.48	2144.87	9.77	13.66	21.54	26.96	28.19	7369.16	2256.06	1930.52	1130.48	2144.87	57.44	16.11	3.63	25.29	40.18	2121.77	1214.44	1566.92	9834.22	0.94	0.42	0.20	0.11	0.57	95.26	74.88	43.94	84.71
Hmarginatum	89	175	243	293	20.56	6.72	2.40	5.97	11.91	2256.06	1930.52	1130.48	2144.87	9.77	13.66	21.54	26.96	28.19	7369.16	2256.06	1930.52	1130.48	2144.87	57.44	16.11	3.63	25.29	40.18	2121.77	1214.44	1566.92	9834.22	0.94	0.42	0.20	0.11	0.57	95.26	74.88	43.94	84.71
Hmarginatum	95	145	218	268	29.08	9.28	1.63	10.99	17.09	1213.47	2045.64	1171.86	1535.01	1.86	7.36	16.49	26.50	27.79	5875.96	1213.47	2045.64	1171.86	1535.01	75.39	23.26	7.87	30.08	72.38	1397.46	2888.05	758.48	9675.91	1.39	0.39	0.33	0.54	0.87	56.08	85.05	51.72	76.88
Hmarginatum	86	174	239	305	20.29	6.28	2.59	5.96	10.68	1886.66	1516.11	1163.20	1222.87	5.78	8.71	17.75	21.71	23.10	5717.42	1886.66	1516.11	1163.20	1222.87	68.16	12.68	3.92	29.13	55.48	1735.22	1445.81	1859.09	9715.10	0.82	0.41	0.24	0.13	0.46	69.67	55.60	39.80	41.41
Hmarginatum	90	175	239	289	20.38	6.69	1.74	6.21	11.79	2254.60	1849.25	1163.24	2310.61	10.24	14.10	21.61	27.31	28.49	7482.69	2254.60	1849.25	1163.24	2310.61	62.01	19.41	8.40	22.21	39.43	2063.18	967.92	1544.30	10168.34	1.08	0.46	0.24	0.16	0.69	105.68	81.87	49.83	98.36
Hmarginatum	95	145	219	269	28.79	9.09	1.39	10.73	17.15	1195.53	2036.11	1141.60	1464.02	1.56	7.09	16.26	26.05	27.27	5751.20	1195.53	2036.11	1141.60	1466.26	73.65	24.59	8.06	28.63	70.42	1411.61	2925.74	753.51	9639.78	1.37	0.36	0.32	0.50	0.89	55.49	84.50	50.52	75.54
Hmarginatum	100	150	264	315	29.88	9.82	10.40	9.85	16.56	1225.80	3113.32	651.91	931.00	2.29	6.53	15.29	26.72	29.67	5851.75	1225.80	3113.32	651.91	931.00	60.26	15.50	20.24	44.11	55.90	1427.94	3141.03	1772.30	8425.36	1.01	0.35	0.52	0.22	0.54	42.66	104.61	23.04	36.01
Hmarginatum	96	173	266	316	28.77	9.50	9.68	9.09	16.41	2034.38	2543.09	764.45	1125.96	3.82	8.73	17.69	27.70	29.47	6391.72	2034.38	2543.09	764.45	1125.96	94.94	4.90	29.30	57.22	81.85	1444.67	1776.99	1918.36	9644.97	1.58	0.43	0.66	0.36	1.00	97.08	119.19	39.42	46.33
Hmarginatum	95	145	220	270	26.58	8.42	1.32	10.03	15.64	1151.34	2002.20	1107.57	1545.05	2.62	7.63	16.09	25.26	26.46	5720.43	1151.34	2002.20	1107.57	1545.05	70.79	11.00	3.81	15.07	67.25	1154.03	2187.06	842.14	10570.81	1.19	0.33	0.24	0.45	0.75	51.02	81.05	46.35	72.84
Hmarginatum	93	143	226	276	34.21	11.17	0.06	11.97	20.37	1203.87	2384.26	1080.95	803.70	-2.47	3.98	15.88	27.21	28.52	5552.85	1203.87	2384.26	1080.95	970.44	57.37	31.96	15.05	18.82	56.98	1401.06	3328.69	1165.50	8867.64	1.64	0.54	0.40	0.53	1.03	62.56	104.44	49.68	64.08
Hmarginatum	96	175	264	316	27.24	8.98	8.84	8.65	15.37	1840.55	2169.60	674.72	848.21	2.10	6.94	15.02	24.52	26.19	5467.34	1840.55	2169.60	674.72	848.21	79.93	14.93	25.93	56.60	73.94	1868.65	2065.76	1738.81	9130.45	1.30	0.36	0.56	0.28	0.81	81.13	94.77	34.03	40.52
Hmarginatum	95	176	271	365	24.24	7.86	8.27	13.90	14.32	1858.45	2215.46	804.98	817.69	3.53	8.17	15.90	24.06	25.22	5636.65	1858.45	2215.46	804.98	817.69	78.52	6.46	12.30	72.86	72.26	1554.71	1631.42	5863.73	5785.09	1.12	0.32	0.45	0.67	0.67	77.01	90.29	33.97	34.11
Hmarginatum	96	177	267	365	26.84	8.34	8.51	16.06	16.23	1912.14	2165.81	779.67	730.88	1.92	7.22	15.51	24.68	25.78	5529.70	1912.14	2165.81	779.67	730.88	69.18	13.88	16.17	67.82	64.81	2059.36	1994.92	5545.89	5243.18	1.23	0.35	0.50	0.73	0.74	80.88	91.76	37.22	36.46
Hmarginatum	91	141	232	282	15.88	4.95	0.01	5.80	9.88	1188.10	2370.15	1146.97	2524.81	11.21	14.49	20.44	25.25	25.86	7139.77	1188.10	2370.15	1146.97	2524.81	65.63	2.75	13.42	14.94	56.72	1218.02	2631.14	1031.95	9927.72	0.85	0.24	0.12	0.22	0.54	50.15	97.23	45.11	88.10
Hmarginatum	86	177	248	298	17.89	5.71	2.33	4.98	10.57	2387.01	1965.00	1151.95	2239.63	11.59	15.10	22.67	26.68	27.58	7650.52	2387.01	1965.00	1151.95	2239.63	76.92	18.56	2.08	39.02	58.16	1741.65	858.13	1437.96	10814.34	0.93	0.45	0.27	0.07	0.58	89.73	71.56	38.92	65.25
Hmarginatum	95	179	267	365	28.37	8.62	8.60	17.35	17.33	2053.61	2175.08	787.99	702.53	1.36	7.25	16.07	25.35	26.43	5667.32	2053.61	2175.08	795.10	703.34	72.88	28.89	37.81	70.62	67.52	2761.08	2462.22	5111.31	4566.45	1.34	0.38	0.51	0.85	0.83	88.14	94.25	40.17	38.40
Hmarginatum	95	145	218	268	27.40	8.86	1.35	10.25	16.20	1201.87	2019.37	1163.58	1649.41	2.79	7.98	16.69	26.31	27.36	5944.73	1201.87	2019.37	1163.58	1649.41	74.94	7.56	3.02	12.07	71.53	1095.02	1718.01	776.05	11263.59	1.30	0.38	0.25	0.50	0.82	55.19	84.43	50.29	76.14
Hmarginatum	86	174	238	305	21.65	6.92	2.88	6.30	11.20	2461.35	1921.87	1596.32	2034.64	11.24	14.18	23.86	28.21	29.66	7917.96	2461.35	1921.87	1596.32	2034.64	88.01	33.26	12.32	45.56	52.44	1418.59	339.82	2234.60	10909.41	1.69	0.84	0.44	0.21	1.02	131.98	98.76	76.52	68.82
Hmarginatum	95	177	271	365	27.43	8.75	9.21	15.83	16.29	2057.75	2397.03	833.84	851.09	3.14	8.54	17.14	26.28	27.58	6075.54	2057.75	2397.03	833.84	851.09	80.13	10.61	23.92	72.62	71.79	1926.10	2019.70	5576.26	5427.74	1.32	0.34	0.53	0.79	0.77	87.82	104.20	38.25	41.88
Hmarginatum	100	150	264	315	29.47	9.76	10.33	9.81	16.52	1208.39	3061.48	639.02	890.95	2.08	6.23	15.05	26.31	29.18	5730.64	1208.39	3061.48	639.02	890.95	59.87	7.98	12.82	41.12	55.05	1336.76	2895.98	1904.86	8789.62	0.96	0.38	0.50	0.20	0.50	41.37	101.60	21.72	34.26
Hmarginatum	95	177	269	365	28.81	8.90	9.20	17.16	17.46	1994.47	2257.91	712.85	663.88	0.96	6.68	15.88	25.39	26.57	5586.06	1994.47	2257.91	726.60	666.33	70.14	32.83	40.31	67.88	65.80	2881.89	2710.19	4991.20	4369.76	1.33	0.37	0.50	0.83	0.82	86.62	98.46	38.09	37.84
Hmarginatum	96	176	268	365	28.29	9.00	9.36	16.39	16.76	2044.74	2406.04	875.20	851.61	2.97	8.36	17.08	26.79	28.18	6112.30	2044.74	2406.04	875.20	851.61	80.88	13.24	27.74	75.15	72.00	2017.06	2099.72	5565.47	5316.65	1.35	0.34	0.55	0.80	0.79	86.94	104.31	39.39	41.51
Hmarginatum	96	176	268	365	28.29	9.00	9.36	16.39	16.76	2044.74	2406.04	875.20	851.61	2.97	8.36	17.08	26.79	28.18	6112.30	2044.74	2406.04	875.20	851.61	80.88	13.24	27.74	75.15	72.00	2017.06	2099.72	5565.47	5316.65	1.35	0.34	0.55	0.80	0.79	86.94	104.31	39.39	41.51
Hmarginatum	95	177	271	365	27.59	8.81	9.27	15.89	16.35	2087.01	2432.67	859.87	879.18	3.39	8.81	17.45	26.64	27.97	6193.29	2087.01	2432.67	859.87	879.18	80.62	9.82	23.75	72.68	71.98	1904.51	2023.38	5597.41	5477.28	1.35	0.37	0.55	0.80	0.78	89.25	105.76	38.57	42.19
Hmarginatum	95	177	267	365	29.02	9.37	9.32	17.18	17.13	2114.88	2371.56	880.43	805.05	2.51	8.07	17.14	27.00	28.29	6107.06	2114.88	2371.56	880.43	805.05	79.70	19.30	33.24	74.89	71.21	2316.67	2236.74	5432.18	5021.40	1.44	0.41	0.58	0.86	0.84	92.35	104.74	41.51	40.77
Hmarginatum	96	177	266	316	27.42	8.60	8.68	8.47	16.59	1991.49	2225.16	698.91	936.22	2.32	7.71	16.18	25.67	26.74	5782.04	1991.49	2225.16	698.91	936.22	73.27	9.58	13.13	53.62	67.54	1894.43	1774.85	1928.73	9429.55	1.31	0.37	0.52	0.28	0.86	86.85	96.52	35.00	43.13
Hmarginatum	96	178	266	316	27.41	8.43	8.54	8.42	16.64	1985.28	2167.18	685.98	895.99	2.02	7.50	15.90	25.18	26.31	5665.98	1985.28	2167.18	685.98	895.99	71.83	11.61	14.26	53.09	66.82	1998.20	1845.00	1887.37	9303.21	1.31	0.37	0.53	0.26	0.85	85.49	93.94	34.68	43.67
Hmarginatum	87	174	239	304	20.69	6.58	2.89	5.88	10.69	2110.29	1711.40	1313.68	1638.86	8.46	11.30	20.16	24.54	26.08	6691.63	2110.29	1711.40	1313.68	1638.86	75.84	25.22	18.90	27.17	37.27	2200.78	740.92	2505.77	9607.43	1.15	0.61	0.35	0.19	0.64	93.88	74.80	50.11	50.39
Hmarginatum	95	178	269	365	27.19	8.47	8.68	16.19	16.40	1909.08	2124.03	680.47	648.75	1.06	6.52	15.07	24.05	25.20	5317.79	1909.08	2124.03	690.68	650.23	66.79	21.30	20.11	65.73	63.20	2405.75	2260.21	5397.32	5014.61	1.19	0.32	0.45	0.75	0.73	78.44	87.35	34.81	34.70
Hmarginatum	86	174	238	305	21.83	7.10	2.96	6.28	11.21	2465.68	1925.20	1592.20	2020.83	11.11	14.07	23.76	28.29	29.72	7907.78	2465.68	1925.20	1592.20	2020.83	89.77	34.25	13.35	45.95	52.77	1439.42	319.18	2277.92	11061.58	1.61	0.83	0.43	0.22	0.97	128.91	96.82	74.07	68.89
Hmarginatum	96	177	266	316	26.99	8.64	8.73	8.41	15.72	1749.73	1992.41	563.90	613.66	0.32	5.42	13.52	22.72	24.21	4891.73	1749.73	1992.41	563.90	644.74	64.58	47.25	49.41	45.91	63.62	3128.69	3437.69	1212.39	7325.51	1.14	0.31	0.45	0.25	0.75	72.14	81.29	29.25	34.60
Hmarginatum	95	178	270	365	25.91	8.04	8.35	15.44	15.74	1836.17	2058.29	649.54	635.26	1.12	6.41	14.57	23.13	24.18	5133.54	1836.17	2058.29	656.86	636.26	65.74	22.31	20.83	64.82	63.07	2420.96	2391.58	5304.19	5021.04	1.09	0.29	0.41	0.68	0.66	72.34	82.46	32.01	33.78
Hmarginatum	95	178	268	365	27.49	8.78	8.86	16.31	16.39	1972.20	2172.42	750.58	696.19	1.60	7.04	15.58	24.85	26.00	5534.63	1972.20	2172.42	752.18	696.19	70.99	16.41	16.78	69.59	66.90	2162.58	2004.64	5665.16	5322.34	1.27	0.37	0.51	0.76	0.75	83.98	92.94	36.97	36.10
Hmarginatum	93	176	230	280	25.59	8.32	0.61	8.70	14.66	2198.50	1618.75	1160.66	1998.68	6.36	11.08	19.64	27.46	29.07	6881.84	2198.50	1618.75	1160.66	1998.68	101.58	20.30	8.97	23.95	81.28	900.62	558.14	647.06	13012.57	1.65	0.49	0.28	0.44	1.03	112.72	83.90	56.43	83.00
Hmarginatum	96	146	220	270	24.06	7.55	1.13	9.15	14.49	1099.18	1860.64	1059.19	1602.01	3.27	8.01	15.50	23.94	24.88	5539.13	1099.18	1860.64	1059.19	1602.01	77.21	10.12	7.54	11.29	74.17	1015.10	1498.55	788.72	11817.91	1.14	0.31	0.23	0.42	0.74	49.14	75.62	43.46	68.26
Hmarginatum	95	180	269	365	29.61	8.77	9.04	17.94	18.21	1926.97	2035.82	524.29	485.94	-1.31	4.95	14.16	23.56	24.78	5028.17	1926.97	2035.82	598.44	520.95	60.76	56.84	49.69	60.75	53.75	3699.56	3575.70	4154.22	3754.72	1.28	0.35	0.48	0.82	0.78	78.59	84.82	31.67	32.71
Hmarginatum	95	180	269	365	29.61	8.77	9.04	17.94	18.21	1926.97	2035.82	524.29	485.94	-1.31	4.95	14.16	23.56	24.78	5028.17	1926.97	2035.82	598.44	520.95	60.76	56.84	49.69	60.75	53.75	3699.56	3575.70	4154.22	3754.72	1.28	0.35	0.48	0.82	0.78	78.59	84.82	31.67	32.71
Hmarginatum	96	178	266	316	27.35	8.41	8.48	8.38	16.58	1951.28	2133.17	666.21	848.03	1.67	7.17	15.50	24.78	25.91	5532.79	1951.28	2133.17	666.21	849.02	71.83	15.05	15.88	54.51	67.68	2099.29	1939.03	1856.27	9314.15	1.27	0.35	0.50	0.27	0.83	83.22	91.50	33.65	42.07
Hmarginatum	96	146	219	269	28.10	8.68	1.48	10.65	16.82	1235.94	2070.78	1187.09	1701.30	2.93	8.25	17.10	26.90	28.10	6103.34	1235.94	2070.78	1187.09	1701.30	81.66	13.35	8.10	24.00	76.87	1265.72	2426.45	726.55	10766.05	1.34	0.35	0.30	0.52	0.86	56.02	86.01	51.33	80.06
Hmarginatum	96	146	219	269	28.10	8.68	1.48	10.65	16.82	1235.94	2070.78	1187.09	1701.30	2.93	8.25	17.10	26.90	28.10	6103.34	1235.94	2070.78	1187.09	1701.30	81.66	13.35	8.10	24.00	76.87	1265.72	2426.45	726.55	10766.05	1.34	0.35	0.30	0.52	0.86	56.02	86.01	51.33	80.06
Hmarginatum	96	146	219	269	28.10	8.68	1.48	10.65	16.82	1235.94	2070.78	1187.09	1701.30	2.93	8.25	17.10	26.90	28.10	6103.34	1235.94	2070.78	1187.09	1701.30	81.66	13.35	8.10	24.00	76.87	1265.72	2426.45	726.55	10766.05	1.34	0.35	0.30	0.52	0.86	56.02	86.01	51.33	80.06
Hmarginatum	96	176	267	365	28.94	9.20	9.42	17.07	17.29	2020.16	2348.74	818.58	766.20	1.98	7.46	16.49	26.53	27.79	5890.79	2020.16	2348.74	818.58	766.20	77.36	27.10	39.99	73.69	70.57	2633.32	2593.97	5272.62	4735.20	1.39	0.37	0.56	0.83	0.83	87.35	102.55	39.15	39.35
Hmarginatum	96	177	267	365	27.49	8.48	8.72	16.43	16.67	1938.17	2187.96	773.91	717.53	1.68	7.13	15.60	24.97	26.09	5559.33	1938.17	2187.96	774.67	717.53	71.78	15.60	16.59	70.60	67.63	2104.40	2014.22	5731.11	5405.28	1.27	0.35	0.50	0.77	0.77	83.07	94.09	38.68	37.85
Hmarginatum	100	150	264	315	29.28	9.76	10.31	9.72	16.44	1204.43	3048.11	637.34	890.97	2.09	6.23	14.99	26.20	29.04	5711.83	1204.43	3048.11	637.34	890.97	59.70	9.08	13.55	40.65	55.35	1380.57	3081.39	1916.77	8872.26	0.95	0.35	0.49	0.18	0.52	41.92	99.75	22.72	34.59
Hmarginatum	100	150	263	315	29.43	9.76	10.09	9.90	16.14	1222.62	3093.30	674.29	972.79	2.69	6.80	15.34	26.64	29.65	5892.31	1222.62	3093.30	674.29	972.79	64.95	14.53	19.72	47.51	60.02	1415.88	3065.43	1864.44	8908.14	0.95	0.36	0.49	0.21	0.49	41.72	102.86	23.21	38.54
Hmarginatum	93	143	229	279	22.26	7.00	0.20	8.18	13.66	1068.60	2111.78	1007.16	1545.71	4.04	8.54	16.37	23.49	24.39	5653.72	1068.60	2111.78	1007.16	1545.71	70.68	12.00	5.16	11.92	65.93	1145.36	2444.05	863.50	10781.51	0.68	0.24	0.11	0.25	0.39	31.41	58.76	27.05	45.25
Hmarginatum	95	145	220	270	25.81	8.05	1.20	9.54	15.70	1048.90	1799.88	1003.99	1225.18	0.82	6.12	14.24	22.75	23.78	5015.73	1048.90	1799.88	1003.99	1240.37	65.13	23.27	6.86	18.40	64.60	1258.59	2666.77	1089.28	10226.51	1.06	0.27	0.27	0.37	0.71	44.73	67.42	40.72	65.12
Hmarginatum	92	179	233	283	30.99	9.69	0.74	10.38	18.58	2241.89	1587.21	1079.37	1224.75	0.89	7.32	17.88	26.93	28.45	6064.71	2241.89	1587.21	1079.37	1244.97	75.97	9.39	2.06	17.51	67.63	1885.44	892.73	848.47	11613.57	1.81	0.53	0.35	0.42	1.18	116.89	83.27	56.79	71.62
Hmarginatum	84	175	240	305	17.23	5.38	1.97	5.14	9.11	2433.73	1842.79	1550.58	2246.23	13.25	16.04	23.91	26.92	28.01	7978.71	2433.73	1842.79	1550.58	2246.23	86.69	36.14	12.45	43.80	48.07	1653.25	444.34	2355.65	10837.24	1.11	0.56	0.28	0.21	0.62	99.29	76.10	55.66	56.53
Hmarginatum	84	175	240	305	17.23	5.38	1.97	5.14	9.11	2433.73	1842.79	1550.58	2246.23	13.25	16.04	23.91	26.92	28.01	7978.71	2433.73	1842.79	1550.58	2246.23	86.69	36.14	12.45	43.80	48.07	1653.25	444.34	2355.65	10837.24	1.11	0.56	0.28	0.21	0.62	99.29	76.10	55.66	56.53
Hmarginatum	98	148	263	313	26.18	8.44	8.57	8.45	13.33	1069.82	2799.23	598.08	868.57	2.88	5.77	13.95	23.31	26.66	5273.15	1069.82	2799.23	598.08	868.57	9.81	4.50	4.97	0.90	5.31	1936.57	4545.20	2119.97	6690.05	0.62	0.36	0.42	0.11	0.20	31.12	83.19	17.19	38.03
Hmarginatum	98	148	263	313	26.18	8.44	8.57	8.45	13.33	1069.82	2799.23	598.08	868.57	2.88	5.77	13.95	23.31	26.66	5273.15	1069.82	2799.23	598.08	868.57	9.81	4.50	4.97	0.90	5.31	1936.57	4545.20	2119.97	6690.05	0.62	0.36	0.42	0.11	0.20	31.12	83.19	17.19	38.03
Hmarginatum	97	147	221	271	23.78	7.40	1.23	9.38	13.29	1003.15	1809.27	966.19	1322.18	2.52	6.09	13.84	21.99	24.30	5025.32	1003.15	1809.27	966.19	1322.18	36.11	5.59	10.45	11.91	24.94	1694.96	2352.23	1725.65	9526.70	0.57	0.34	0.03	0.36	0.21	27.94	51.64	25.44	46.39
Hmarginatum	96	176	268	365	28.38	9.06	9.41	16.53	16.89	2025.95	2378.36	841.87	812.82	2.56	7.96	16.76	26.59	27.88	5995.06	2025.95	2378.36	841.87	812.82	80.65	18.96	32.88	75.51	72.39	2294.44	2335.46	5536.02	5173.81	1.34	0.35	0.55	0.80	0.79	86.70	102.82	38.98	39.96
Hmarginatum	96	176	268	365	28.38	9.06	9.41	16.53	16.89	2025.95	2378.36	841.87	812.82	2.56	7.96	16.76	26.59	27.88	5995.06	2025.95	2378.36	841.87	812.82	80.65	18.96	32.88	75.51	72.39	2294.44	2335.46	5536.02	5173.81	1.34	0.35	0.55	0.80	0.79	86.70	102.82	38.98	39.96
Hmarginatum	96	146	218	268	26.74	8.35	1.58	10.25	15.64	1226.51	2038.44	1188.35	1836.81	4.01	8.78	17.24	26.59	28.05	6198.39	1226.51	2038.44	1188.35	1836.81	78.19	5.89	5.24	15.18	74.05	1144.03	1927.51	816.22	11398.29	1.23	0.35	0.22	0.49	0.76	52.90	82.32	48.21	75.24
Hmarginatum	95	176	269	365	28.97	9.24	9.49	17.03	17.28	2000.60	2331.89	738.09	696.43	1.35	6.93	16.15	25.95	27.17	5712.74	2000.60	2331.89	743.93	696.74	73.28	31.28	40.68	70.09	67.94	2858.80	2748.99	5188.44	4540.93	1.38	0.38	0.54	0.83	0.82	86.87	102.37	37.27	38.17
Hmarginatum	87	175	240	305	19.86	6.17	2.49	5.80	11.32	2081.55	1623.03	1265.14	1511.10	7.46	10.77	19.38	23.88	25.05	6401.46	2081.55	1623.03	1265.14	1511.10	82.04	9.03	11.60	47.47	66.17	1854.88	1270.04	1822.89	10387.21	1.07	0.60	0.27	0.17	0.61	89.64	66.82	47.31	50.62
Hmarginatum	96	167	262	315	29.58	10.00	9.82	9.59	15.48	1884.68	2702.68	830.15	1157.94	4.45	8.44	17.73	27.77	30.69	6498.05	1884.68	2702.68	830.15	1157.94	79.39	3.69	12.15	55.48	70.45	1551.14	1772.41	2072.92	9967.99	1.31	0.47	0.63	0.20	0.73	80.26	108.20	35.67	44.76
Hmarginatum	87	174	239	305	21.09	6.66	2.87	6.10	10.66	1917.64	1575.18	1179.95	1288.33	6.16	9.10	17.90	22.38	23.99	5887.65	1917.64	1575.18	1179.95	1288.33	74.14	11.86	8.46	34.08	62.28	1724.63	1568.97	1891.86	10195.51	1.03	0.54	0.28	0.19	0.63	77.04	61.59	43.32	42.91
Hmarginatum	96	146	220	270	27.80	8.57	1.40	10.53	16.72	1238.63	2104.42	1190.64	1737.37	3.22	8.61	17.35	26.97	28.17	6178.91	1238.63	2104.42	1190.64	1737.37	82.18	13.77	9.31	24.58	77.01	1267.30	2554.23	748.39	10792.09	1.34	0.34	0.29	0.51	0.85	56.41	88.80	52.46	83.13
Hmarginatum	95	145	219	269	28.16	9.02	1.36	10.57	16.76	1197.03	2036.73	1151.80	1545.28	2.09	7.54	16.44	26.13	27.24	5842.07	1197.03	2036.73	1151.80	1545.28	77.63	24.70	8.70	31.13	74.50	1427.56	3113.58	822.40	10030.55	1.31	0.35	0.30	0.49	0.84	55.03	84.42	50.56	79.71
Hmarginatum	90	140	234	284	28.84	9.58	1.15	9.73	17.76	809.23	1891.86	683.21	-125.68	-6.44	-0.53	10.45	19.28	20.07	3679.55	809.23	1891.86	683.21	351.39	62.82	39.76	21.44	44.92	52.51	1156.41	5584.27	1793.56	6870.20	0.83	0.23	0.21	0.16	0.55	31.26	60.03	25.89	30.55
Hmarginatum	97	175	262	316	29.38	9.29	9.24	9.43	16.77	1968.47	2303.41	767.36	944.86	2.40	7.62	16.16	26.39	28.26	5912.50	1968.47	2303.41	767.36	944.86	87.12	27.71	46.07	55.16	79.18	2348.11	2732.85	1682.18	8687.96	1.48	0.40	0.63	0.32	0.94	88.80	103.07	38.54	42.14
Hmarginatum	95	177	271	365	27.53	8.87	9.33	15.84	16.29	2079.50	2424.35	851.82	870.79	3.34	8.71	17.36	26.59	27.90	6161.30	2079.50	2424.35	851.82	870.79	81.83	10.55	24.03	74.15	73.24	2011.11	2112.46	5766.32	5614.75	1.34	0.35	0.54	0.80	0.78	88.34	104.85	37.66	41.28
Hmarginatum	87	173	238	305	22.01	6.79	2.92	6.34	11.55	2416.00	1958.19	1588.69	2031.14	11.05	13.98	23.70	28.29	29.79	7897.75	2416.00	1958.19	1588.69	2031.14	91.94	33.93	13.69	47.03	54.87	1443.65	336.17	2343.39	11376.55	1.67	0.81	0.44	0.23	0.98	128.91	101.51	74.91	67.08
Hmarginatum	96	178	266	316	27.07	8.37	8.53	8.22	16.15	1917.03	2103.40	655.23	836.12	1.72	7.03	15.22	24.32	25.62	5446.47	1917.03	2103.40	655.23	836.52	69.04	17.20	20.17	49.37	65.21	2365.41	2298.28	1812.38	9032.94	1.23	0.34	0.49	0.26	0.81	79.13	86.96	32.81	40.49
Hmarginatum	84	175	240	305	16.12	5.03	1.84	4.85	8.68	2398.27	1805.98	1536.15	2276.44	13.59	16.21	23.67	26.49	27.47	7923.18	2398.27	1805.98	1536.15	2276.44	87.28	35.30	10.99	45.57	49.92	1693.10	479.55	2359.98	10989.92	0.97	0.51	0.24	0.18	0.53	92.45	69.60	51.27	55.84
Hmarginatum	82	176	241	305	18.04	5.76	1.79	5.61	10.19	2555.15	1849.85	1553.47	2122.28	12.29	15.58	24.40	27.36	28.50	7985.48	2555.15	1849.85	1553.47	2122.28	110.54	26.33	16.07	59.68	84.22	1159.38	944.81	1693.58	11723.25	1.42	0.72	0.28	0.16	0.87	126.10	89.35	70.52	71.58
Hmarginatum	96	176	264	316	27.87	8.94	8.81	8.78	16.07	1780.79	2042.06	610.87	625.16	0.37	5.54	13.83	23.41	25.00	5029.03	1780.79	2042.06	610.87	656.25	68.48	42.10	45.14	49.87	66.59	3006.01	3253.67	1396.71	7860.62	1.25	0.37	0.53	0.24	0.79	75.63	84.89	31.24	32.86
Hmarginatum	95	177	269	365	27.62	8.84	9.04	16.23	16.44	2012.80	2296.00	801.87	769.55	2.33	7.73	16.39	25.72	26.92	5818.72	2012.80	2296.00	801.87	769.55	77.64	17.43	27.11	73.79	71.10	2299.04	2294.98	5639.51	5325.61	1.30	0.36	0.52	0.78	0.76	85.45	98.61	38.01	38.96
Hmarginatum	95	145	218	268	28.88	9.33	1.31	10.69	17.26	1183.85	1997.48	1139.39	1407.40	1.14	6.66	15.94	26.01	27.04	5649.40	1183.85	1997.48	1139.39	1416.29	70.94	38.22	9.22	39.75	69.86	1635.68	3773.81	993.44	9116.67	1.31	0.36	0.29	0.49	0.84	55.11	83.14	50.40	77.39
Hmarginatum	95	145	218	268	28.88	9.33	1.31	10.69	17.26	1183.85	1997.48	1139.39	1407.40	1.14	6.66	15.94	26.01	27.04	5649.40	1183.85	1997.48	1139.39	1416.29	70.94	38.22	9.22	39.75	69.86	1635.68	3773.81	993.44	9116.67	1.31	0.36	0.29	0.49	0.84	55.11	83.14	50.40	77.39
Hmarginatum	87	174	238	305	22.13	6.93	3.02	6.44	11.53	2486.47	1966.05	1622.26	2104.17	11.56	14.51	24.20	28.80	30.35	8080.57	2486.47	1966.05	1622.26	2104.17	90.26	31.51	10.40	47.90	57.23	1444.07	435.31	2275.59	11392.12	1.70	0.81	0.44	0.23	1.00	131.81	100.97	76.15	67.16
Hmarginatum	96	178	267	365	27.63	8.57	8.82	16.43	16.68	1992.74	2200.00	805.81	753.92	2.03	7.44	15.97	25.33	26.53	5691.90	1992.74	2200.00	805.81	753.92	76.67	19.43	28.47	74.20	70.47	2400.33	2311.08	5603.16	5253.88	1.30	0.36	0.52	0.78	0.78	85.42	94.66	39.07	38.23
Hmarginatum	97	147	221	271	22.87	7.12	1.17	9.02	12.70	993.52	1786.73	956.56	1381.83	3.04	6.39	13.87	21.70	24.00	5043.80	993.52	1786.73	956.56	1381.83	54.32	7.89	13.39	13.79	42.01	1404.00	2046.03	1538.45	10543.25	0.54	0.33	0.04	0.35	0.18	27.33	51.65	24.86	47.57
Hmarginatum	96	146	221	271	24.63	7.39	1.33	9.36	14.70	1058.54	1837.01	1010.15	1399.97	2.23	6.92	14.72	23.08	24.33	5227.10	1058.54	1837.01	1010.15	1399.97	88.98	19.29	14.02	32.04	83.91	1230.64	2931.14	700.28	10664.39	1.13	0.30	0.24	0.42	0.73	48.02	75.25	42.66	66.84
Hmarginatum	96	146	221	271	24.63	7.39	1.33	9.36	14.70	1058.54	1837.01	1010.15	1399.97	2.23	6.92	14.72	23.08	24.33	5227.10	1058.54	1837.01	1010.15	1399.97	88.98	19.29	14.02	32.04	83.91	1230.64	2931.14	700.28	10664.39	1.13	0.30	0.24	0.42	0.73	48.02	75.25	42.66	66.84
Hmarginatum	96	177	268	365	28.70	9.05	9.42	16.93	17.31	2021.19	2305.84	783.31	746.54	1.76	7.29	16.27	26.16	27.34	5795.57	2021.19	2305.84	783.64	746.54	75.70	31.73	42.44	72.58	70.18	2877.34	2792.56	5237.98	4690.48	1.36	0.36	0.54	0.81	0.81	87.87	101.63	38.97	39.93
Hmarginatum	83	176	241	305	17.30	5.56	1.86	5.29	9.72	1729.28	1286.89	997.09	991.88	4.46	7.58	15.76	18.86	19.92	4943.47	1729.28	1286.89	997.09	991.88	53.39	13.16	9.00	22.16	39.83	2727.43	1812.72	2203.05	8858.88	0.74	0.40	0.17	0.10	0.47	66.40	46.23	37.08	41.96
Hmarginatum	96	146	218	268	27.49	8.50	1.60	10.42	16.38	1231.16	2030.84	1192.44	1768.10	3.34	8.52	17.14	26.74	27.94	6130.79	1231.16	2030.84	1192.44	1768.10	82.22	9.01	6.43	19.20	78.32	1177.10	2084.78	800.32	11502.96	1.33	0.36	0.29	0.51	0.85	56.40	84.74	51.46	80.84
Hmarginatum	96	146	218	268	27.49	8.50	1.60	10.42	16.38	1231.16	2030.84	1192.44	1768.10	3.34	8.52	17.14	26.74	27.94	6130.79	1231.16	2030.84	1192.44	1768.10	82.22	9.01	6.43	19.20	78.32	1177.10	2084.78	800.32	11502.96	1.33	0.36	0.29	0.51	0.85	56.40	84.74	51.46	80.84
Hmarginatum	96	146	218	268	27.49	8.50	1.60	10.42	16.38	1231.16	2030.84	1192.44	1768.10	3.34	8.52	17.14	26.74	27.94	6130.79	1231.16	2030.84	1192.44	1768.10	82.22	9.01	6.43	19.20	78.32	1177.10	2084.78	800.32	11502.96	1.33	0.36	0.29	0.51	0.85	56.40	84.74	51.46	80.84
Hmarginatum	52	102	262	315	28.84	10.51	0.53	9.79	5.79	542.06	4035.91	617.54	316.84	1.82	5.78	13.86	25.53	28.45	5465.94	542.06	4035.91	617.54	316.84	62.50	27.26	13.51	42.69	28.25	1759.29	4277.25	2111.00	7486.61	0.96	0.29	0.55	0.15	0.27	17.86	144.09	22.56	21.15
Hmarginatum	91	141	234	284	25.25	7.06	0.82	9.66	15.91	793.19	1800.06	736.10	335.69	-3.34	2.41	11.40	18.27	19.47	3826.46	793.19	1800.06	736.10	555.07	49.71	31.22	23.30	29.69	49.25	1284.99	4830.01	1839.47	7647.48	0.66	0.12	0.18	0.19	0.44	27.09	53.49	25.75	37.68
Hmarginatum	87	175	239	306	21.76	6.64	2.89	6.32	11.70	2445.38	1896.04	1567.79	1984.34	10.77	13.94	23.44	27.98	29.33	7798.66	2445.38	1896.04	1567.79	1984.34	89.81	34.41	15.14	46.03	49.85	1726.12	365.82	2540.45	10999.46	1.62	0.81	0.42	0.23	0.96	125.28	94.25	70.84	63.54
Hmarginatum	94	181	271	365	29.88	9.11	9.33	17.97	18.18	1962.84	2041.68	477.85	457.48	-1.59	4.82	14.15	23.52	24.74	5010.89	1962.84	2041.68	560.63	499.10	62.45	62.38	54.52	62.40	54.34	3978.58	3776.77	4118.08	3737.14	1.28	0.37	0.48	0.82	0.77	79.28	84.39	29.39	31.04
Hmarginatum	96	178	266	316	27.02	8.20	8.35	8.21	16.22	1907.31	2093.86	653.72	830.30	1.65	7.04	15.18	24.15	25.47	5421.09	1907.31	2093.86	653.72	831.61	69.29	18.02	21.13	49.38	65.52	2414.00	2355.32	1812.29	9052.73	1.23	0.34	0.49	0.26	0.81	79.13	86.96	32.81	40.49
Hmarginatum	94	174	224	274	27.17	7.82	1.37	9.79	16.61	1747.30	1244.74	978.04	1079.59	-0.03	5.76	14.45	22.82	23.99	5019.29	1747.30	1244.74	978.04	1125.83	63.72	49.55	9.22	38.10	63.37	3162.45	2605.78	1168.16	8672.41	1.13	0.31	0.29	0.36	0.76	70.75	49.50	40.56	64.42
Hmarginatum	97	175	263	316	27.30	8.96	8.90	8.69	15.84	1862.36	2178.65	701.52	883.51	2.21	7.05	15.16	25.16	26.51	5558.64	1862.36	2178.65	701.52	883.51	83.00	21.42	34.86	54.58	75.50	2216.54	2501.69	1792.28	9130.43	1.24	0.35	0.53	0.27	0.77	78.80	91.24	33.14	39.93
Hmarginatum	96	146	218	268	28.24	8.84	1.45	10.63	17.02	1218.70	2007.74	1174.38	1619.08	2.31	7.75	16.62	26.49	27.58	5929.57	1218.70	2007.74	1174.38	1619.08	79.70	24.12	8.78	33.28	76.84	1480.66	3120.19	850.82	10164.66	1.34	0.36	0.31	0.52	0.86	55.64	82.59	51.46	80.05
Hmarginatum	94	179	270	365	28.17	8.85	8.95	16.72	16.83	1989.30	2150.53	663.35	623.69	0.73	6.45	15.37	24.40	25.64	5393.35	1989.30	2150.53	682.44	627.86	67.84	39.24	41.94	66.88	65.22	3213.26	2992.48	4990.00	4457.70	1.26	0.37	0.47	0.80	0.76	83.80	91.07	35.82	35.60
Hmarginatum	94	179	270	365	28.17	8.85	8.95	16.72	16.83	1989.30	2150.53	663.35	623.69	0.73	6.45	15.37	24.40	25.64	5393.35	1989.30	2150.53	682.44	627.86	67.84	39.24	41.94	66.88	65.22	3213.26	2992.48	4990.00	4457.70	1.26	0.37	0.47	0.80	0.76	83.80	91.07	35.82	35.60
Hmarginatum	95	145	218	268	28.19	9.02	1.47	10.53	16.79	1184.00	1987.83	1147.83	1508.84	1.80	7.28	16.16	25.84	26.96	5740.56	1184.00	1987.83	1147.83	1508.84	76.97	26.89	7.62	32.25	74.79	1466.74	3161.40	889.03	10105.49	1.32	0.37	0.31	0.51	0.83	54.62	82.26	50.70	78.45
Hmarginatum	95	145	218	268	28.19	9.02	1.47	10.53	16.79	1184.00	1987.83	1147.83	1508.84	1.80	7.28	16.16	25.84	26.96	5740.56	1184.00	1987.83	1147.83	1508.84	76.97	26.89	7.62	32.25	74.79	1466.74	3161.40	889.03	10105.49	1.32	0.37	0.31	0.51	0.83	54.62	82.26	50.70	78.45
Hmarginatum	95	178	268	365	28.77	9.01	9.14	17.17	17.30	2003.76	2205.21	717.04	659.00	0.93	6.62	15.69	25.21	26.46	5543.50	2003.76	2205.21	731.83	661.63	69.92	38.75	44.53	68.90	66.67	3205.23	3004.76	5033.28	4415.71	1.32	0.36	0.52	0.80	0.78	85.65	95.85	37.82	38.03
Hmarginatum	96	175	266	316	26.36	8.47	8.65	8.24	14.95	1770.41	2125.84	621.57	817.94	1.98	6.69	14.60	23.50	25.24	5272.60	1770.41	2125.84	621.57	817.94	79.92	18.40	25.72	56.57	76.08	2013.71	2334.23	1743.09	9559.99	1.18	0.32	0.50	0.26	0.75	75.29	89.20	31.15	40.09
Hmarginatum	96	146	219	269	27.82	8.58	1.50	10.53	16.70	1229.63	2056.54	1184.97	1712.43	3.01	8.38	17.08	26.73	27.90	6092.13	1229.63	2056.54	1184.97	1712.43	82.27	15.71	8.64	26.21	78.05	1323.50	2654.48	797.39	10867.12	1.32	0.34	0.30	0.51	0.85	55.79	85.32	51.09	81.23
Hmarginatum	96	146	219	269	27.24	8.40	1.50	10.34	16.20	1245.10	2085.27	1201.21	1836.74	3.86	8.96	17.55	27.02	28.29	6275.44	1245.10	2085.27	1201.21	1836.74	83.30	7.50	7.36	18.33	78.47	1157.87	2068.77	789.35	11630.25	1.29	0.33	0.27	0.50	0.82	55.17	86.04	50.97	81.25
Hmarginatum	98	148	264	314	26.31	8.58	8.84	8.65	13.59	1075.62	2824.51	589.48	844.41	2.72	5.58	14.00	23.45	26.76	5271.54	1075.62	2824.51	589.48	844.41	10.51	4.56	4.85	0.98	5.95	1986.92	4696.23	2176.57	6842.67	0.64	0.38	0.43	0.11	0.21	31.52	84.35	16.93	36.74
Hmarginatum	77	181	253	303	15.16	4.89	1.06	5.07	9.04	2599.09	1876.19	1155.70	2044.38	12.20	15.66	23.43	25.34	26.03	7585.57	2599.09	1876.19	1155.70	2044.38	70.42	10.69	14.87	33.56	54.48	2639.80	1891.21	1594.74	9597.73	0.64	0.25	0.10	0.19	0.38	86.40	63.01	37.41	56.59
Hmarginatum	96	176	267	365	26.76	8.48	8.71	15.72	15.95	1914.30	2222.76	816.04	765.34	2.43	7.51	15.79	25.07	26.24	5658.08	1914.30	2222.76	816.04	765.34	73.22	13.62	20.59	71.08	67.68	2218.24	2311.59	5748.10	5479.75	1.21	0.34	0.48	0.73	0.74	81.21	93.08	38.86	36.92
Hmarginatum	96	176	267	365	26.76	8.48	8.71	15.72	15.95	1914.30	2222.76	816.04	765.34	2.43	7.51	15.79	25.07	26.24	5658.08	1914.30	2222.76	816.04	765.34	73.22	13.62	20.59	71.08	67.68	2218.24	2311.59	5748.10	5479.75	1.21	0.34	0.48	0.73	0.74	81.21	93.08	38.86	36.92
Hmarginatum	92	173	239	289	24.92	8.34	3.13	6.82	13.62	2027.72	1847.50	1010.48	1645.08	5.75	9.73	18.51	25.97	27.77	6444.80	2027.72	1847.50	1010.48	1645.08	80.65	13.06	7.35	23.02	63.94	1680.07	879.96	1249.94	11899.53	1.21	0.49	0.31	0.23	0.74	86.77	75.97	38.96	63.90
Hmarginatum	97	175	263	316	26.87	8.77	8.69	8.57	15.67	1829.25	2138.53	688.25	860.02	2.07	6.89	14.88	24.73	25.98	5449.91	1829.25	2138.53	688.25	860.02	76.75	18.53	26.74	53.01	71.11	2231.92	2434.39	1852.22	9277.58	1.20	0.34	0.51	0.25	0.75	77.00	89.04	32.88	40.51
Hmarginatum	98	148	265	316	27.35	8.59	8.88	9.00	15.60	1076.01	2779.31	574.07	698.82	0.96	5.48	13.66	23.64	25.67	5074.78	1076.01	2779.31	574.07	706.26	51.43	20.25	20.28	32.90	51.11	1543.49	4155.75	1807.01	8299.40	0.75	0.27	0.35	0.10	0.46	33.76	75.32	20.70	28.67
Hmarginatum	99	149	263	315	30.67	10.10	10.32	10.09	16.68	1248.74	3188.70	691.86	937.31	2.40	6.72	15.69	27.35	30.31	5994.80	1248.74	3188.70	691.86	937.31	69.05	18.48	24.55	51.27	63.55	1506.44	3349.61	1885.43	9087.25	1.11	0.40	0.56	0.19	0.60	46.51	111.11	26.14	37.30
Hmarginatum	96	146	217	267	25.95	8.37	1.63	10.13	14.66	1183.43	1978.41	1158.51	1787.03	4.10	8.29	16.57	25.75	27.60	6018.22	1183.43	1978.41	1158.51	1787.03	76.92	6.11	6.64	6.45	73.49	1171.98	1509.52	838.47	12295.47	1.14	0.37	0.20	0.49	0.69	51.06	76.67	45.31	74.51
Hmarginatum	52	102	262	315	29.10	10.59	0.55	9.87	5.83	540.31	4046.57	616.42	307.37	1.71	5.72	13.85	25.58	28.54	5464.36	540.31	4046.57	616.42	307.37	62.85	27.89	15.16	43.04	28.71	1746.71	4498.32	2094.05	7550.69	0.99	0.28	0.56	0.17	0.26	18.47	146.83	22.74	21.29
Hmarginatum	94	180	272	365	28.87	8.85	9.20	17.23	17.57	1886.56	2029.73	455.16	454.68	-1.42	4.70	13.88	22.95	24.14	4886.16	1886.56	2029.73	530.48	491.45	62.36	62.34	54.87	61.80	53.77	3932.14	3974.78	4102.66	3839.25	1.19	0.34	0.45	0.77	0.71	74.97	82.26	28.62	30.95
Hmarginatum	80	177	242	305	17.02	5.52	1.45	5.46	9.53	2643.59	1854.93	1564.02	2205.90	13.23	16.53	25.00	27.47	28.54	8171.83	2643.59	1854.93	1564.02	2205.90	112.61	31.70	12.58	58.55	80.91	1223.04	882.35	1805.00	11990.09	1.20	0.60	0.23	0.13	0.75	111.41	77.53	62.00	66.05
Hmarginatum	96	146	219	269	27.34	8.36	1.57	10.39	16.20	1266.67	2121.38	1222.75	1914.10	4.26	9.34	17.99	27.42	28.82	6430.28	1266.67	2121.38	1222.75	1914.10	84.05	5.37	7.24	16.42	78.79	1151.18	1981.63	807.19	11938.08	1.31	0.34	0.27	0.50	0.83	55.41	86.73	51.21	80.09
Hmarginatum	93	176	231	281	21.77	6.90	0.41	7.58	13.03	1464.69	1122.11	750.90	801.28	0.24	4.54	12.03	18.66	19.79	4101.05	1464.69	1122.11	750.90	824.69	61.02	39.75	9.12	23.38	58.48	2998.90	2339.01	1394.83	9164.50	0.63	0.21	0.13	0.19	0.38	47.96	35.21	24.52	43.63
Hmarginatum	100	150	262	315	31.08	10.13	10.51	10.23	17.02	1283.41	3204.88	724.19	997.06	2.69	7.05	15.90	27.92	30.94	6135.67	1283.41	3204.88	724.19	997.06	71.72	15.00	21.93	53.25	65.27	1475.19	3078.05	1978.36	9431.16	1.12	0.40	0.58	0.20	0.61	47.48	111.91	26.72	38.63
Hmarginatum	95	145	223	273	21.34	6.73	0.77	8.07	11.62	1097.20	2014.77	1044.57	1884.86	6.25	9.32	16.54	23.65	25.73	5958.78	1097.20	2014.77	1044.57	1884.86	13.54	8.70	3.77	6.51	8.33	1959.11	3105.36	2245.16	8667.45	0.57	0.34	0.05	0.32	0.22	33.97	63.28	30.05	64.69
Hmarginatum	95	145	217	267	29.41	9.39	1.63	10.97	17.50	1202.64	1996.09	1166.28	1456.16	1.24	6.89	16.15	26.24	27.47	5740.85	1202.64	1996.09	1166.28	1464.99	73.88	37.15	8.74	40.29	72.95	1653.46	3744.48	1036.44	9516.42	1.40	0.39	0.33	0.54	0.90	56.46	82.47	51.34	75.79
Hmarginatum	51	103	266	316	23.70	8.50	0.87	8.11	6.12	452.30	3210.68	420.18	114.81	-0.10	4.07	10.89	20.36	21.90	4195.52	452.30	3210.68	420.18	147.56	38.74	20.50	37.16	20.57	18.24	1659.48	7387.67	1474.40	5468.80	0.46	0.12	0.22	0.08	0.16	14.47	80.45	14.15	15.95
Hmarginatum	100	150	263	315	28.73	9.22	9.66	9.57	16.02	1196.68	3004.18	666.39	949.44	2.55	6.70	15.08	25.98	28.74	5747.56	1196.68	3004.18	666.39	949.44	64.21	16.86	20.59	46.53	60.71	1508.38	3409.48	1917.99	9184.59	0.92	0.31	0.46	0.19	0.51	39.98	95.84	23.05	36.41
Hmarginatum	96	146	217	267	28.95	9.06	1.54	10.82	17.49	1201.71	1956.02	1161.57	1484.68	1.37	7.01	16.05	26.14	27.25	5720.20	1201.71	1956.02	1161.57	1489.81	75.11	35.55	8.44	39.83	74.06	1674.34	3629.88	1023.11	9678.79	1.36	0.37	0.31	0.53	0.88	56.00	81.26	51.10	77.69
Hmarginatum	86	174	238	305	21.60	6.89	2.83	6.23	11.14	2449.34	1912.93	1587.42	2023.33	11.15	14.12	23.70	28.08	29.52	7877.33	2449.34	1912.93	1587.42	2023.33	93.09	34.08	12.41	48.40	56.51	1569.79	422.63	2383.92	11658.94	1.61	0.83	0.43	0.22	0.97	128.91	96.82	74.07	68.89
Hmarginatum	86	174	238	305	21.60	6.89	2.83	6.23	11.14	2449.34	1912.93	1587.42	2023.33	11.15	14.12	23.70	28.08	29.52	7877.33	2449.34	1912.93	1587.42	2023.33	93.09	34.08	12.41	48.40	56.51	1569.79	422.63	2383.92	11658.94	1.61	0.83	0.43	0.22	0.97	128.91	96.82	74.07	68.89
Hmarginatum	96	146	218	268	25.32	7.91	1.43	9.67	14.75	1150.52	1921.62	1111.50	1691.46	3.61	7.95	16.12	24.96	26.43	5789.10	1150.52	1921.62	1111.50	1691.46	93.68	14.77	17.27	34.10	89.35	1257.34	2822.26	761.94	11161.64	1.14	0.32	0.22	0.46	0.70	47.52	74.47	42.75	64.39
Hmarginatum	90	172	244	296	22.04	7.22	3.59	5.68	11.97	2135.43	2040.08	1120.24	1953.88	9.00	12.42	20.85	26.71	28.42	7159.62	2135.43	2040.08	1120.24	1953.88	53.98	6.05	2.61	21.66	45.59	2333.91	1887.67	1715.68	10121.89	1.01	0.49	0.36	0.12	0.63	82.45	74.70	37.76	63.20
Hmarginatum	97	147	265	316	27.07	8.87	9.04	8.94	15.07	1272.56	3267.90	781.78	1252.05	5.10	9.03	17.66	27.48	29.77	6497.86	1272.56	3267.90	781.78	1252.05	81.23	1.94	8.32	57.39	71.07	1134.47	1839.26	2363.92	10749.12	1.19	0.41	0.58	0.21	0.69	52.56	124.01	31.62	42.35
Hmarginatum	97	147	265	316	27.07	8.87	9.04	8.94	15.07	1272.56	3267.90	781.78	1252.05	5.10	9.03	17.66	27.48	29.77	6497.86	1272.56	3267.90	781.78	1252.05	81.23	1.94	8.32	57.39	71.07	1134.47	1839.26	2363.92	10749.12	1.19	0.41	0.58	0.21	0.69	52.56	124.01	31.62	42.35
Hmarginatum	100	150	261	315	29.50	9.30	9.54	9.82	16.29	1216.72	3006.84	709.59	947.58	2.50	6.78	15.13	26.39	29.16	5810.54	1216.72	3006.84	709.59	947.58	61.95	11.98	12.73	44.22	60.92	1415.16	2974.39	2099.65	9587.49	1.00	0.35	0.50	0.16	0.55	43.76	100.28	26.42	39.57
Hmarginatum	92	142	232	282	22.02	6.75	0.18	7.56	12.93	914.00	1918.64	815.79	1007.92	1.53	5.78	13.46	20.18	21.35	4590.17	914.00	1918.64	815.79	1007.92	63.98	22.79	12.60	12.01	60.83	1274.72	3281.85	1269.09	10228.65	0.70	0.24	0.15	0.20	0.41	32.84	61.88	27.04	48.07
Hmarginatum	87	175	239	305	20.16	6.13	2.64	5.77	10.67	2118.12	1661.57	1331.09	1642.96	8.55	11.49	20.18	24.27	25.64	6671.73	2118.12	1661.57	1331.09	1642.96	74.60	23.48	19.45	21.75	39.67	2475.10	1070.87	2654.17	9914.68	1.12	0.58	0.32	0.17	0.65	93.70	71.34	51.83	52.30
Hmarginatum	96	146	264	316	27.10	8.74	8.54	8.63	15.63	1191.22	3027.85	734.85	992.76	3.06	7.88	16.16	25.98	27.29	5876.46	1191.22	3027.85	734.85	992.76	77.59	11.73	23.25	52.54	70.69	1293.23	3272.29	1987.45	9579.84	1.25	0.36	0.53	0.29	0.77	52.65	124.97	34.03	42.55
Hmarginatum	93	143	228	278	29.49	9.37	0.16	10.51	17.93	1109.80	2210.06	1005.90	958.87	-0.75	5.30	15.32	24.77	25.82	5278.85	1109.80	2210.06	1005.90	1033.50	64.49	58.11	18.45	44.92	64.47	1596.78	5299.50	1122.03	8081.63	1.28	0.37	0.29	0.40	0.80	51.17	91.11	43.77	61.42
Hmarginatum	95	145	223	273	27.73	8.92	0.50	10.13	17.03	1161.47	2096.61	1089.75	1354.61	1.37	6.77	16.09	25.62	26.55	5619.10	1161.47	2096.61	1089.75	1356.75	69.80	16.74	10.27	10.45	65.72	1403.60	2424.45	1000.39	11330.10	1.13	0.34	0.24	0.42	0.71	49.78	80.58	43.07	70.38
Hmarginatum	93	143	227	277	31.53	9.94	0.44	11.23	19.42	1070.78	2100.67	966.63	635.69	-3.23	3.67	14.03	23.65	24.84	4910.70	1070.78	2100.67	966.63	849.53	83.92	67.84	16.90	65.81	63.13	1375.09	6166.18	1902.88	6729.80	1.20	0.34	0.33	0.35	0.81	45.96	75.06	38.66	50.89
Hmarginatum	95	178	271	365	24.07	7.59	8.00	13.73	14.13	1546.29	1780.82	428.37	457.53	-0.32	4.49	11.85	19.60	20.99	4220.02	1546.29	1780.82	468.55	469.47	65.17	61.06	59.54	65.09	63.60	3617.46	4175.32	4218.76	4196.17	0.96	0.25	0.35	0.61	0.59	64.21	72.92	28.26	29.53
Hmarginatum	94	179	271	365	27.74	8.55	8.77	16.52	16.74	1931.08	2106.14	606.99	587.12	0.34	6.05	14.91	23.69	24.86	5211.63	1931.08	2106.14	634.24	595.10	66.32	46.94	46.19	66.08	64.06	3490.60	3405.95	4879.00	4436.66	1.20	0.34	0.45	0.76	0.72	78.14	86.77	32.48	34.15
Hmarginatum	87	173	238	305	21.63	6.80	2.95	6.28	11.12	2456.18	1994.91	1624.87	2152.09	11.99	14.79	24.22	28.80	30.35	8129.52	2456.18	1994.91	1624.87	2152.09	86.00	16.20	13.43	44.97	68.79	1782.95	1532.03	2044.25	10869.92	1.63	0.86	0.45	0.28	0.94	130.97	104.77	74.45	73.28
Hmarginatum	97	147	266	316	26.73	8.53	8.85	8.74	15.15	1259.25	3239.07	759.86	1241.80	4.95	9.05	17.59	27.18	29.22	6424.41	1259.25	3239.07	759.86	1241.80	81.73	1.95	8.84	57.47	71.81	1154.10	1913.58	2360.41	10843.77	1.19	0.38	0.55	0.22	0.72	52.39	123.41	31.61	43.14
Hmarginatum	88	171	242	299	19.77	6.54	3.08	5.41	10.36	2123.86	1970.85	1242.00	2024.84	10.43	13.20	21.40	26.08	27.75	7272.10	2123.86	1970.85	1242.00	2024.84	67.25	37.50	18.02	28.66	23.53	2338.18	1046.19	2710.14	10192.01	0.82	0.44	0.31	0.11	0.44	79.50	71.74	40.54	66.39
Hmarginatum	95	177	269	365	27.59	8.67	8.89	16.33	16.54	2004.95	2284.70	796.18	762.55	2.22	7.66	16.37	25.56	26.75	5787.25	2004.95	2284.70	796.18	762.55	80.38	25.24	35.21	76.62	74.18	2626.02	2679.76	5676.20	5333.15	1.30	0.36	0.51	0.80	0.78	85.48	98.50	38.06	38.98
Hmarginatum	99	149	262	316	28.80	8.94	9.16	9.54	16.34	1212.53	3003.90	725.27	960.83	2.61	7.24	15.49	26.32	28.47	5832.39	1212.53	3003.90	725.27	960.83	65.48	12.14	14.10	47.85	63.35	1379.65	3119.15	2116.45	9687.97	0.95	0.32	0.47	0.13	0.57	42.82	93.97	27.63	38.24
Hmarginatum	96	176	265	316	26.98	8.62	8.59	8.43	15.95	1903.39	2174.41	685.04	885.92	2.17	7.26	15.52	24.93	26.17	5581.45	1903.39	2174.41	685.04	885.92	74.17	18.27	23.90	52.02	69.42	2426.18	2515.81	1907.67	9452.94	1.22	0.35	0.50	0.25	0.78	79.57	90.00	33.08	40.45
Hmarginatum	96	146	223	273	22.44	6.98	1.00	8.72	12.60	879.23	1671.64	840.51	981.13	1.05	4.58	12.01	19.57	21.63	4306.68	879.23	1671.64	840.51	981.13	12.63	1.49	2.49	2.65	10.01	2082.94	3154.07	2097.67	8970.59	0.48	0.26	0.05	0.28	0.19	23.46	43.61	20.29	38.19
Hmarginatum	96	177	268	365	27.41	8.63	8.99	16.15	16.51	2011.96	2295.98	847.23	813.12	2.71	7.99	16.56	25.97	27.13	5905.32	2011.96	2295.98	847.23	813.12	81.37	19.39	30.07	77.66	74.50	2410.94	2490.51	5850.14	5585.04	1.28	0.36	0.53	0.76	0.76	86.03	98.34	40.25	40.14
Hmarginatum	98	148	217	267	26.30	8.35	1.67	10.52	15.19	1013.26	1693.85	992.20	1095.84	0.36	4.75	12.80	22.35	24.28	4740.18	1013.26	1693.85	992.20	1116.66	46.73	22.24	10.32	12.04	46.49	1695.45	3081.07	1699.70	9859.88	0.66	0.22	0.13	0.29	0.41	29.93	42.46	26.56	45.14
Hmarginatum	95	145	221	271	27.17	8.58	1.28	10.29	15.90	1228.04	2160.35	1177.09	1762.70	3.76	8.85	17.51	26.82	28.20	6236.60	1228.04	2160.35	1177.09	1762.70	84.95	10.32	7.34	19.63	79.13	1237.16	2414.45	834.04	11846.81	1.28	0.34	0.25	0.48	0.79	54.63	89.68	50.24	78.85
Hmarginatum	99	149	263	315	29.41	9.61	9.92	9.59	16.09	1209.39	3070.68	675.92	919.61	2.45	6.60	15.25	26.36	29.18	5805.96	1209.39	3070.68	675.92	919.61	62.81	17.16	19.52	45.31	60.62	1543.63	3497.03	1995.73	9344.35	0.95	0.34	0.48	0.16	0.51	41.23	98.16	23.78	35.79
Hmarginatum	96	146	266	316	26.67	8.40	8.51	8.61	14.72	1130.59	2971.51	649.73	909.82	2.81	6.96	15.35	24.68	26.78	5595.78	1130.59	2971.51	649.73	909.82	77.48	14.19	23.01	54.37	70.70	1363.20	3356.58	2000.85	9675.81	1.08	0.37	0.50	0.18	0.64	48.07	112.91	29.91	41.24
Hmarginatum	99	149	262	316	29.67	9.54	9.71	9.76	16.36	1245.34	3113.12	738.30	999.88	2.90	7.43	15.78	27.14	29.61	6024.62	1245.34	3113.12	738.30	999.88	70.87	10.90	14.83	52.54	66.85	1354.84	2934.39	2157.78	9959.98	1.05	0.38	0.54	0.12	0.59	45.42	102.62	27.64	38.01
Hmarginatum	96	146	219	269	28.10	8.74	1.36	10.56	17.04	1198.66	2003.82	1149.74	1545.76	2.00	7.49	16.34	26.08	27.15	5809.27	1198.66	2003.82	1149.74	1545.76	79.62	29.52	9.80	35.49	77.11	1587.20	3520.08	949.45	10326.77	1.33	0.34	0.30	0.50	0.87	55.52	84.03	50.80	79.39
Hmarginatum	94	144	227	277	23.85	7.43	0.32	8.67	14.58	1290.77	2401.97	1215.02	2199.38	7.11	11.89	19.99	27.80	28.70	7010.97	1290.77	2401.97	1215.02	2199.38	94.80	6.31	17.41	18.79	71.38	1141.27	854.64	1002.60	13391.38	1.21	0.36	0.26	0.37	0.79	54.28	91.52	45.75	74.38
Hmarginatum	98	148	217	267	26.36	8.86	1.05	10.40	15.24	1188.92	1947.96	1154.46	1707.19	3.55	7.70	16.04	25.86	27.86	5909.31	1188.92	1947.96	1154.46	1707.19	78.04	11.10	1.74	14.88	76.14	1242.58	2060.60	997.84	12092.70	0.92	0.30	0.11	0.41	0.53	40.26	63.40	37.02	55.20
Hmarginatum	96	175	264	316	26.85	8.90	8.79	8.58	14.93	1843.24	2181.84	687.18	910.59	2.65	7.32	15.24	24.50	26.35	5556.35	1843.24	2181.84	687.18	910.59	86.62	12.76	21.85	60.43	81.59	1882.58	2157.46	1965.64	10430.19	1.24	0.34	0.53	0.28	0.76	79.17	92.72	33.26	41.65
Hmarginatum	94	144	225	275	29.98	9.42	0.76	10.98	18.12	1148.26	2184.51	1069.21	1104.21	-0.24	5.76	15.72	25.63	26.79	5475.44	1148.26	2184.51	1069.21	1157.63	67.18	50.95	14.98	40.35	66.52	1645.98	4701.83	1117.57	8949.31	1.38	0.38	0.32	0.48	0.85	54.03	93.60	47.61	67.05
Hmarginatum	86	175	238	306	20.68	6.27	2.43	6.10	11.20	2344.77	1766.62	1521.70	1847.40	10.01	13.13	22.43	26.47	27.91	7390.50	2344.77	1766.62	1521.70	1847.40	88.47	32.88	13.52	45.78	49.19	2040.75	554.47	2689.33	11174.59	1.48	0.75	0.35	0.21	0.88	115.33	84.51	66.67	57.91
Hmarginatum	91	141	236	286	33.56	10.51	2.26	10.15	18.75	1567.53	3448.31	1358.28	1993.43	6.11	11.31	24.17	34.11	36.67	8255.55	1567.53	3448.31	1358.28	1993.43	92.04	4.54	6.84	26.83	79.53	1036.52	1670.87	903.32	12815.44	2.71	0.87	0.51	0.43	1.77	111.01	215.97	84.91	97.71
Hmarginatum	93	143	228	278	33.25	10.45	0.06	11.59	20.33	1293.83	2545.95	1166.24	1210.86	-0.16	6.58	18.07	28.52	29.75	6179.35	1293.83	2545.95	1166.24	1266.91	76.07	21.13	12.36	14.00	70.85	1379.02	2780.32	855.40	11408.39	2.04	0.63	0.48	0.57	1.36	81.41	135.54	65.47	86.98
Hmarginatum	99	149	262	316	29.10	9.13	9.34	9.57	16.21	1195.10	2983.50	700.18	904.80	2.26	6.82	15.04	26.03	28.37	5714.99	1195.10	2983.50	700.18	904.80	65.41	13.57	15.31	47.88	63.57	1429.72	3222.91	2134.83	9715.76	1.00	0.36	0.51	0.11	0.57	43.82	97.28	27.36	37.87
Hmarginatum	98	148	264	314	25.92	8.37	8.60	8.52	13.34	1058.16	2784.30	581.91	843.61	2.74	5.68	13.81	23.10	26.33	5206.44	1058.16	2784.30	581.91	843.61	9.52	4.27	4.62	0.54	5.25	2115.71	4952.36	2294.84	7136.15	0.62	0.35	0.40	0.13	0.21	31.09	83.45	17.22	37.76
Hmarginatum	95	145	221	271	23.63	7.51	1.01	8.91	13.80	1057.86	1867.71	1009.51	1483.78	3.05	7.34	15.00	23.10	24.37	5340.09	1057.86	1867.71	1009.51	1483.78	93.87	18.99	17.07	33.20	88.33	1267.46	3201.94	761.22	11232.28	0.99	0.27	0.18	0.35	0.62	44.97	73.20	40.18	67.03
Hmarginatum	91	141	233	283	28.30	8.53	0.22	10.40	17.74	879.45	1981.96	799.53	272.15	-4.28	1.81	12.22	20.56	21.52	4155.80	879.45	1981.96	799.53	558.38	87.41	58.63	22.79	67.22	62.16	1171.79	6816.71	1908.60	6577.50	0.91	0.23	0.23	0.21	0.59	35.07	66.39	30.01	38.41
Hmarginatum	94	144	227	277	26.97	8.36	0.65	10.08	16.43	1005.96	2001.33	946.45	897.71	-0.64	4.73	13.97	22.72	23.98	4839.55	1005.96	2001.33	946.45	960.04	62.17	23.71	18.46	7.94	59.32	1460.33	3119.20	1471.83	10447.29	0.87	0.20	0.18	0.31	0.54	35.02	65.42	33.00	47.55
Hmarginatum	98	148	264	316	28.26	8.79	8.99	9.32	15.88	1141.08	2923.82	642.01	823.05	1.77	6.37	14.67	24.95	27.18	5464.66	1141.08	2923.82	642.01	823.05	61.70	16.59	16.93	43.27	61.28	1458.35	3634.37	2021.26	9421.29	0.91	0.31	0.43	0.12	0.54	39.59	89.61	24.65	34.04
Hmarginatum	95	178	269	365	27.58	8.47	8.70	16.51	16.74	1977.44	2195.07	738.67	702.62	1.51	7.08	15.80	24.83	25.99	5558.47	1977.44	2195.07	741.80	702.62	77.67	34.31	42.00	75.24	73.03	3043.02	2980.43	5495.00	5042.35	1.25	0.35	0.48	0.77	0.76	84.31	93.84	37.85	37.67
Hmarginatum	96	146	217	267	29.08	9.17	1.54	10.95	17.48	1212.59	1977.55	1171.14	1511.74	1.53	7.12	16.19	26.43	27.55	5785.80	1212.59	1977.55	1171.14	1514.25	75.71	35.06	8.59	39.01	74.68	1719.60	3706.66	1089.53	10043.55	1.38	0.38	0.31	0.54	0.89	56.75	82.66	51.87	78.48
Hmarginatum	96	176	268	365	27.09	8.54	8.88	15.89	16.24	1993.67	2336.37	875.88	845.75	3.13	8.31	16.77	26.08	27.28	5987.74	1993.67	2336.37	875.88	845.75	82.80	14.27	24.78	79.05	76.11	2212.67	2397.09	6091.02	5914.46	1.27	0.34	0.52	0.76	0.76	84.92	99.37	40.32	40.20
Hmarginatum	86	173	242	301	22.21	7.33	2.92	6.35	12.44	2405.79	2033.27	1379.47	1945.99	9.69	13.37	23.09	28.23	29.35	7669.58	2405.79	2033.27	1379.47	1945.99	111.60	15.40	27.31	52.68	92.67	1389.92	1733.09	1425.66	12036.42	1.67	0.82	0.41	0.18	1.03	132.75	106.97	68.20	75.51
Hmarginatum	100	150	262	315	30.56	9.71	10.06	10.14	16.83	1284.44	3200.80	742.31	1063.31	3.11	7.57	16.22	27.83	30.79	6216.28	1284.44	3200.80	742.31	1063.31	73.53	10.39	14.96	53.36	68.86	1363.28	2869.58	2120.45	10244.50	1.12	0.40	0.58	0.20	0.61	49.01	115.30	28.34	43.16
Hmarginatum	97	147	265	315	26.94	8.82	8.98	8.95	13.92	1070.42	2863.35	574.91	762.56	2.16	5.23	13.95	23.52	26.72	5209.83	1070.42	2863.35	574.91	762.56	11.16	4.65	4.74	0.80	6.51	2109.49	5042.48	2301.37	7153.94	0.67	0.37	0.41	0.12	0.25	30.82	83.47	16.31	31.51
Hmarginatum	96	177	268	365	27.53	8.59	8.97	16.13	16.50	2033.18	2326.06	873.99	845.88	3.00	8.37	16.85	26.18	27.47	6015.02	2033.18	2326.06	873.99	845.88	84.19	18.01	29.97	79.81	76.65	2377.70	2482.58	6002.21	5771.43	1.32	0.36	0.53	0.79	0.79	87.40	99.78	40.69	40.55
Hmarginatum	87	173	239	303	22.10	7.17	3.27	6.07	11.27	2489.23	2059.83	1576.24	2211.79	12.08	14.90	24.50	29.29	30.97	8236.77	2489.23	2059.83	1576.24	2211.79	92.41	27.99	6.37	48.51	64.19	1581.22	708.14	2173.41	12148.30	1.70	0.81	0.48	0.23	0.99	133.16	108.20	73.45	68.69
Hmarginatum	87	173	239	303	22.10	7.17	3.27	6.07	11.27	2489.23	2059.83	1576.24	2211.79	12.08	14.90	24.50	29.29	30.97	8236.77	2489.23	2059.83	1576.24	2211.79	92.41	27.99	6.37	48.51	64.19	1581.22	708.14	2173.41	12148.30	1.70	0.81	0.48	0.23	0.99	133.16	108.20	73.45	68.69
Hmarginatum	100	150	262	316	30.58	9.58	9.99	10.24	17.03	1284.41	3182.42	752.20	1045.50	2.97	7.61	16.18	27.80	30.56	6190.34	1284.41	3182.42	752.20	1045.50	75.12	10.95	16.09	55.52	69.87	1368.64	2897.91	2177.16	10180.26	1.14	0.39	0.56	0.19	0.65	49.01	112.33	29.24	41.53
Hmarginatum	96	146	218	268	26.63	8.35	1.44	10.13	15.68	1201.02	1996.66	1158.80	1733.61	3.47	8.19	16.73	26.09	27.45	6000.52	1201.02	1996.66	1158.80	1733.61	79.66	11.26	4.95	18.60	76.55	1318.94	2458.19	991.46	11849.95	1.21	0.34	0.23	0.47	0.76	52.91	81.08	48.17	76.50
Hmarginatum	94	179	272	365	27.44	8.40	8.76	16.29	16.64	1907.72	2096.68	581.32	577.65	0.28	5.91	14.79	23.38	24.56	5145.67	1907.72	2096.68	609.52	586.03	66.80	51.86	49.81	66.69	64.03	3692.48	3689.56	4855.64	4462.58	1.15	0.31	0.41	0.74	0.70	76.15	85.29	32.05	34.43
Hmarginatum	94	174	224	274	29.03	7.84	1.92	10.40	17.97	1708.10	1219.25	950.59	819.67	-1.98	4.51	13.61	22.20	23.51	4764.04	1708.10	1219.25	950.59	960.07	75.12	74.23	11.24	57.73	64.66	3884.99	3370.87	1784.23	7651.30	1.23	0.35	0.36	0.40	0.83	70.49	48.92	40.06	58.33
Hmarginatum	96	175	263	316	29.18	9.51	9.28	9.24	16.46	1956.67	2282.81	733.35	879.95	2.07	7.28	15.87	26.00	27.79	5783.03	1956.67	2282.81	733.35	879.95	89.26	37.55	53.67	56.51	82.80	2810.23	3257.13	1698.12	8953.21	1.46	0.41	0.63	0.31	0.90	87.53	101.41	36.82	39.39
Hmarginatum	96	146	217	267	28.74	8.99	1.58	10.78	17.39	1180.93	1918.71	1144.32	1437.64	1.13	6.82	15.69	25.62	26.76	5604.86	1180.93	1918.71	1144.32	1448.23	73.86	40.11	8.03	41.52	73.45	1744.57	3907.24	1186.00	9876.66	1.35	0.36	0.33	0.53	0.87	54.88	79.84	50.73	76.91
Hmarginatum	98	148	264	316	28.21	8.82	9.00	9.33	15.76	1134.47	2916.14	635.54	814.21	1.75	6.28	14.56	24.83	27.13	5435.50	1134.47	2916.14	635.54	814.21	61.56	17.25	17.72	42.81	61.17	1500.75	3760.81	2040.13	9455.04	0.88	0.28	0.42	0.13	0.53	38.67	87.54	24.39	33.62
Hmarginatum	91	141	233	283	29.80	9.00	0.16	10.80	18.37	912.35	2065.89	819.56	246.64	-4.62	1.66	12.52	21.28	22.48	4289.83	912.35	2065.89	819.56	557.54	56.29	21.37	17.32	8.99	51.65	1501.22	3716.22	1581.60	9936.71	1.21	0.37	0.34	0.27	0.81	46.21	83.52	37.10	47.37
Hmarginatum	96	176	267	365	27.28	8.52	8.81	15.76	16.05	1722.39	2019.51	568.88	535.51	-0.05	5.12	13.46	22.63	24.11	4839.60	1722.39	2019.51	605.32	544.74	67.88	56.63	56.14	67.88	66.58	3561.54	4078.98	4717.80	4420.21	1.18	0.32	0.48	0.71	0.71	71.82	83.40	31.10	30.55
Hmarginatum	96	146	218	268	28.63	9.15	1.44	10.90	17.04	1235.09	2053.51	1193.42	1644.23	2.47	7.83	16.81	27.05	28.19	6034.45	1235.09	2053.51	1193.42	1644.23	84.83	23.48	8.84	32.93	81.57	1563.56	3216.43	914.69	11074.15	1.36	0.36	0.30	0.53	0.87	56.26	85.40	52.11	79.68
Hmarginatum	96	146	266	316	28.96	9.23	9.25	9.05	17.30	1220.67	3130.23	697.47	894.76	1.86	7.44	16.36	26.65	27.77	5872.30	1220.67	3130.23	697.47	894.76	79.11	31.72	46.07	57.29	73.73	1687.61	4585.61	1780.07	8764.76	1.41	0.38	0.58	0.31	0.88	56.88	135.30	35.50	44.91
Hmarginatum	95	178	267	365	26.71	8.34	8.35	15.79	15.80	1915.76	2098.15	760.68	696.44	1.76	7.06	15.22	24.01	25.30	5414.08	1915.76	2098.15	760.87	696.44	73.48	23.02	26.83	72.68	69.80	2744.96	2737.71	5847.49	5521.22	1.21	0.35	0.49	0.75	0.71	78.49	86.10	36.02	34.64
Hmarginatum	95	178	267	365	28.91	8.84	8.88	17.40	17.44	1998.28	2175.86	726.86	646.90	0.77	6.57	15.62	25.04	26.29	5512.71	1998.28	2175.86	746.31	650.94	71.11	46.72	50.87	70.91	68.90	3608.69	3493.61	5176.44	4563.86	1.34	0.39	0.53	0.84	0.80	83.27	91.11	36.70	35.14
Hmarginatum	95	178	269	365	28.06	8.82	9.04	16.70	16.91	1999.33	2218.97	732.15	694.18	1.37	7.00	15.82	25.18	26.31	5591.40	1999.33	2218.97	737.45	694.54	77.85	36.66	44.12	75.60	73.39	3197.81	3091.81	5540.28	5021.22	1.29	0.36	0.50	0.79	0.77	84.85	94.47	37.26	37.08
Hmarginatum	96	168	266	316	25.94	8.59	8.69	8.40	14.46	1597.01	2292.37	608.61	812.86	2.15	6.39	14.47	23.44	25.37	5248.25	1597.01	2292.37	608.61	812.86	71.97	21.12	26.07	50.79	67.27	2389.17	3097.80	1944.63	9413.97	0.96	0.31	0.43	0.16	0.59	60.46	81.28	27.06	37.44
Hmarginatum	99	149	262	315	29.26	9.42	9.55	9.64	16.08	1205.09	3032.50	694.99	925.61	2.45	6.74	15.21	26.29	28.93	5788.59	1205.09	3032.50	694.99	925.61	65.64	18.68	21.51	47.48	63.02	1590.92	3643.23	2042.76	9589.77	0.98	0.35	0.49	0.15	0.54	41.83	97.06	24.79	35.27
Hmarginatum	99	149	263	316	29.20	9.28	9.59	9.75	15.98	1184.95	3012.53	668.79	883.94	2.22	6.51	14.94	25.85	28.61	5682.42	1184.95	3012.53	668.79	883.94	62.66	15.19	16.23	44.63	61.70	1527.95	3545.03	2145.17	9658.50	0.98	0.32	0.49	0.18	0.55	41.77	99.10	25.07	36.68
Hmarginatum	92	161	235	285	25.15	8.57	2.55	7.38	13.29	1688.24	2081.72	1017.86	1600.59	5.41	8.70	18.07	25.74	28.09	6302.89	1688.24	2081.72	1017.86	1600.59	62.08	15.94	7.98	19.96	38.83	2102.66	1600.42	1846.46	11310.75	0.71	0.40	0.17	0.24	0.32	50.09	59.03	24.85	46.83
Hmarginatum	85	175	240	304	19.94	6.25	2.44	5.89	10.41	1859.67	1474.79	1103.39	1175.79	5.43	8.53	17.36	20.99	22.45	5544.22	1859.67	1474.79	1103.39	1175.79	75.53	11.24	10.61	32.55	63.69	2225.77	1869.58	1987.65	10797.98	0.79	0.37	0.21	0.14	0.45	67.14	53.26	37.85	40.85
Hmarginatum	97	176	261	316	26.89	8.59	8.36	8.48	15.62	1844.71	2061.27	722.38	851.52	2.06	6.97	14.73	24.41	25.77	5413.92	1844.71	2061.27	722.38	851.52	83.08	27.70	37.68	54.90	77.04	2618.28	2859.66	1876.80	9529.36	1.19	0.35	0.51	0.22	0.76	76.06	83.09	34.34	38.55
Hmarginatum	86	174	239	304	19.97	6.25	2.63	5.79	10.18	1973.66	1596.59	1225.05	1452.87	7.37	10.16	18.91	22.75	24.31	6171.82	1973.66	1596.59	1225.05	1452.87	77.29	10.06	7.36	35.80	65.83	2075.31	1716.13	1997.06	11119.46	0.83	0.43	0.23	0.15	0.45	70.91	56.98	39.23	43.04
Hmarginatum	100	150	262	315	31.02	10.29	10.61	10.28	16.85	1279.44	3207.17	717.97	991.61	2.72	6.96	15.82	27.89	31.02	6122.53	1279.44	3207.17	717.97	991.61	74.38	17.37	24.06	54.97	68.24	1589.49	3407.27	2066.80	9880.25	1.11	0.42	0.57	0.20	0.58	47.08	112.49	26.08	39.10
Hmarginatum	96	146	221	271	25.02	8.17	0.72	9.48	14.76	1141.35	2007.58	1091.97	1622.41	3.52	7.80	16.13	24.92	26.48	5778.05	1141.35	2007.58	1091.97	1622.41	78.74	13.07	3.11	16.00	74.97	1315.25	2440.07	1012.17	12151.07	0.85	0.28	0.13	0.35	0.50	36.63	60.40	31.90	48.42
Hmarginatum	95	177	269	365	25.25	8.09	8.31	14.40	14.62	1659.78	1919.34	542.63	535.48	0.40	5.24	12.98	21.27	22.74	4634.33	1659.78	1919.34	565.18	539.41	73.95	43.82	44.54	73.95	73.06	3116.59	3522.66	5238.14	5086.64	1.02	0.28	0.41	0.62	0.60	66.75	76.37	29.50	29.60
Hmarginatum	95	178	267	365	28.99	9.22	9.21	17.21	17.19	2005.79	2193.03	727.63	654.40	0.91	6.61	15.54	25.27	26.56	5540.68	2005.79	2193.03	743.56	657.19	72.42	46.21	51.04	72.07	69.91	3627.44	3476.35	5266.35	4620.45	1.35	0.38	0.54	0.82	0.79	84.88	94.22	37.48	37.02
Hmarginatum	91	141	232	282	28.99	8.92	0.25	10.59	17.86	953.97	2118.55	875.85	473.80	-3.19	2.87	13.45	22.14	23.26	4561.82	953.97	2118.55	875.85	682.87	80.45	60.05	20.06	62.13	63.17	1311.06	6548.11	1798.62	7298.24	1.01	0.29	0.24	0.26	0.65	39.25	74.32	32.87	41.90
Hmarginatum	97	147	265	316	26.84	8.58	8.77	8.84	15.26	1273.29	3246.18	790.74	1266.49	5.09	9.27	17.78	27.43	29.43	6500.05	1273.29	3246.18	790.74	1266.49	84.28	2.56	8.79	60.40	75.17	1202.49	2054.40	2459.82	11306.79	1.21	0.39	0.56	0.21	0.74	53.78	124.24	33.16	43.06
Hmarginatum	100	150	262	315	31.08	10.20	10.53	10.20	16.82	1265.71	3178.75	705.77	965.09	2.50	6.89	15.55	27.60	30.74	6042.73	1265.71	3178.75	705.77	965.09	73.95	14.13	19.84	54.89	68.31	1522.91	3176.09	2141.60	10174.47	1.10	0.41	0.58	0.19	0.58	47.03	111.40	26.44	39.87
Hmarginatum	95	179	268	365	28.72	8.76	8.94	17.23	17.40	1987.96	2129.41	680.96	619.71	0.47	6.32	15.28	24.58	25.83	5393.28	1987.96	2129.41	706.81	626.55	68.52	52.40	53.74	68.52	66.96	3847.79	3704.52	5017.69	4462.42	1.28	0.37	0.50	0.81	0.78	82.25	88.74	36.19	35.36
Hmarginatum	95	179	269	365	27.63	8.44	8.72	16.39	16.67	1985.27	2153.90	726.94	694.09	1.43	7.01	15.65	24.53	25.83	5507.49	1985.27	2153.90	732.06	694.23	78.55	35.01	41.51	76.59	74.14	3174.58	3029.53	5663.20	5215.01	1.27	0.34	0.48	0.80	0.77	83.32	91.83	36.93	37.91
Hmarginatum	100	150	262	315	30.36	9.75	10.17	10.06	16.71	1247.23	3111.81	702.94	951.21	2.47	6.71	15.48	27.10	30.06	5941.52	1247.23	3111.81	702.94	951.21	70.03	20.82	25.64	51.21	65.83	1655.22	3739.97	2016.86	9670.78	1.07	0.38	0.55	0.18	0.58	45.15	105.87	25.49	37.18
Hmarginatum	94	144	229	279	29.01	8.68	0.69	10.97	18.17	1011.34	2071.59	946.60	699.54	-2.22	3.84	13.94	23.05	24.25	4802.61	1011.34	2071.59	946.60	847.32	64.34	56.24	18.27	47.52	63.33	1557.48	5381.07	1714.61	8405.64	1.06	0.26	0.23	0.33	0.68	41.18	75.02	35.95	47.32
Hmarginatum	94	153	225	275	25.65	8.49	0.05	9.15	13.16	1465.36	2134.28	1127.93	1895.59	6.16	9.21	18.21	26.41	29.38	6531.76	1465.36	2134.28	1127.93	1895.59	51.15	13.14	9.63	17.52	31.60	2006.79	2066.43	1910.92	11111.57	0.82	0.48	0.13	0.40	0.31	53.75	76.89	35.99	73.36
Hmarginatum	94	144	227	277	30.42	9.39	0.58	11.17	18.62	1130.45	2232.96	1050.15	973.60	-0.95	5.13	15.57	25.43	26.74	5385.96	1130.45	2232.96	1050.15	1055.24	65.46	55.53	18.44	42.11	65.46	1716.26	5195.93	1362.22	8823.55	1.35	0.38	0.30	0.44	0.84	52.13	91.85	44.12	59.40
Hmarginatum	95	179	269	365	27.69	8.39	8.63	16.61	16.86	1933.03	2096.14	660.23	626.50	0.65	6.31	15.04	23.93	25.13	5284.70	1933.03	2096.14	680.34	631.28	69.79	51.05	51.67	69.78	68.11	3745.50	3676.73	5093.93	4627.49	1.21	0.33	0.47	0.76	0.72	79.12	87.32	35.72	36.79
Hmarginatum	94	179	271	365	27.98	8.73	8.97	16.57	16.80	1948.00	2124.92	610.92	590.56	0.38	6.05	15.01	23.90	25.15	5252.96	1948.00	2124.92	637.56	597.92	68.48	55.47	54.62	68.43	66.33	3894.88	3862.36	4931.35	4476.95	1.23	0.35	0.46	0.78	0.73	78.69	87.39	31.89	33.56
Hmarginatum	95	177	268	365	28.79	9.19	9.27	17.10	17.18	2041.24	2305.13	784.89	727.81	1.68	7.29	16.37	26.08	27.30	5799.00	2041.24	2305.13	786.16	727.81	81.26	37.10	46.40	78.73	76.19	3187.19	3186.90	5669.66	5145.02	1.38	0.38	0.54	0.83	0.82	87.06	99.67	37.06	37.21
Hmarginatum	96	146	219	269	27.21	8.37	1.55	10.35	16.18	1250.64	2094.03	1210.66	1869.22	4.02	9.18	17.70	27.13	28.42	6331.11	1250.64	2094.03	1210.66	1869.22	88.45	10.12	8.58	21.79	83.87	1307.39	2502.47	928.00	12398.07	1.30	0.35	0.28	0.51	0.82	55.80	86.62	51.62	83.07
Hmarginatum	94	181	273	365	28.37	8.54	9.03	16.71	17.20	1885.12	2004.84	459.27	484.20	-1.05	5.09	13.90	22.55	23.90	4877.24	1885.12	2004.84	526.33	512.58	68.80	68.65	60.89	66.05	57.61	4352.22	4348.33	4331.74	4121.43	1.16	0.33	0.43	0.75	0.69	74.67	80.88	29.15	32.14
Hmarginatum	94	181	273	365	28.37	8.54	9.03	16.71	17.20	1885.12	2004.84	459.27	484.20	-1.05	5.09	13.90	22.55	23.90	4877.24	1885.12	2004.84	526.33	512.58	68.80	68.65	60.89	66.05	57.61	4352.22	4348.33	4331.74	4121.43	1.16	0.33	0.43	0.75	0.69	74.67	80.88	29.15	32.14
Hmarginatum	95	178	268	365	27.57	8.72	8.81	16.23	16.32	2051.62	2270.44	849.85	805.09	2.68	8.17	16.62	25.76	27.08	5914.43	2051.62	2270.44	849.85	805.09	84.89	24.18	34.66	81.26	78.19	2695.58	2736.53	6041.55	5764.41	1.33	0.38	0.55	0.78	0.76	87.37	97.78	39.65	39.88
Hmarginatum	96	146	218	268	27.28	8.41	1.75	10.50	15.95	1257.82	2082.58	1221.07	1913.37	4.27	9.26	17.74	27.26	28.69	6380.75	1257.82	2082.58	1221.07	1913.37	90.18	8.98	9.89	22.75	85.84	1300.32	2463.16	926.25	12490.39	1.30	0.37	0.28	0.53	0.81	55.17	84.43	50.27	79.87
Hmarginatum	95	145	221	271	23.66	7.44	1.11	8.94	13.74	1059.18	1872.53	1011.39	1495.89	3.14	7.41	15.05	23.13	24.45	5360.07	1059.18	1872.53	1011.39	1495.89	96.93	20.48	18.00	34.86	91.57	1319.81	3402.94	822.68	11647.00	1.01	0.28	0.20	0.36	0.63	44.72	72.43	39.40	65.13
Hmarginatum	96	175	268	365	26.56	8.54	8.89	15.39	15.74	1922.07	2312.65	847.52	818.43	3.04	7.95	16.33	25.55	26.81	5838.08	1922.07	2312.65	847.52	818.43	82.18	16.92	25.74	79.13	76.07	2384.77	2667.46	6215.91	6009.40	1.20	0.32	0.51	0.70	0.70	79.49	95.62	37.52	37.49
Hmarginatum	96	177	267	365	25.42	8.11	8.29	14.85	15.02	1684.02	1921.60	591.40	557.59	0.51	5.48	13.10	21.89	23.09	4727.22	1684.02	1921.60	610.50	561.76	70.92	46.85	47.32	70.92	70.28	3316.95	3767.54	5183.40	5005.76	1.02	0.27	0.40	0.62	0.62	66.95	76.12	31.65	31.21
Hmarginatum	87	173	238	305	20.67	6.44	2.84	5.98	10.39	2341.08	1911.44	1554.62	2078.15	11.65	14.25	23.18	27.42	29.08	7791.08	2341.08	1911.44	1554.62	2078.15	92.13	30.07	9.39	49.86	58.49	1911.78	686.75	2580.71	12081.42	1.44	0.73	0.39	0.22	0.85	119.15	93.84	69.82	71.17
Hmarginatum	96	146	217	267	28.66	8.97	1.57	10.73	17.29	1223.55	1986.52	1187.16	1606.82	2.06	7.62	16.58	26.56	27.67	5913.25	1223.55	1986.52	1187.16	1606.82	83.04	29.11	8.11	36.66	81.45	1637.79	3503.63	1073.81	11012.12	1.38	0.38	0.31	0.54	0.89	56.24	81.94	51.36	76.53
Hmarginatum	93	143	227	277	34.04	10.98	0.35	11.51	20.61	1244.69	2436.88	1093.28	912.44	-1.89	4.57	16.61	27.62	28.77	5734.29	1244.69	2436.88	1093.28	1048.17	70.80	26.23	17.37	11.42	68.89	1473.39	3131.41	1312.06	11342.78	1.76	0.61	0.43	0.54	1.15	68.69	112.05	52.72	69.45
Hmarginatum	100	150	262	315	30.14	9.62	10.03	9.90	16.71	1237.19	3078.59	697.94	940.28	2.36	6.70	15.33	26.88	29.67	5882.96	1237.19	3078.59	697.94	940.28	71.31	21.84	26.98	51.72	67.02	1680.44	3861.63	2015.61	9742.06	1.05	0.37	0.53	0.17	0.58	44.56	103.48	25.48	36.49
Hmarginatum	85	174	241	304	20.21	6.59	2.50	5.99	11.29	2327.93	1851.12	1401.89	1835.26	9.69	13.09	22.20	26.52	27.54	7326.75	2327.93	1851.12	1401.89	1835.26	113.49	23.79	12.31	60.86	89.71	1330.03	1056.03	1849.87	13073.97	1.48	0.77	0.35	0.18	0.89	118.65	90.50	63.32	62.99
Hmarginatum	96	146	217	267	27.69	8.89	1.84	10.95	15.20	1253.32	2119.94	1220.79	1887.07	4.51	8.57	17.51	27.24	29.61	6386.62	1253.32	2119.94	1220.79	1887.07	85.90	5.08	4.27	9.29	81.96	1238.20	1694.88	920.36	13442.12	1.26	0.40	0.23	0.55	0.73	52.39	81.26	47.09	70.54
Hmarginatum	94	179	274	365	27.68	8.54	9.15	16.10	16.71	1882.35	2112.65	512.64	551.39	-0.09	5.65	14.51	23.15	24.43	5055.92	1882.35	2112.65	550.32	563.90	67.56	61.28	57.86	67.52	63.47	4058.85	4171.28	4721.89	4383.98	1.14	0.32	0.43	0.73	0.68	74.41	84.77	28.86	32.52
Hmarginatum	99	149	262	315	29.41	9.49	9.61	9.77	15.95	1189.94	3016.23	676.51	883.65	2.23	6.36	14.92	26.01	28.89	5697.93	1189.94	3016.23	676.51	883.65	66.99	18.70	21.08	47.27	65.01	1598.51	3782.36	2082.53	9893.24	0.95	0.33	0.49	0.15	0.51	40.69	95.41	24.12	35.05
Hmarginatum	94	176	226	276	21.75	6.84	0.17	7.70	12.77	2050.96	1399.18	1137.97	2211.87	7.72	11.82	19.01	25.78	27.04	6708.79	2050.96	1399.18	1137.97	2211.87	68.63	17.03	5.23	19.92	46.38	2441.01	962.33	1589.59	12341.25	1.07	0.44	0.21	0.39	0.65	87.92	56.56	43.50	88.79
Hmarginatum	92	142	231	281	22.95	7.30	0.25	8.12	13.71	1079.94	2229.52	995.89	1473.07	3.90	8.19	16.59	23.78	24.98	5698.77	1079.94	2229.52	995.89	1473.07	79.52	15.67	8.31	14.10	74.67	1286.62	3113.95	988.45	11941.86	0.72	0.25	0.11	0.21	0.43	32.96	62.67	27.29	43.24
Hmarginatum	97	174	266	316	26.98	8.63	8.98	8.61	15.60	1808.75	2249.94	649.22	907.92	2.38	7.18	15.30	24.66	26.39	5549.24	1808.75	2249.94	649.22	907.92	97.03	23.07	40.04	63.05	89.16	2256.22	2791.60	1922.19	10401.67	1.30	0.35	0.56	0.29	0.82	81.40	99.70	33.24	43.49
Hmarginatum	79	180	251	301	15.42	4.94	1.22	4.91	9.37	2593.45	1899.88	1181.73	2178.78	12.58	16.00	23.70	26.01	26.61	7761.34	2593.45	1899.88	1181.73	2178.78	83.64	14.61	14.83	39.35	64.52	2630.76	1857.98	1715.12	11189.51	0.71	0.32	0.13	0.19	0.39	95.24	69.87	40.36	67.43
Hmarginatum	86	174	238	305	21.73	6.90	2.83	6.20	11.21	2455.79	1917.10	1590.86	2022.46	11.13	14.12	23.74	28.13	29.58	7890.34	2455.79	1917.10	1590.86	2022.46	95.62	31.03	8.95	51.20	63.15	1778.17	681.61	2484.03	12456.33	1.65	0.84	0.43	0.21	0.99	131.89	97.95	75.95	70.29
Hmarginatum	99	149	262	316	29.40	9.37	9.55	9.69	16.13	1190.66	2993.79	687.30	877.82	2.11	6.61	14.84	26.01	28.56	5681.52	1190.66	2993.79	687.30	877.82	68.15	16.88	18.97	49.54	66.23	1558.41	3632.61	2195.08	10045.86	1.00	0.35	0.51	0.15	0.55	42.57	97.99	25.93	36.13
Hmarginatum	96	146	266	316	26.59	8.68	8.71	8.71	14.85	1245.53	3247.90	758.65	1217.68	4.91	9.02	17.55	27.04	29.04	6394.80	1245.53	3247.90	758.65	1217.68	85.81	3.18	9.37	61.62	76.89	1249.70	2216.81	2489.86	11529.46	1.21	0.40	0.56	0.22	0.71	52.30	124.25	31.87	42.11
Hmarginatum	93	177	230	280	24.78	7.96	0.45	8.49	14.37	2113.38	1509.38	1103.71	1849.06	5.59	10.33	18.57	26.08	27.57	6485.65	2113.38	1509.38	1103.71	1849.06	111.59	9.46	19.83	25.43	94.89	1827.15	1729.52	604.87	13292.60	1.54	0.45	0.26	0.40	0.97	107.19	77.14	53.36	79.89
Hmarginatum	96	178	265	316	26.58	8.49	8.44	8.14	15.62	1811.06	1978.95	608.87	701.01	0.92	6.11	13.94	23.13	24.41	5052.55	1811.06	1978.95	608.87	714.79	73.80	34.56	36.09	50.59	72.11	3096.25	3213.97	1750.62	9431.94	1.16	0.33	0.46	0.23	0.75	74.73	81.61	30.80	37.50
Hmarginatum	93	143	228	278	24.15	7.82	0.23	8.42	14.64	1301.27	2489.31	1209.89	2141.78	6.98	11.61	20.21	28.08	29.04	7045.79	1301.27	2489.31	1209.89	2141.78	98.73	6.77	18.13	19.22	75.23	1234.78	1065.35	1087.29	14079.93	1.21	0.39	0.21	0.32	0.81	56.19	95.49	45.72	72.24
Hmarginatum	84	175	240	305	17.17	5.28	1.91	5.17	9.10	2390.26	1813.36	1523.72	2190.53	12.87	15.64	23.52	26.44	27.56	7824.96	2390.26	1813.36	1523.72	2190.53	94.15	35.57	12.35	47.85	54.91	2076.72	690.55	2639.98	12137.91	1.08	0.53	0.25	0.19	0.63	94.62	72.48	53.97	55.42
Hmarginatum	95	177	269	365	25.78	8.10	8.35	14.76	15.02	1646.24	1900.69	500.52	490.45	-0.20	4.77	12.71	21.07	22.57	4539.44	1646.24	1900.69	540.23	500.89	70.05	61.88	59.86	69.94	68.20	3796.68	4387.83	4763.76	4612.06	1.06	0.29	0.41	0.66	0.64	66.48	75.96	27.99	28.07
Hmarginatum	94	144	226	276	26.85	8.60	0.43	9.92	16.03	1088.48	2124.73	1021.12	1193.12	1.13	6.08	15.40	24.31	25.74	5349.92	1088.48	2124.73	1021.12	1196.07	71.97	14.50	19.68	6.29	64.12	1541.51	2466.26	1419.21	12138.99	0.98	0.24	0.20	0.37	0.58	38.69	73.13	36.23	51.42
Hmarginatum	89	139	235	285	25.16	7.99	0.45	8.82	15.79	837.11	1929.69	749.94	370.19	-2.95	2.54	12.18	19.37	20.03	4020.00	837.11	1929.69	749.94	563.41	68.63	35.85	24.21	31.41	65.31	1243.98	5194.78	1702.62	9454.14	0.76	0.22	0.16	0.16	0.51	31.66	62.30	26.89	34.24
Hmarginatum	94	179	270	365	27.32	8.48	8.58	16.25	16.34	1960.56	2123.05	682.44	647.88	1.12	6.71	15.32	23.99	25.21	5369.65	1960.56	2123.05	693.03	649.25	76.09	41.59	45.09	75.10	73.30	3486.59	3401.20	5599.20	5163.32	1.23	0.35	0.46	0.78	0.73	80.41	88.55	34.49	35.46
Hmarginatum	86	136	239	289	18.72	6.44	1.16	6.16	11.64	1217.89	2753.22	1134.69	2101.68	9.27	13.33	21.06	26.32	26.57	7116.96	1217.89	2753.22	1134.69	2101.68	126.86	18.86	18.40	49.75	99.06	1058.04	1010.92	910.57	14681.21	1.35	0.41	0.23	0.32	0.83	66.24	150.65	58.98	78.48
Hmarginatum	100	150	262	315	30.35	9.76	10.18	10.01	16.69	1251.00	3119.09	707.01	964.75	2.55	6.82	15.54	27.18	30.12	5969.90	1251.00	3119.09	707.01	964.75	73.43	21.50	26.55	52.99	69.10	1691.57	3886.32	2074.85	10056.86	1.07	0.38	0.55	0.18	0.58	45.15	105.87	25.49	37.18
Hmarginatum	95	179	268	365	29.21	8.89	9.02	17.50	17.63	1989.93	2141.25	661.20	609.08	0.21	6.17	15.20	24.66	25.94	5387.25	1989.93	2141.25	694.33	619.11	69.47	59.00	58.09	69.47	67.04	4116.81	4052.65	5025.83	4511.03	1.31	0.37	0.51	0.82	0.79	82.22	89.94	35.04	35.35
Hmarginatum	100	150	261	315	31.25	10.27	10.42	10.52	16.84	1273.73	3181.87	728.07	967.72	2.58	6.78	15.66	27.76	30.99	6078.14	1273.73	3181.87	728.07	967.72	73.58	18.58	23.45	54.41	68.93	1669.65	3596.89	2187.35	10280.41	1.10	0.43	0.58	0.21	0.56	46.89	112.29	26.25	39.31
Hmarginatum	95	145	219	269	28.84	9.29	1.20	10.66	17.48	1150.23	1960.21	1103.94	1277.31	0.41	6.24	15.34	25.19	26.18	5437.60	1150.23	1960.21	1103.94	1308.05	69.65	54.05	10.95	48.74	69.65	1870.99	4840.97	1480.50	9514.31	1.32	0.36	0.31	0.49	0.85	53.85	81.46	49.39	73.93
Hmarginatum	92	163	237	287	26.15	8.75	3.03	7.46	13.76	1790.10	2144.44	1037.47	1614.69	5.54	8.95	18.73	26.40	28.99	6499.07	1790.10	2144.44	1037.47	1614.69	65.83	12.52	8.23	19.30	45.07	2273.29	1751.45	1881.57	11830.69	0.91	0.39	0.23	0.25	0.44	60.08	70.72	30.75	48.80
Hmarginatum	96	175	266	316	26.91	8.80	8.91	8.44	15.79	1953.58	2307.35	712.27	1022.11	3.19	8.06	16.46	26.00	27.24	5924.35	1953.58	2307.35	712.27	1022.11	82.75	19.53	28.34	54.47	76.50	2554.43	2849.07	2070.64	10298.77	1.22	0.36	0.52	0.26	0.76	81.46	95.22	33.14	44.33
Hmarginatum	85	177	249	299	18.13	5.80	2.46	4.96	10.38	2183.26	1822.19	1031.83	1837.07	9.22	12.74	20.47	24.17	25.31	6791.08	2183.26	1822.19	1031.83	1837.07	90.37	21.94	12.39	35.90	64.12	2366.56	1182.57	1769.97	12479.41	0.85	0.33	0.25	0.11	0.49	73.97	63.07	33.09	47.42
Hmarginatum	95	178	266	316	26.82	8.43	8.33	8.17	15.78	1949.86	2118.30	675.68	873.72	2.15	7.37	15.59	24.43	25.76	5550.94	1949.86	2118.30	675.68	873.72	78.58	26.27	31.19	52.38	74.29	2947.03	2985.71	1972.13	9984.84	1.23	0.36	0.49	0.26	0.79	79.87	86.96	32.81	39.74
Hmarginatum	95	178	266	316	26.82	8.43	8.33	8.17	15.78	1949.86	2118.30	675.68	873.72	2.15	7.37	15.59	24.43	25.76	5550.94	1949.86	2118.30	675.68	873.72	78.58	26.27	31.19	52.38	74.29	2947.03	2985.71	1972.13	9984.84	1.23	0.36	0.49	0.26	0.79	79.87	86.96	32.81	39.74
Hmarginatum	95	178	266	316	26.82	8.43	8.33	8.17	15.78	1949.86	2118.30	675.68	873.72	2.15	7.37	15.59	24.43	25.76	5550.94	1949.86	2118.30	675.68	873.72	78.58	26.27	31.19	52.38	74.29	2947.03	2985.71	1972.13	9984.84	1.23	0.36	0.49	0.26	0.79	79.87	86.96	32.81	39.74
Hmarginatum	95	178	266	316	26.82	8.43	8.33	8.17	15.78	1949.86	2118.30	675.68	873.72	2.15	7.37	15.59	24.43	25.76	5550.94	1949.86	2118.30	675.68	873.72	78.58	26.27	31.19	52.38	74.29	2947.03	2985.71	1972.13	9984.84	1.23	0.36	0.49	0.26	0.79	79.87	86.96	32.81	39.74
Hmarginatum	95	178	266	316	26.82	8.43	8.33	8.17	15.78	1949.86	2118.30	675.68	873.72	2.15	7.37	15.59	24.43	25.76	5550.94	1949.86	2118.30	675.68	873.72	78.58	26.27	31.19	52.38	74.29	2947.03	2985.71	1972.13	9984.84	1.23	0.36	0.49	0.26	0.79	79.87	86.96	32.81	39.74
Hmarginatum	96	177	265	316	27.01	8.38	8.40	8.39	16.03	1941.01	2165.90	702.26	926.94	2.42	7.60	15.81	24.95	26.28	5667.86	1941.01	2165.90	702.26	926.94	80.49	24.10	30.36	54.19	75.41	2811.80	2916.13	2030.32	10135.29	1.26	0.35	0.52	0.26	0.81	80.89	90.38	33.87	41.61
Hmarginatum	95	180	270	365	28.84	8.50	8.91	17.22	17.63	1952.50	2089.73	589.07	578.26	-0.20	5.89	14.83	23.83	25.16	5212.68	1952.50	2089.73	632.76	593.19	69.44	66.43	62.74	69.44	65.01	4386.74	4315.94	4800.02	4383.54	1.28	0.36	0.50	0.80	0.76	80.31	87.38	32.89	34.61
Hmarginatum	96	175	266	316	26.94	8.68	8.81	8.34	15.85	1937.20	2286.90	704.22	994.71	2.96	7.94	16.26	25.73	26.96	5852.91	1937.20	2286.90	704.22	994.71	82.03	20.42	28.06	54.55	76.31	2608.80	2894.45	2071.45	10330.81	1.26	0.36	0.52	0.27	0.80	82.02	95.72	33.63	42.78
Hmarginatum	94	144	225	275	25.52	8.19	0.39	9.28	14.59	1289.35	2415.01	1207.58	2072.09	6.40	10.62	19.43	27.90	29.64	6888.03	1289.35	2415.01	1207.58	2072.09	99.79	6.38	15.87	17.26	77.86	1226.73	1042.28	1033.69	14568.59	1.27	0.39	0.23	0.42	0.77	55.03	96.25	46.44	71.95
Hmarginatum	85	173	240	303	19.82	6.38	2.59	5.72	10.06	1840.89	1544.22	1102.73	1240.88	5.93	8.76	17.57	21.31	22.89	5658.10	1840.89	1544.22	1102.73	1240.88	81.25	11.06	13.82	32.74	70.60	2279.80	2253.30	1943.01	11435.05	0.78	0.36	0.22	0.16	0.40	66.70	56.49	37.22	42.41
Hmarginatum	99	149	225	275	18.25	6.05	0.16	7.33	11.18	930.05	1672.58	915.98	1542.96	4.46	7.49	13.98	20.42	21.85	4990.75	930.05	1672.58	915.98	1542.96	49.53	14.55	7.51	22.80	27.47	1990.83	2091.42	1866.96	11954.97	0.43	0.28	0.05	0.27	0.14	22.57	44.28	20.87	41.52
Hmarginatum	87	173	238	304	21.07	6.55	2.84	5.90	10.88	2371.59	1928.00	1550.09	2083.03	11.44	14.20	23.42	27.81	29.33	7837.34	2371.59	1928.00	1550.09	2083.03	96.65	30.97	8.97	51.28	63.16	1893.91	718.25	2554.36	12756.67	1.52	0.76	0.40	0.22	0.90	125.27	98.05	72.10	73.34
Hmarginatum	94	144	224	274	29.85	9.45	0.80	10.89	17.99	1137.45	2134.99	1061.00	1081.43	-0.39	5.56	15.43	25.35	26.47	5390.96	1137.45	2134.99	1061.00	1140.86	70.95	62.77	16.95	51.60	70.88	1831.70	5572.10	1404.53	9081.71	1.33	0.37	0.30	0.46	0.83	52.42	88.43	45.82	64.56
Hmarginatum	96	146	220	270	23.77	7.34	1.13	8.93	14.41	1086.54	1835.89	1046.21	1581.32	3.19	7.86	15.38	23.62	24.55	5469.02	1086.54	1835.89	1046.21	1581.32	89.99	15.34	7.80	16.74	87.41	1209.31	2013.98	993.36	13664.42	1.10	0.30	0.21	0.41	0.72	48.65	74.92	43.48	69.43
Hmarginatum	95	179	268	365	27.37	8.51	8.63	16.22	16.34	2033.72	2192.43	814.66	767.59	2.29	7.81	16.22	25.14	26.46	5747.72	2033.72	2192.43	814.66	767.59	85.30	32.52	41.04	82.71	79.87	3095.92	3077.59	6054.16	5742.70	1.28	0.36	0.51	0.78	0.75	84.22	92.11	38.51	38.80
Hmarginatum	95	179	268	365	27.37	8.51	8.63	16.22	16.34	2033.72	2192.43	814.66	767.59	2.29	7.81	16.22	25.14	26.46	5747.72	2033.72	2192.43	814.66	767.59	85.30	32.52	41.04	82.71	79.87	3095.92	3077.59	6054.16	5742.70	1.28	0.36	0.51	0.78	0.75	84.22	92.11	38.51	38.80
Hmarginatum	96	146	218	268	26.83	8.29	1.72	10.31	15.75	1196.63	1989.11	1164.70	1731.91	3.39	8.39	16.68	26.03	27.39	5992.86	1196.63	1989.11	1164.70	1731.91	87.94	14.56	6.84	23.30	85.06	1402.36	2767.84	1067.78	12691.03	1.22	0.33	0.26	0.48	0.77	51.53	78.91	47.05	73.78
Hmarginatum	84	175	240	305	16.64	5.10	1.86	5.09	8.84	2406.06	1823.72	1543.22	2266.92	13.48	16.15	23.82	26.60	27.71	7945.88	2406.06	1823.72	1543.22	2266.92	97.00	35.86	11.47	50.12	58.32	2068.95	717.99	2659.31	12548.65	0.93	0.45	0.23	0.20	0.50	87.59	67.24	49.53	53.75
Hmarginatum	84	175	240	305	16.64	5.10	1.86	5.09	8.84	2406.06	1823.72	1543.22	2266.92	13.48	16.15	23.82	26.60	27.71	7945.88	2406.06	1823.72	1543.22	2266.92	97.00	35.86	11.47	50.12	58.32	2068.95	717.99	2659.31	12548.65	0.93	0.45	0.23	0.20	0.50	87.59	67.24	49.53	53.75
Hmarginatum	84	175	240	305	16.64	5.10	1.86	5.09	8.84	2406.06	1823.72	1543.22	2266.92	13.48	16.15	23.82	26.60	27.71	7945.88	2406.06	1823.72	1543.22	2266.92	97.00	35.86	11.47	50.12	58.32	2068.95	717.99	2659.31	12548.65	0.93	0.45	0.23	0.20	0.50	87.59	67.24	49.53	53.75
Hmarginatum	94	163	223	273	26.26	8.85	0.37	9.70	13.95	1864.64	1890.86	1239.48	2208.52	7.22	11.02	19.83	28.33	30.78	7104.18	1864.64	1890.86	1239.48	2208.52	89.30	7.76	5.07	9.57	79.88	1560.44	1252.73	1006.51	14128.69	1.34	0.45	0.21	0.52	0.74	83.78	83.23	51.52	84.34
Hmarginatum	94	163	223	273	26.26	8.85	0.37	9.70	13.95	1864.64	1890.86	1239.48	2208.52	7.22	11.02	19.83	28.33	30.78	7104.18	1864.64	1890.86	1239.48	2208.52	89.30	7.76	5.07	9.57	79.88	1560.44	1252.73	1006.51	14128.69	1.34	0.45	0.21	0.52	0.74	83.78	83.23	51.52	84.34
Hmarginatum	99	149	226	276	17.88	5.80	0.18	7.27	10.73	893.85	1644.33	871.94	1452.00	4.24	7.02	13.41	19.60	21.23	4794.21	893.85	1644.33	871.94	1452.00	37.20	16.07	6.07	22.58	15.07	2220.04	2387.54	2066.96	11342.82	0.40	0.29	0.05	0.30	0.08	19.47	42.18	18.05	34.75
Hmarginatum	86	174	238	305	21.71	6.85	2.79	6.19	11.25	2457.25	1916.44	1592.67	2024.14	11.11	14.14	23.76	28.13	29.57	7894.57	2457.25	1916.44	1592.67	2024.14	97.13	29.82	7.42	52.51	66.37	1864.46	797.51	2532.07	12836.96	1.62	0.81	0.42	0.19	0.97	130.97	97.07	75.51	68.86
Hmarginatum	86	174	238	305	21.99	7.07	2.94	6.23	11.29	2459.07	1920.01	1586.66	1998.91	10.95	13.93	23.67	28.18	29.63	7868.93	2459.07	1920.01	1586.66	1998.91	98.79	31.86	9.70	52.50	65.12	1866.27	716.25	2579.64	12894.83	1.66	0.84	0.42	0.23	1.00	130.45	97.68	75.11	69.13
Hmarginatum	86	174	238	305	21.99	7.07	2.94	6.23	11.29	2459.07	1920.01	1586.66	1998.91	10.95	13.93	23.67	28.18	29.63	7868.93	2459.07	1920.01	1586.66	1998.91	98.79	31.86	9.70	52.50	65.12	1866.27	716.25	2579.64	12894.83	1.66	0.84	0.42	0.23	1.00	130.45	97.68	75.11	69.13
Hmarginatum	94	144	227	277	35.33	11.03	0.52	12.95	21.94	1131.07	2277.14	1038.09	456.21	-4.93	2.27	14.48	25.99	27.21	5149.85	1131.07	2277.14	1038.09	785.39	71.51	26.89	21.84	10.22	68.21	1559.22	3168.31	1594.45	11714.07	1.57	0.45	0.41	0.50	1.02	54.60	90.91	44.13	46.82
Hmarginatum	96	175	269	365	26.62	8.54	9.06	14.88	15.39	1896.00	2324.94	815.36	826.03	3.14	7.93	16.21	25.13	26.83	5800.08	1896.00	2324.94	815.36	826.03	103.22	20.41	38.64	95.76	94.53	2202.23	2752.66	6546.35	6603.30	1.30	0.34	0.54	0.76	0.76	83.96	101.68	37.44	38.07
Hmarginatum	99	149	263	315	29.25	9.36	9.69	9.53	15.92	1182.76	3012.42	656.52	877.11	2.18	6.33	14.86	25.83	28.66	5661.02	1182.76	3012.42	656.52	877.11	69.96	20.84	23.15	48.92	68.25	1666.20	4049.88	2114.71	10270.54	0.90	0.31	0.46	0.16	0.49	39.53	94.07	23.12	34.88
Hmarginatum	86	173	243	300	22.24	7.30	2.93	6.19	12.78	2451.03	2087.32	1363.04	2015.87	9.91	13.78	23.57	28.74	29.74	7820.29	2451.03	2087.32	1363.04	2015.87	128.08	19.03	34.42	57.89	105.98	1387.57	1939.46	1441.53	13328.07	1.55	0.72	0.38	0.14	0.99	121.82	99.17	61.91	71.04
Hmarginatum	100	150	261	315	30.82	10.03	10.14	10.25	16.87	1271.91	3156.58	737.37	999.15	2.69	7.21	15.72	27.69	30.59	6091.53	1271.91	3156.58	737.37	999.15	78.81	15.79	20.67	57.56	73.98	1572.31	3435.56	2244.31	10864.35	1.11	0.42	0.56	0.17	0.60	48.31	111.19	28.05	40.90
Hmarginatum	96	177	268	365	27.27	8.63	8.94	15.97	16.28	2046.73	2349.99	903.16	882.78	3.41	8.76	17.10	26.43	27.70	6117.38	2046.73	2349.99	903.16	882.78	89.53	23.83	36.15	85.14	82.18	2711.94	2958.25	6338.35	6163.90	1.31	0.36	0.54	0.77	0.77	86.81	100.47	40.07	41.09
Hmarginatum	96	146	217	267	26.51	8.48	1.62	10.30	14.90	1241.90	2073.13	1210.12	1945.01	4.86	8.95	17.59	26.91	28.91	6376.57	1241.90	2073.13	1210.12	1945.01	88.00	5.01	7.97	5.05	83.78	1296.96	1575.12	963.99	14264.26	1.21	0.39	0.22	0.52	0.73	53.05	80.12	46.88	74.92
Hmarginatum	84	177	241	306	19.22	5.73	2.04	5.86	10.42	1757.59	1317.66	1021.43	943.82	3.97	7.35	16.01	19.15	20.47	4978.13	1757.59	1317.66	1021.43	943.82	70.51	16.75	9.36	25.71	53.76	2988.80	1874.71	2456.59	10839.56	0.78	0.40	0.19	0.10	0.48	64.96	47.55	36.81	38.65
Hmarginatum	100	150	222	272	23.07	7.81	0.03	8.95	15.04	932.53	1557.12	902.76	992.61	-0.08	4.77	12.04	20.72	21.37	4353.31	932.53	1557.12	902.76	1029.74	63.14	22.95	6.69	15.07	63.02	1681.09	3068.31	1626.03	11745.88	0.72	0.22	0.07	0.28	0.49	34.39	51.79	29.35	47.06
Hmarginatum	96	146	217	267	27.85	8.84	1.94	11.01	15.30	1250.18	2114.99	1219.24	1867.22	4.35	8.50	17.46	27.16	29.54	6357.35	1250.18	2114.99	1219.24	1867.22	88.32	8.41	2.94	15.13	85.25	1329.06	2209.67	1052.07	13522.14	1.24	0.40	0.23	0.55	0.72	52.16	80.59	46.83	71.70
Hmarginatum	84	175	240	305	16.46	5.15	1.94	5.01	8.73	2403.28	1818.62	1539.48	2269.16	13.54	16.11	23.76	26.57	27.64	7936.63	2403.28	1818.62	1539.48	2269.16	97.60	36.13	11.35	50.61	58.67	2099.47	732.33	2690.66	12649.69	0.90	0.46	0.22	0.19	0.49	88.15	66.63	49.53	53.81
Hmarginatum	96	178	267	365	25.18	7.83	8.03	14.94	15.14	1687.09	1869.79	582.93	543.31	0.35	5.33	13.01	21.54	22.66	4662.36	1687.09	1869.79	606.05	549.50	71.78	45.61	43.41	71.21	70.37	3498.46	3808.28	5539.48	5342.73	1.00	0.29	0.40	0.61	0.61	67.03	73.24	31.74	30.20
Hmarginatum	95	145	223	273	32.60	10.20	0.89	11.98	19.70	1322.04	2400.12	1232.68	1463.80	1.04	7.25	18.09	29.14	30.48	6335.59	1322.04	2400.12	1232.68	1477.76	87.30	8.42	13.61	7.24	79.94	1352.06	1711.26	1014.12	14056.64	2.09	0.62	0.45	0.70	1.40	85.85	133.16	71.24	101.40
Hmarginatum	92	142	231	281	28.53	8.73	0.26	10.35	17.93	893.83	1916.08	809.26	301.83	-4.32	2.05	12.00	20.47	21.43	4145.46	893.83	1916.08	809.26	590.62	80.15	58.03	24.03	57.95	69.26	1339.28	6459.25	2062.95	8295.81	0.98	0.27	0.24	0.27	0.64	37.08	66.89	31.34	38.28
Hmarginatum	100	150	261	315	30.27	9.63	9.86	10.09	16.70	1246.30	3082.60	723.77	961.54	2.50	6.85	15.46	27.06	29.90	5942.38	1246.30	3082.60	723.77	961.54	75.64	23.34	28.46	54.08	71.50	1739.60	4083.18	2111.60	10290.61	1.07	0.36	0.54	0.17	0.60	45.29	103.86	26.81	37.74
Hmarginatum	96	146	217	267	26.67	8.28	1.68	10.18	15.73	1177.13	1922.88	1144.70	1667.53	2.98	7.88	16.23	25.60	26.83	5824.46	1177.13	1922.88	1144.70	1667.53	84.68	18.32	6.01	24.85	82.86	1504.18	3022.79	1177.86	12507.01	1.20	0.35	0.25	0.49	0.75	52.30	77.61	47.56	77.47
Hmarginatum	96	146	221	271	27.06	8.23	1.34	10.27	16.16	1222.19	2111.47	1168.40	1748.32	3.58	8.65	17.30	26.53	27.91	6159.41	1222.19	2111.47	1168.40	1748.32	90.69	16.18	8.53	24.61	85.70	1449.12	3029.90	1015.40	12736.79	1.28	0.33	0.25	0.48	0.81	54.91	88.57	50.24	79.69
Hmarginatum	51	101	263	315	27.00	9.65	0.40	9.09	5.58	580.36	4038.71	646.69	433.79	3.05	6.96	14.60	25.27	27.92	5650.42	580.36	4038.71	646.69	433.79	73.95	36.55	15.99	47.60	31.96	2073.44	5132.97	2325.66	8770.10	0.89	0.29	0.49	0.16	0.24	21.05	147.51	25.65	26.29
Hmarginatum	94	144	226	276	23.74	7.60	0.09	8.48	14.50	1302.02	2391.53	1222.17	2233.82	7.26	11.84	20.08	28.01	28.87	7052.68	1302.02	2391.53	1222.17	2233.82	100.45	5.64	15.99	16.06	80.15	1252.43	1159.49	1064.82	14781.67	1.16	0.39	0.20	0.36	0.76	55.33	91.65	45.66	76.99
Hmarginatum	100	150	263	315	29.81	9.79	10.22	9.93	16.70	1224.61	3074.56	667.73	910.94	2.16	6.46	15.21	26.66	29.45	5807.57	1224.61	3074.56	667.73	910.94	68.69	19.83	24.18	46.71	65.60	1761.60	4281.24	2136.12	10164.19	1.00	0.39	0.53	0.15	0.54	42.77	99.89	23.07	33.23
Hmarginatum	93	143	230	280	30.22	9.27	0.03	10.75	18.40	1133.74	2336.31	1023.06	957.30	-0.70	5.24	15.95	25.41	26.79	5438.41	1133.74	2336.31	1023.06	1027.44	69.11	56.37	22.22	41.14	69.11	1756.40	5787.12	1331.49	9433.35	1.34	0.40	0.29	0.39	0.84	52.95	96.51	43.42	58.27
Hmarginatum	97	176	262	316	26.96	8.59	8.47	8.55	15.63	1760.95	1998.87	649.89	709.24	1.05	5.96	13.80	23.39	24.85	5067.78	1760.95	1998.87	649.89	719.92	79.80	59.29	63.47	51.72	78.44	3758.71	4317.07	1493.21	8763.74	1.16	0.32	0.49	0.23	0.75	73.26	81.84	32.41	37.18
Hmarginatum	89	139	239	289	28.92	9.09	1.72	9.25	17.45	1509.25	3377.44	1344.82	2144.57	7.55	13.39	24.59	32.68	33.86	8266.79	1509.25	3377.44	1344.82	2144.57	116.00	17.87	9.94	41.03	91.04	1078.92	1119.89	1159.08	14973.51	2.44	0.78	0.44	0.32	1.71	108.59	213.42	87.53	107.37
Hmarginatum	99	149	262	316	29.24	9.20	9.39	9.83	16.15	1178.18	2963.05	678.36	846.64	1.93	6.27	14.75	25.70	28.30	5598.99	1178.18	2963.05	678.36	846.64	70.23	21.91	24.16	50.13	68.69	1705.75	4168.53	2221.73	10279.04	0.95	0.32	0.48	0.15	0.53	40.35	92.78	24.69	33.74
Hmarginatum	94	144	226	276	25.64	8.25	0.34	9.44	15.62	1061.49	2034.92	992.49	1201.75	1.24	6.37	15.04	23.61	24.60	5214.42	1061.49	2034.92	992.49	1203.75	73.01	15.76	19.44	5.03	66.86	1588.21	2680.81	1497.17	12584.64	0.90	0.22	0.19	0.31	0.55	39.44	71.14	36.48	59.77
Hmarginatum	95	178	268	365	25.90	7.91	8.05	15.43	15.57	1848.77	2036.23	709.01	659.34	1.47	6.66	14.74	23.13	24.33	5201.31	1848.77	2036.23	711.73	659.34	75.96	34.10	35.35	75.79	74.34	3226.43	3398.77	6024.92	5773.74	1.12	0.32	0.43	0.71	0.68	74.87	81.58	34.81	33.00
Hmarginatum	95	178	268	365	25.90	7.91	8.05	15.43	15.57	1848.77	2036.23	709.01	659.34	1.47	6.66	14.74	23.13	24.33	5201.31	1848.77	2036.23	711.73	659.34	75.96	34.10	35.35	75.79	74.34	3226.43	3398.77	6024.92	5773.74	1.12	0.32	0.43	0.71	0.68	74.87	81.58	34.81	33.00
Hmarginatum	100	150	262	315	31.10	10.23	10.55	10.31	16.87	1279.69	3211.21	719.14	996.40	2.72	7.01	15.84	27.87	31.03	6132.76	1279.69	3211.21	719.14	996.40	78.78	20.46	26.39	57.05	73.43	1721.03	3871.05	2192.21	10627.11	1.11	0.42	0.57	0.20	0.58	47.08	112.49	26.08	39.10
Hmarginatum	96	177	265	316	27.08	8.63	8.65	8.45	15.50	1749.58	1985.94	583.74	635.97	0.54	5.61	13.56	22.64	24.35	4921.12	1749.58	1985.94	583.74	661.23	77.46	61.28	62.79	51.92	76.69	3888.74	4361.19	1415.28	8758.96	1.18	0.32	0.49	0.25	0.75	73.47	82.35	30.14	35.01
Hmarginatum	100	150	263	315	29.76	9.83	10.22	9.93	16.73	1225.90	3075.96	669.03	915.78	2.16	6.52	15.23	26.71	29.42	5816.24	1225.90	3075.96	669.03	915.78	69.06	19.68	23.97	46.85	66.01	1767.07	4297.03	2154.25	10246.63	1.00	0.39	0.53	0.15	0.54	43.28	101.03	23.60	34.74
Hmarginatum	81	131	242	292	17.04	5.86	0.72	5.88	10.71	1342.18	3221.94	1290.82	2522.48	13.01	16.96	24.62	28.62	28.83	8276.00	1342.18	3221.94	1290.82	2522.48	141.10	17.11	33.77	59.75	110.22	1198.23	1698.49	1010.67	14597.90	1.24	0.40	0.15	0.32	0.79	68.81	164.53	64.06	86.42
Hmarginatum	100	150	262	315	31.00	10.10	10.48	10.24	16.89	1274.25	3189.26	716.62	982.89	2.63	6.90	15.78	27.73	30.82	6089.76	1274.25	3189.26	716.62	982.89	77.03	21.10	25.81	55.86	72.72	1735.02	3920.85	2205.98	10668.03	1.12	0.41	0.59	0.19	0.59	47.80	113.42	26.85	40.36
Hmarginatum	85	176	239	307	19.83	5.92	2.17	5.95	10.65	1839.35	1375.87	1128.33	1048.18	4.74	7.94	16.80	20.40	21.89	5325.39	1839.35	1375.87	1128.33	1048.18	81.30	23.72	15.15	29.75	48.13	3023.33	1398.65	2989.61	11131.42	1.00	0.55	0.25	0.15	0.61	79.34	55.07	44.61	38.45
Hmarginatum	96	146	218	268	27.04	8.31	1.76	10.38	15.81	1260.62	2087.61	1227.81	1954.93	4.53	9.48	17.91	27.29	28.76	6436.44	1260.62	2087.61	1227.81	1954.93	95.35	10.74	11.85	25.51	91.21	1405.79	2795.51	1048.40	13242.79	1.29	0.36	0.26	0.52	0.80	54.40	83.71	50.00	77.93
Hmarginatum	90	140	234	284	25.78	7.29	0.88	9.80	16.01	801.76	1862.22	751.88	323.57	-3.42	2.32	11.68	18.69	19.96	3905.31	801.76	1862.22	751.88	548.33	64.22	40.68	27.38	42.02	60.75	1458.85	6146.29	2150.76	8750.88	0.71	0.12	0.22	0.18	0.48	27.47	54.32	26.38	35.85
Hmarginatum	90	140	234	284	25.78	7.29	0.88	9.80	16.01	801.76	1862.22	751.88	323.57	-3.42	2.32	11.68	18.69	19.96	3905.31	801.76	1862.22	751.88	548.33	64.22	40.68	27.38	42.02	60.75	1458.85	6146.29	2150.76	8750.88	0.71	0.12	0.22	0.18	0.48	27.47	54.32	26.38	35.85
Hmarginatum	92	142	232	282	33.37	10.06	0.25	12.13	20.48	1078.17	2359.01	967.83	477.29	-4.03	2.89	14.75	24.81	26.23	5070.40	1078.17	2359.01	967.83	742.95	74.78	28.52	22.82	12.74	69.88	1526.50	3612.22	1591.99	11782.76	1.51	0.44	0.40	0.39	0.97	54.42	98.62	43.92	50.50
Hmarginatum	84	176	239	305	15.27	4.62	1.67	4.58	8.05	2355.01	1709.94	1532.37	2284.35	13.77	16.23	23.28	25.69	26.73	7789.83	2355.01	1709.94	1532.37	2284.35	100.22	39.68	14.92	49.96	54.78	2315.41	645.84	2914.88	12699.52	0.79	0.38	0.20	0.18	0.41	76.15	57.65	43.93	50.89
Hmarginatum	96	179	268	365	30.91	9.59	9.94	18.22	18.56	2045.73	2242.29	645.45	628.16	-0.08	6.25	15.41	25.82	27.24	5557.62	2045.73	2242.29	686.94	642.25	73.07	61.04	60.59	73.07	69.87	4361.57	4184.11	5328.57	4685.84	1.48	0.40	0.62	0.87	0.86	88.12	98.57	34.18	36.35
Hmarginatum	94	179	272	365	27.07	8.23	8.58	16.03	16.38	1912.28	2104.18	611.66	611.49	0.69	6.32	14.95	23.39	24.60	5208.22	1912.28	2104.18	630.53	615.79	75.38	49.85	50.36	74.87	73.79	3851.11	3888.36	5604.48	5235.64	1.16	0.33	0.43	0.74	0.70	77.06	86.20	32.96	35.34
Hmarginatum	94	179	272	365	27.07	8.23	8.58	16.03	16.38	1912.28	2104.18	611.66	611.49	0.69	6.32	14.95	23.39	24.60	5208.22	1912.28	2104.18	630.53	615.79	75.38	49.85	50.36	74.87	73.79	3851.11	3888.36	5604.48	5235.64	1.16	0.33	0.43	0.74	0.70	77.06	86.20	32.96	35.34
Hmarginatum	96	146	217	267	27.79	8.76	1.94	10.92	15.34	1255.93	2120.24	1226.00	1894.56	4.48	8.64	17.62	27.25	29.61	6401.96	1255.93	2120.24	1226.00	1894.56	90.18	7.25	2.90	12.20	86.86	1334.52	2025.98	1052.69	14113.54	1.25	0.38	0.23	0.52	0.75	53.02	81.61	47.63	72.72
Hmarginatum	91	167	237	287	21.75	7.43	2.24	6.39	11.92	1510.88	1587.96	810.70	1107.76	3.00	6.36	14.46	20.97	22.56	4949.04	1510.88	1587.96	810.70	1107.76	36.92	13.71	9.78	7.28	24.71	3134.39	2800.97	2422.84	10220.17	0.48	0.31	0.13	0.17	0.26	38.39	37.77	16.93	39.63
Hmarginatum	84	175	240	305	16.40	5.16	1.95	4.91	8.60	2397.09	1814.99	1534.63	2271.01	13.58	16.13	23.67	26.51	27.58	7924.08	2397.09	1814.99	1534.63	2271.01	99.44	36.25	11.40	51.50	60.25	2164.77	772.81	2743.71	12933.67	0.88	0.45	0.22	0.18	0.47	85.66	65.09	47.67	52.33
Hmarginatum	88	138	235	285	26.95	8.74	0.47	9.51	17.01	720.77	1758.85	640.63	-189.25	-6.66	-0.61	9.82	17.49	18.02	3374.51	720.77	1758.85	640.63	305.39	84.30	41.40	36.72	55.57	64.84	1316.48	7180.98	2324.23	7768.09	0.67	0.18	0.17	0.11	0.49	27.61	52.17	24.00	29.18
Hmarginatum	97	176	266	316	26.04	8.31	8.64	8.14	15.15	1708.38	2020.50	573.97	721.39	1.16	5.99	13.66	22.77	24.28	4970.21	1708.38	2020.50	573.97	727.37	89.68	42.60	49.93	62.57	86.26	3163.26	3602.54	1749.31	10093.46	1.16	0.31	0.49	0.24	0.74	73.49	85.81	29.90	39.17
Hmarginatum	94	144	226	276	20.67	6.34	0.52	7.54	12.51	1145.63	2100.32	1086.52	2036.77	6.80	10.93	17.86	24.56	25.43	6283.57	1145.63	2100.32	1086.52	2036.77	70.41	8.75	12.07	19.05	49.80	1753.44	2123.27	1696.28	13042.91	0.92	0.39	0.15	0.33	0.54	49.63	81.23	40.30	83.60
Hmarginatum	96	177	266	316	25.91	8.15	8.25	7.90	15.35	1751.96	1975.62	585.13	693.02	0.95	5.98	13.77	22.66	23.90	4957.92	1751.96	1975.62	585.13	705.08	76.02	40.99	41.38	49.36	75.41	3349.81	3714.06	1757.77	9829.71	1.09	0.29	0.43	0.23	0.72	70.57	79.38	29.68	37.67
Hmarginatum	99	149	264	316	26.71	8.28	8.68	8.84	15.21	1147.97	2891.27	666.09	974.27	2.89	7.22	15.00	24.87	26.99	5612.70	1147.97	2891.27	666.09	974.27	75.19	23.26	31.43	50.83	70.90	1781.39	4601.31	2136.12	10166.28	0.98	0.30	0.46	0.16	0.59	43.79	100.00	27.70	42.21
Hmarginatum	96	177	268	365	25.37	7.96	8.34	14.57	14.94	1673.38	1933.14	577.34	566.23	0.60	5.40	13.19	21.66	23.07	4719.73	1673.38	1933.14	595.01	568.83	82.62	51.95	54.21	82.53	81.32	3528.92	4011.69	5669.35	5494.44	1.08	0.28	0.44	0.65	0.64	69.64	79.83	31.84	31.97
Hmarginatum	95	179	270	365	25.25	7.78	8.09	15.02	15.33	1775.60	1946.25	598.14	587.56	0.75	5.93	13.85	22.06	23.14	4873.43	1775.60	1946.25	612.49	590.64	74.22	40.79	38.46	73.55	72.51	3500.11	3681.70	5865.29	5689.87	1.03	0.27	0.38	0.66	0.64	70.05	77.07	30.92	31.56
Hmarginatum	96	176	264	316	26.54	8.73	8.56	8.30	15.39	1859.19	2111.42	678.18	854.69	2.13	7.00	14.97	24.43	25.68	5437.87	1859.19	2111.42	678.18	854.69	83.59	28.96	34.02	55.80	79.42	2961.69	3220.82	2059.98	10509.52	1.16	0.34	0.49	0.24	0.73	76.88	86.40	32.34	40.11
Hmarginatum	84	175	240	305	17.27	5.25	1.94	5.16	9.00	2362.01	1799.92	1507.83	2159.55	12.67	15.44	23.31	26.13	27.35	7737.43	2362.01	1799.92	1507.83	2159.55	96.31	34.02	11.59	48.98	57.71	2364.82	883.62	2803.40	12718.80	1.03	0.51	0.26	0.20	0.57	92.90	71.70	52.48	55.74
Hmarginatum	93	143	230	280	26.02	7.67	0.82	9.85	16.07	910.27	1904.01	852.59	670.46	-1.67	3.87	12.81	20.73	21.88	4385.53	910.27	1904.01	852.59	785.60	61.99	26.54	21.91	11.99	56.56	1695.95	4237.65	1931.15	10895.73	0.81	0.17	0.20	0.28	0.51	31.35	60.49	29.50	41.16
Hmarginatum	87	173	238	305	21.34	6.63	2.87	6.23	11.10	2389.68	1939.77	1578.70	2059.42	11.37	14.17	23.56	28.01	29.52	7871.92	2389.68	1939.77	1578.70	2059.42	100.73	30.10	7.06	55.09	69.68	1909.54	849.92	2653.78	13381.09	1.55	0.76	0.40	0.23	0.89	125.67	99.58	73.24	70.26
Hmarginatum	87	173	238	305	21.34	6.63	2.87	6.23	11.10	2389.68	1939.77	1578.70	2059.42	11.37	14.17	23.56	28.01	29.52	7871.92	2389.68	1939.77	1578.70	2059.42	100.73	30.10	7.06	55.09	69.68	1909.54	849.92	2653.78	13381.09	1.55	0.76	0.40	0.23	0.89	125.67	99.58	73.24	70.26
Hmarginatum	96	146	220	270	27.12	8.33	1.49	10.38	16.02	1239.64	2116.67	1194.23	1831.06	3.98	8.98	17.57	26.90	28.36	6289.01	1239.64	2116.67	1194.23	1831.06	92.39	16.31	10.53	26.52	88.09	1496.40	3180.86	1096.65	12989.03	1.28	0.33	0.25	0.48	0.81	54.91	87.31	50.73	80.47
Hmarginatum	97	147	263	316	26.76	8.40	8.34	8.59	15.70	1171.93	2917.30	728.80	964.98	2.79	7.62	15.65	25.44	26.69	5714.19	1171.93	2917.30	728.80	964.98	87.46	18.69	31.52	58.00	81.49	1542.30	4215.24	2186.81	10856.21	1.22	0.35	0.52	0.26	0.76	51.06	117.86	33.28	40.95
Hmarginatum	100	150	262	315	31.01	10.10	10.42	10.37	16.90	1275.80	3199.71	718.68	991.07	2.67	6.94	15.86	27.76	30.91	6111.75	1275.80	3199.71	718.68	991.07	79.64	21.98	27.61	57.49	74.68	1768.77	4048.05	2214.65	10796.17	1.11	0.42	0.57	0.20	0.58	47.08	112.49	26.08	39.10
Hmarginatum	96	177	265	316	26.26	8.44	8.40	8.21	15.27	1708.96	1926.54	565.74	603.19	0.38	5.38	13.16	22.20	23.59	4775.26	1708.96	1926.54	565.74	631.79	74.05	72.87	71.12	48.72	74.04	4301.99	4961.91	1222.04	8338.93	1.08	0.28	0.43	0.24	0.70	68.00	76.21	28.48	33.56
Hmarginatum	95	145	222	272	25.86	8.29	0.82	9.66	14.76	1309.06	2337.24	1245.33	2166.76	6.54	10.69	19.46	28.26	30.11	6960.32	1309.06	2337.24	1245.33	2166.76	101.79	5.29	15.01	14.94	81.88	1312.13	1160.98	1029.43	15307.68	1.28	0.42	0.19	0.50	0.76	56.02	94.75	48.19	74.43
Hmarginatum	97	177	264	316	26.18	8.19	8.30	8.11	15.54	1723.32	1931.85	595.32	658.45	0.65	5.65	13.34	22.57	23.81	4869.64	1723.32	1931.85	595.32	678.48	76.76	61.57	61.59	48.83	76.32	3937.68	4482.94	1456.57	8974.38	1.09	0.30	0.44	0.22	0.72	69.35	76.61	29.58	34.40
Hmarginatum	94	144	228	278	19.98	6.01	0.39	7.30	12.29	1102.99	2073.94	1042.86	1924.38	6.45	10.55	17.33	23.68	24.53	6061.75	1102.99	2073.94	1042.86	1924.38	69.57	8.07	12.30	18.23	50.15	1785.28	2300.04	1774.96	12993.37	0.84	0.34	0.13	0.28	0.50	45.70	76.74	37.20	76.66
Hmarginatum	94	144	228	278	19.98	6.01	0.39	7.30	12.29	1102.99	2073.94	1042.86	1924.38	6.45	10.55	17.33	23.68	24.53	6061.75	1102.99	2073.94	1042.86	1924.38	69.57	8.07	12.30	18.23	50.15	1785.28	2300.04	1774.96	12993.37	0.84	0.34	0.13	0.28	0.50	45.70	76.74	37.20	76.66
Hmarginatum	96	177	268	365	26.35	8.25	8.59	15.43	15.78	1874.66	2148.27	750.98	726.55	2.01	7.14	15.27	24.21	25.44	5442.53	1874.66	2148.27	750.98	726.55	82.68	31.93	36.61	81.59	78.72	3164.03	3372.09	6351.15	6045.41	1.18	0.32	0.47	0.71	0.72	78.11	89.35	35.79	35.77
Hmarginatum	96	176	267	365	27.22	8.63	8.89	15.91	16.17	2017.82	2344.87	919.13	868.42	3.41	8.51	17.01	26.36	27.65	6085.03	2017.82	2344.87	919.13	868.42	90.73	23.54	34.52	87.59	83.88	2788.14	3086.51	6653.38	6436.77	1.32	0.37	0.55	0.77	0.77	85.54	99.25	40.40	39.55
Hmarginatum	96	176	267	365	27.22	8.63	8.89	15.91	16.17	2017.82	2344.87	919.13	868.42	3.41	8.51	17.01	26.36	27.65	6085.03	2017.82	2344.87	919.13	868.42	90.73	23.54	34.52	87.59	83.88	2788.14	3086.51	6653.38	6436.77	1.32	0.37	0.55	0.77	0.77	85.54	99.25	40.40	39.55
Hmarginatum	96	176	267	365	27.22	8.63	8.89	15.91	16.17	2017.82	2344.87	919.13	868.42	3.41	8.51	17.01	26.36	27.65	6085.03	2017.82	2344.87	919.13	868.42	90.73	23.54	34.52	87.59	83.88	2788.14	3086.51	6653.38	6436.77	1.32	0.37	0.55	0.77	0.77	85.54	99.25	40.40	39.55
Hmarginatum	90	140	234	284	22.22	7.03	0.32	7.89	13.88	1249.61	2628.09	1173.37	2057.88	7.45	12.17	20.58	27.19	27.79	7015.76	1249.61	2628.09	1173.37	2057.88	101.69	7.88	14.95	22.33	81.83	1267.22	1570.15	1201.36	14876.28	1.08	0.32	0.20	0.24	0.74	50.74	95.62	43.53	64.90
Hmarginatum	93	143	227	277	33.28	10.66	0.31	11.90	19.85	1317.10	2605.94	1211.13	1336.26	0.67	7.12	18.57	29.42	30.84	6398.17	1317.10	2605.94	1211.13	1360.36	76.97	46.18	20.43	35.20	74.32	1908.53	5273.66	1072.22	10659.23	1.93	0.63	0.40	0.59	1.22	78.68	135.76	63.70	87.56
Hmarginatum	94	177	272	365	25.68	8.03	8.37	15.13	15.47	2048.69	2355.31	878.40	873.06	3.88	8.97	17.41	25.65	26.74	6091.24	2048.69	2355.31	878.40	873.06	95.54	10.05	8.13	87.41	86.40	2071.04	1844.10	7709.10	7374.34	1.51	0.45	0.56	0.95	0.93	101.93	114.05	40.21	37.95
Hmarginatum	96	146	219	269	27.08	8.40	1.36	10.21	16.31	1205.39	2012.56	1159.48	1687.07	3.02	8.21	16.76	26.21	27.29	5974.94	1205.39	2012.56	1159.48	1687.07	91.15	24.43	9.80	32.53	88.60	1599.38	3563.66	1171.11	12599.80	1.26	0.34	0.27	0.48	0.81	54.41	82.48	49.44	79.70
Hmarginatum	96	146	217	267	26.68	8.53	1.61	10.37	14.99	1296.78	2151.32	1261.38	2132.06	5.81	9.92	18.60	27.97	30.00	6743.79	1296.78	2151.32	1261.38	2132.06	96.08	3.38	11.93	7.01	85.85	1334.26	1328.13	1003.39	15272.62	1.26	0.40	0.22	0.53	0.77	55.29	83.76	47.88	75.44
Hmarginatum	96	178	268	365	27.30	8.34	8.70	16.06	16.41	2023.24	2264.46	854.79	834.43	2.83	8.37	16.56	25.65	26.98	5914.20	2023.24	2264.46	854.79	834.43	90.08	32.68	42.71	86.96	84.18	3143.63	3328.00	6386.03	6160.75	1.31	0.36	0.54	0.78	0.77	85.22	96.24	39.25	40.31
Hmarginatum	85	175	240	304	16.40	4.97	1.94	4.76	8.75	2368.54	1814.54	1509.50	2311.26	13.57	16.14	23.57	26.45	27.57	7909.93	2368.54	1814.54	1509.50	2311.26	101.47	36.03	11.94	51.18	62.19	2177.42	788.38	2736.33	13309.40	0.91	0.44	0.25	0.20	0.47	82.88	65.78	45.89	52.51
Hmarginatum	94	144	225	275	25.11	8.10	0.44	9.21	14.99	1168.75	2184.38	1099.64	1662.10	3.92	8.69	17.17	25.62	26.74	6028.12	1168.75	2184.38	1099.64	1662.10	83.43	7.88	20.07	15.71	65.29	1659.99	2187.72	1540.34	13593.63	1.01	0.29	0.20	0.36	0.61	46.49	81.26	41.18	71.15
Hmarginatum	94	144	225	275	25.11	8.10	0.44	9.21	14.99	1168.75	2184.38	1099.64	1662.10	3.92	8.69	17.17	25.62	26.74	6028.12	1168.75	2184.38	1099.64	1662.10	83.43	7.88	20.07	15.71	65.29	1659.99	2187.72	1540.34	13593.63	1.01	0.29	0.20	0.36	0.61	46.49	81.26	41.18	71.15
Hmarginatum	94	144	225	275	25.11	8.10	0.44	9.21	14.99	1168.75	2184.38	1099.64	1662.10	3.92	8.69	17.17	25.62	26.74	6028.12	1168.75	2184.38	1099.64	1662.10	83.43	7.88	20.07	15.71	65.29	1659.99	2187.72	1540.34	13593.63	1.01	0.29	0.20	0.36	0.61	46.49	81.26	41.18	71.15
Hmarginatum	94	144	225	275	25.11	8.10	0.44	9.21	14.99	1168.75	2184.38	1099.64	1662.10	3.92	8.69	17.17	25.62	26.74	6028.12	1168.75	2184.38	1099.64	1662.10	83.43	7.88	20.07	15.71	65.29	1659.99	2187.72	1540.34	13593.63	1.01	0.29	0.20	0.36	0.61	46.49	81.26	41.18	71.15
Hmarginatum	79	176	251	302	16.32	5.45	1.63	5.09	9.30	2447.29	1984.33	1171.28	2030.32	11.76	15.00	23.17	25.63	26.39	7543.43	2447.29	1984.33	1171.28	2030.32	95.41	15.40	18.38	45.41	74.65	2635.00	2166.35	1862.20	12355.39	0.76	0.33	0.18	0.23	0.39	87.36	72.43	38.77	55.93
Hmarginatum	97	169	264	316	26.95	8.84	9.01	8.77	15.05	1595.37	2228.42	609.97	721.11	1.40	5.70	13.89	23.39	25.44	5094.61	1595.37	2228.42	609.97	722.40	64.92	37.65	38.71	43.37	63.81	3281.75	4295.73	2017.41	9442.42	0.91	0.29	0.44	0.14	0.53	54.21	72.48	24.40	33.04
Hmarginatum	99	149	262	315	29.49	9.28	9.45	9.74	16.21	1187.94	2996.13	677.11	867.52	2.02	6.34	14.91	25.91	28.64	5660.57	1187.94	2996.13	677.11	867.52	73.64	24.25	27.11	51.23	71.70	1777.65	4425.71	2183.76	10649.57	0.97	0.32	0.49	0.15	0.54	41.12	94.82	24.76	34.57
Hmarginatum	90	140	234	284	28.41	9.19	0.77	9.89	17.97	797.00	1852.16	689.96	-111.95	-6.50	-0.36	10.48	19.06	19.57	3646.82	797.00	1852.16	689.96	363.61	97.75	57.49	32.59	70.02	70.14	1311.85	7785.70	2288.82	7633.18	0.79	0.21	0.20	0.16	0.55	30.59	57.67	25.88	29.90
Hmarginatum	87	173	238	304	21.34	6.74	3.01	5.95	11.08	2459.06	1991.02	1608.92	2188.04	12.13	14.84	24.31	28.83	30.32	8148.06	2459.06	1991.02	1608.92	2188.04	99.18	14.10	17.54	50.06	81.08	2207.57	1965.98	2266.80	12640.19	1.60	0.85	0.45	0.25	0.93	131.55	103.23	73.49	75.22
Hmarginatum	87	173	238	304	21.34	6.74	3.01	5.95	11.08	2459.06	1991.02	1608.92	2188.04	12.13	14.84	24.31	28.83	30.32	8148.06	2459.06	1991.02	1608.92	2188.04	99.18	14.10	17.54	50.06	81.08	2207.57	1965.98	2266.80	12640.19	1.60	0.85	0.45	0.25	0.93	131.55	103.23	73.49	75.22
Hmarginatum	83	173	240	303	15.11	4.91	1.83	4.42	7.57	2244.60	1783.62	1428.56	2231.07	13.42	15.61	22.69	25.16	26.36	7598.23	2244.60	1783.62	1428.56	2231.07	98.36	36.90	12.70	47.83	54.74	2507.91	880.93	2812.47	12891.62	0.76	0.35	0.20	0.21	0.35	72.36	60.91	40.67	51.02
Hmarginatum	86	136	238	288	23.85	7.06	0.33	8.87	15.23	561.84	1455.31	507.22	-315.70	-6.92	-0.93	7.93	13.45	14.41	2689.93	561.84	1455.31	507.22	205.74	66.65	27.11	42.00	38.65	58.51	1656.01	6551.83	2586.77	8302.13	0.46	0.11	0.16	0.07	0.36	21.01	39.36	19.33	27.40
Hmarginatum	100	150	262	315	30.85	10.09	10.40	10.30	16.77	1264.09	3174.25	708.94	973.41	2.59	6.84	15.66	27.53	30.67	6047.96	1264.09	3174.25	708.94	973.41	80.52	21.82	27.20	58.22	75.67	1785.67	4061.23	2263.44	11005.66	1.11	0.42	0.57	0.20	0.58	47.08	112.49	26.08	39.10
Hmarginatum	87	172	245	297	19.79	6.59	3.02	5.25	10.75	1571.42	1497.50	773.33	935.59	3.13	6.24	14.56	19.14	20.67	4716.07	1571.42	1497.50	773.33	935.59	54.51	19.18	13.81	6.46	34.24	3374.70	2602.43	2506.09	10672.43	0.58	0.32	0.21	0.07	0.36	50.91	44.80	23.02	39.77
Hmarginatum	93	172	235	285	25.42	8.50	2.52	7.37	13.84	2059.62	1850.06	1073.45	1843.96	6.46	10.36	19.14	27.05	28.94	6736.18	2059.62	1850.06	1073.45	1843.96	98.46	13.64	9.97	22.29	77.67	2110.29	994.38	1469.53	14548.67	1.31	0.52	0.28	0.31	0.79	92.02	79.07	42.50	70.55
Hmarginatum	93	143	230	280	30.03	9.17	0.35	11.03	18.34	1057.27	2214.82	965.77	740.27	-1.94	4.14	14.64	24.04	25.39	5033.52	1057.27	2214.82	965.77	872.56	82.76	69.14	22.24	60.43	70.75	1744.74	6839.07	1812.64	8730.64	1.21	0.34	0.28	0.35	0.76	46.10	84.48	38.14	49.19
Hmarginatum	93	143	230	280	30.03	9.17	0.35	11.03	18.34	1057.27	2214.82	965.77	740.27	-1.94	4.14	14.64	24.04	25.39	5033.52	1057.27	2214.82	965.77	872.56	82.76	69.14	22.24	60.43	70.75	1744.74	6839.07	1812.64	8730.64	1.21	0.34	0.28	0.35	0.76	46.10	84.48	38.14	49.19
Hmarginatum	96	146	219	269	27.41	8.50	1.59	10.51	16.12	1256.40	2117.91	1218.78	1879.29	4.11	9.16	17.77	27.29	28.77	6378.31	1256.40	2117.91	1218.78	1879.29	93.83	15.21	10.73	26.69	89.94	1520.98	3146.34	1143.70	13316.65	1.31	0.34	0.27	0.52	0.81	55.68	88.03	51.50	81.93
Hmarginatum	94	144	226	276	30.37	9.60	0.52	11.12	18.79	1018.94	2004.79	943.28	567.69	-3.33	2.92	13.24	23.29	24.23	4679.53	1018.94	2004.79	943.28	786.60	73.51	59.97	22.05	46.54	72.96	1723.28	5642.54	1969.25	9806.76	1.20	0.34	0.27	0.41	0.76	44.13	76.15	37.88	45.03
Hmarginatum	94	144	226	276	30.37	9.60	0.52	11.12	18.79	1018.94	2004.79	943.28	567.69	-3.33	2.92	13.24	23.29	24.23	4679.53	1018.94	2004.79	943.28	786.60	73.51	59.97	22.05	46.54	72.96	1723.28	5642.54	1969.25	9806.76	1.20	0.34	0.27	0.41	0.76	44.13	76.15	37.88	45.03
Hmarginatum	94	144	226	276	30.37	9.60	0.52	11.12	18.79	1018.94	2004.79	943.28	567.69	-3.33	2.92	13.24	23.29	24.23	4679.53	1018.94	2004.79	943.28	786.60	73.51	59.97	22.05	46.54	72.96	1723.28	5642.54	1969.25	9806.76	1.20	0.34	0.27	0.41	0.76	44.13	76.15	37.88	45.03
Hmarginatum	95	169	223	273	24.23	7.86	0.56	9.10	13.78	1505.34	1296.80	916.91	1156.58	1.51	5.66	13.56	21.52	23.26	4802.55	1505.34	1296.80	916.91	1156.58	71.97	43.98	14.27	30.90	71.11	3260.54	3208.92	1469.81	11213.99	0.85	0.26	0.20	0.33	0.51	53.38	43.70	32.13	55.41
Hmarginatum	97	176	264	316	27.09	8.58	8.72	8.49	15.65	1718.35	1998.50	592.42	645.69	0.57	5.53	13.40	22.86	24.48	4918.99	1718.35	1998.50	592.42	669.41	78.40	69.12	70.10	52.26	78.07	4178.81	4866.85	1386.41	8761.95	1.17	0.31	0.50	0.24	0.75	71.89	82.76	30.37	35.95
Hmarginatum	96	146	220	270	30.45	9.39	1.63	11.60	18.32	1189.32	2053.87	1142.95	1289.69	0.28	6.27	15.73	26.24	27.52	5624.14	1189.32	2053.87	1142.95	1325.95	77.26	57.28	12.91	50.42	77.20	2040.47	5128.09	1513.38	10508.86	1.43	0.40	0.33	0.58	0.89	56.21	87.59	50.48	71.75
Hmarginatum	92	162	235	285	26.06	8.93	2.66	7.67	13.57	1796.11	2158.55	1070.47	1728.36	6.09	9.46	19.04	26.91	29.49	6663.53	1796.11	2158.55	1070.47	1728.36	63.87	15.47	8.92	21.42	39.48	2647.59	1982.00	2145.64	12449.55	0.97	0.46	0.23	0.32	0.42	63.49	76.04	32.72	56.53
Hmarginatum	96	177	266	316	26.43	8.28	8.48	8.16	15.34	1695.33	1931.06	548.99	583.21	0.24	5.17	13.13	21.90	23.50	4735.53	1695.33	1931.06	548.99	617.30	78.65	63.19	63.10	52.58	78.30	4033.45	4569.22	1445.02	9179.44	1.14	0.31	0.47	0.24	0.73	69.96	79.00	28.27	32.68
Hmarginatum	96	178	268	365	27.01	8.31	8.66	15.88	16.23	2008.91	2247.93	851.71	830.73	2.86	8.31	16.46	25.49	26.78	5876.86	2008.91	2247.93	851.71	830.73	90.08	34.58	44.39	87.09	84.45	3240.14	3463.76	6394.43	6186.20	1.28	0.34	0.52	0.77	0.76	83.78	94.69	38.92	39.99
Hmarginatum	96	178	268	365	27.01	8.31	8.66	15.88	16.23	2008.91	2247.93	851.71	830.73	2.86	8.31	16.46	25.49	26.78	5876.86	2008.91	2247.93	851.71	830.73	90.08	34.58	44.39	87.09	84.45	3240.14	3463.76	6394.43	6186.20	1.28	0.34	0.52	0.77	0.76	83.78	94.69	38.92	39.99
Hmarginatum	94	144	223	273	25.70	8.38	0.59	9.39	14.74	1296.35	2365.26	1227.30	2102.01	6.29	10.60	19.42	28.09	29.71	6894.05	1296.35	2365.26	1227.30	2102.01	103.02	5.80	14.01	13.87	83.99	1313.55	1272.40	1061.90	15590.67	1.28	0.41	0.22	0.45	0.79	55.96	93.92	47.53	72.28
Hmarginatum	90	140	234	284	22.41	7.27	0.62	7.72	14.13	1264.20	2633.79	1175.23	2059.65	7.35	12.26	20.67	27.28	27.78	7039.09	1264.20	2633.79	1175.23	2059.65	102.67	7.56	13.31	24.22	83.66	1290.70	1617.59	1194.89	15161.67	1.11	0.36	0.21	0.21	0.78	52.49	95.87	43.59	66.54
Hmarginatum	95	178	271	365	28.53	8.85	9.34	16.83	17.31	1969.50	2232.13	640.64	647.76	0.68	6.47	15.53	24.87	26.09	5455.49	1969.50	2232.13	659.41	652.24	74.24	62.24	63.07	74.19	73.00	4368.01	4563.14	5427.72	4982.14	1.30	0.36	0.51	0.79	0.77	82.59	94.62	33.33	35.74
Hmarginatum	96	146	218	268	28.90	8.98	1.64	10.95	17.30	1211.63	2009.43	1171.81	1542.78	1.83	7.39	16.37	26.43	27.64	5845.74	1211.63	2009.43	1171.81	1542.78	87.06	37.81	10.46	41.85	85.77	1899.60	4291.27	1298.45	11840.17	1.37	0.36	0.33	0.54	0.88	55.62	82.53	50.96	76.94
Hmarginatum	96	146	218	268	28.90	8.98	1.64	10.95	17.30	1211.63	2009.43	1171.81	1542.78	1.83	7.39	16.37	26.43	27.64	5845.74	1211.63	2009.43	1171.81	1542.78	87.06	37.81	10.46	41.85	85.77	1899.60	4291.27	1298.45	11840.17	1.37	0.36	0.33	0.54	0.88	55.62	82.53	50.96	76.94
Hmarginatum	94	179	272	365	27.56	8.59	8.92	16.35	16.68	1989.23	2188.96	657.89	657.51	1.07	6.75	15.65	24.42	25.56	5448.19	1989.23	2188.96	667.96	659.08	80.30	55.61	58.20	79.29	78.58	4126.59	4171.62	5740.59	5332.47	1.22	0.33	0.45	0.78	0.74	80.04	89.67	31.60	33.96
Hmarginatum	94	174	224	274	27.08	7.86	1.19	9.65	16.64	1773.03	1258.84	990.95	1127.13	0.23	5.90	14.78	23.16	24.27	5107.68	1773.03	1258.84	990.95	1162.68	75.39	61.56	15.83	44.78	75.23	3957.98	3369.45	1518.09	10506.83	1.17	0.32	0.29	0.37	0.78	71.73	50.45	40.97	62.09
Hmarginatum	94	174	224	274	27.08	7.86	1.19	9.65	16.64	1773.03	1258.84	990.95	1127.13	0.23	5.90	14.78	23.16	24.27	5107.68	1773.03	1258.84	990.95	1162.68	75.39	61.56	15.83	44.78	75.23	3957.98	3369.45	1518.09	10506.83	1.17	0.32	0.29	0.37	0.78	71.73	50.45	40.97	62.09
Hmarginatum	94	174	224	274	29.41	8.08	1.81	10.54	18.09	1744.85	1249.22	969.63	859.17	-1.77	4.67	13.94	22.73	24.06	4877.41	1744.85	1249.22	969.63	989.43	90.93	89.36	16.15	68.50	73.05	4634.95	4104.38	2104.49	8520.65	1.23	0.35	0.36	0.40	0.83	70.49	48.92	40.06	58.33
Hmarginatum	96	146	218	268	26.34	8.09	1.59	10.02	15.57	1177.00	1949.02	1137.20	1687.82	3.24	8.06	16.39	25.53	26.84	5863.32	1177.00	1949.02	1137.20	1687.82	90.45	20.54	9.25	28.49	88.40	1576.46	3413.23	1266.74	13105.48	1.17	0.33	0.25	0.46	0.74	51.44	77.56	46.16	76.10
Hmarginatum	54	108	158	268	28.07	9.92	10.88	12.49	14.95	437.53	983.56	2357.45	152.61	-2.42	1.29	9.72	21.09	23.92	4040.80	437.53	983.56	2357.45	314.16	39.50	21.81	28.68	31.67	39.36	2128.28	2673.81	5833.03	8756.98	0.57	0.13	0.32	0.36	0.21	13.37	24.65	61.40	22.25
Hmarginatum	88	138	237	287	19.17	6.46	1.00	6.41	11.89	1184.64	2589.51	1098.33	2020.64	8.34	12.43	20.00	25.63	26.00	6805.25	1184.64	2589.51	1098.33	2020.64	133.15	17.01	17.75	47.53	107.40	1137.44	1283.04	908.10	16054.78	1.34	0.40	0.22	0.31	0.84	65.25	141.94	57.20	78.94
Hmarginatum	93	143	231	281	25.98	7.47	0.77	9.82	16.12	916.27	1941.09	854.17	684.13	-1.52	3.93	13.06	20.79	22.07	4434.57	916.27	1941.09	854.17	790.33	69.58	40.99	22.02	27.97	66.42	1669.81	5115.05	1889.40	10714.01	0.79	0.15	0.20	0.25	0.50	31.58	61.32	29.67	43.60
Hmarginatum	93	143	231	281	25.98	7.47	0.77	9.82	16.12	916.27	1941.09	854.17	684.13	-1.52	3.93	13.06	20.79	22.07	4434.57	916.27	1941.09	854.17	790.33	69.58	40.99	22.02	27.97	66.42	1669.81	5115.05	1889.40	10714.01	0.79	0.15	0.20	0.25	0.50	31.58	61.32	29.67	43.60
Hmarginatum	96	146	219	269	27.43	8.49	1.64	10.53	16.17	1253.08	2108.85	1217.24	1869.07	4.02	9.13	17.71	27.22	28.64	6354.43	1253.08	2108.85	1217.24	1869.07	93.70	16.25	10.77	27.41	89.96	1570.66	3260.13	1185.98	13395.27	1.32	0.35	0.28	0.52	0.83	56.03	87.31	51.86	81.91
Hmarginatum	91	141	234	284	25.79	7.57	0.22	9.37	16.36	857.82	1889.59	773.72	445.23	-2.85	3.05	12.25	19.29	20.33	4091.87	857.82	1889.59	773.72	632.60	78.18	55.64	26.13	56.42	74.13	1368.62	6762.04	2004.56	9283.94	0.85	0.22	0.23	0.20	0.57	34.52	64.07	29.90	41.38
Hmarginatum	84	175	240	305	17.15	5.27	1.94	5.20	8.90	2349.73	1793.33	1499.80	2154.14	12.65	15.41	23.18	26.00	27.25	7705.53	2349.73	1793.33	1499.80	2154.14	98.08	33.38	10.88	50.15	59.97	2500.08	987.28	2889.54	13113.41	1.04	0.50	0.26	0.22	0.57	91.43	71.44	51.85	54.43
Hmarginatum	93	178	231	281	23.85	7.50	0.44	8.17	14.29	2153.32	1499.23	1116.88	1932.47	6.15	10.91	19.02	26.22	27.43	6611.34	2153.32	1499.23	1116.88	1932.47	116.88	21.27	30.11	27.03	101.15	2613.93	2477.20	724.69	13646.87	1.51	0.46	0.23	0.38	0.96	110.75	77.69	53.99	82.52
Hmarginatum	93	143	228	278	23.92	7.73	0.14	8.43	14.11	1123.42	2218.27	1038.02	1559.93	4.01	8.24	16.86	24.61	25.97	5856.72	1123.42	2218.27	1038.02	1559.93	88.39	15.99	7.58	16.06	82.88	1479.92	3327.42	1149.64	13531.66	0.79	0.28	0.11	0.25	0.47	34.90	64.46	28.25	42.28
Hmarginatum	100	150	262	315	30.53	9.85	10.16	10.19	16.68	1246.23	3126.05	699.62	953.36	2.44	6.77	15.45	27.11	30.19	5953.62	1246.23	3126.05	699.62	953.36	79.70	25.37	30.09	56.52	75.98	1862.51	4444.24	2238.58	11015.34	1.10	0.38	0.56	0.20	0.59	46.03	109.40	26.21	39.41
Hmarginatum	87	174	238	304	22.30	6.97	2.99	6.36	11.67	2455.49	1946.82	1578.88	2058.57	11.07	14.09	23.86	28.48	30.05	7942.48	2455.49	1946.82	1578.88	2058.57	97.51	20.02	2.63	54.38	77.04	2175.97	1289.01	2491.43	13610.65	1.70	0.85	0.44	0.25	1.02	134.02	102.27	75.64	71.56
Hmarginatum	96	146	266	316	26.68	8.42	8.53	8.48	15.41	1206.76	3108.25	724.43	1080.14	3.74	8.33	16.74	26.20	27.67	6047.95	1206.76	3108.25	724.43	1080.14	91.75	13.60	29.06	58.47	84.33	1556.88	4217.84	2330.07	11488.32	1.21	0.35	0.51	0.28	0.75	51.65	124.52	31.96	42.39
Hmarginatum	97	174	261	316	28.59	9.50	9.29	9.10	15.77	1873.18	2238.37	741.64	893.26	2.36	7.20	15.24	25.62	27.52	5677.82	1873.18	2238.37	741.64	893.26	93.10	50.17	64.69	57.99	88.44	3555.32	4303.34	1885.12	9844.55	1.32	0.36	0.58	0.28	0.80	79.00	93.85	34.63	39.29
Hmarginatum	97	174	261	316	28.59	9.50	9.29	9.10	15.77	1873.18	2238.37	741.64	893.26	2.36	7.20	15.24	25.62	27.52	5677.82	1873.18	2238.37	741.64	893.26	93.10	50.17	64.69	57.99	88.44	3555.32	4303.34	1885.12	9844.55	1.32	0.36	0.58	0.28	0.80	79.00	93.85	34.63	39.29
Hmarginatum	93	143	230	280	28.78	8.80	0.30	10.56	18.11	923.32	1933.65	838.78	374.31	-3.99	2.28	12.27	21.20	22.09	4268.10	923.32	1933.65	838.78	638.93	84.43	64.40	25.37	60.39	74.24	1541.34	6750.93	2216.30	9056.98	0.99	0.27	0.23	0.29	0.64	38.24	68.49	32.44	41.81
Hmarginatum	100	150	262	315	30.37	9.73	10.08	9.97	16.65	1225.81	3069.45	682.61	908.99	2.13	6.58	15.06	26.69	29.62	5816.77	1225.81	3069.45	682.61	908.99	78.40	26.25	30.40	55.44	75.26	1876.77	4531.86	2224.79	10967.28	1.06	0.36	0.54	0.19	0.58	45.18	106.12	26.34	39.74
Hmarginatum	93	143	228	278	29.52	9.18	0.23	10.36	18.10	1098.47	2161.46	987.44	915.27	-1.10	5.14	15.07	24.10	25.28	5176.53	1098.47	2161.46	987.44	1008.32	83.77	73.49	24.15	59.61	75.02	1898.48	6912.28	1572.61	9191.53	1.29	0.37	0.34	0.38	0.83	50.89	86.64	42.47	60.08
Hmarginatum	95	177	267	365	26.55	8.60	8.56	15.65	15.62	1927.10	2162.27	797.49	729.58	2.23	7.30	15.59	24.60	25.82	5557.40	1927.10	2162.27	797.49	729.58	84.36	32.68	36.83	83.64	80.67	3284.00	3511.20	6580.46	6269.00	1.19	0.35	0.48	0.72	0.70	80.25	89.01	38.02	35.41
Hmarginatum	92	142	232	282	27.83	8.36	0.34	10.32	17.25	1007.25	2167.31	927.12	777.20	-1.28	4.61	14.54	22.92	24.04	4900.80	1007.25	2167.31	927.12	872.73	72.80	52.39	21.20	41.46	71.45	1645.95	6012.42	1714.72	10211.60	1.03	0.27	0.24	0.29	0.66	41.62	78.97	36.07	50.14
Hmarginatum	94	144	227	277	28.63	8.81	0.57	10.50	17.78	997.96	1965.44	920.68	676.17	-2.36	3.64	13.32	22.53	23.52	4644.74	997.96	1965.44	920.68	833.25	76.40	59.22	21.58	45.43	75.42	1744.57	5692.09	1888.83	10264.46	1.11	0.32	0.25	0.38	0.69	43.22	75.47	37.21	50.96
Hmarginatum	96	146	219	269	28.34	8.91	1.41	10.74	17.09	1213.64	2037.41	1171.46	1590.57	2.21	7.78	16.59	26.54	27.62	5922.97	1213.64	2037.41	1171.46	1590.57	86.02	34.68	11.31	38.91	84.21	1902.87	4324.80	1328.01	12050.78	1.35	0.37	0.31	0.53	0.85	55.63	85.11	50.96	78.03
Hmarginatum	98	174	260	316	28.12	9.14	9.01	9.18	15.87	1813.28	2168.51	731.65	858.46	2.05	6.81	14.73	25.05	26.88	5504.66	1813.28	2168.51	731.65	858.46	90.35	54.45	67.49	57.10	86.88	3729.37	4493.49	1818.91	9601.38	1.26	0.34	0.56	0.27	0.76	75.68	90.30	33.80	39.65
Hmarginatum	96	146	218	268	27.53	8.71	1.77	10.83	15.23	1246.07	2131.69	1207.99	1865.97	4.45	8.65	17.49	27.05	29.37	6357.93	1246.07	2131.69	1207.99	1865.97	92.25	10.18	2.10	14.46	88.91	1453.59	2450.32	1181.15	14523.60	1.24	0.39	0.23	0.53	0.74	52.40	81.25	46.50	71.13
Hmarginatum	96	146	218	268	27.53	8.71	1.77	10.83	15.23	1246.07	2131.69	1207.99	1865.97	4.45	8.65	17.49	27.05	29.37	6357.93	1246.07	2131.69	1207.99	1865.97	92.25	10.18	2.10	14.46	88.91	1453.59	2450.32	1181.15	14523.60	1.24	0.39	0.23	0.53	0.74	52.40	81.25	46.50	71.13
Hmarginatum	95	177	269	365	27.17	8.66	8.86	16.01	16.20	1981.44	2258.55	790.44	757.54	2.28	7.63	16.13	25.31	26.46	5727.52	1981.44	2258.55	790.44	757.54	90.47	36.14	43.70	88.09	85.44	3334.53	3556.71	6560.94	6235.94	1.25	0.36	0.50	0.75	0.74	84.15	95.83	38.77	38.61
Hmarginatum	94	144	226	276	24.98	7.95	0.21	8.98	14.95	1162.99	2197.41	1080.09	1624.50	3.85	8.45	17.12	25.38	26.59	5979.12	1162.99	2197.41	1080.09	1624.50	84.83	8.68	20.68	15.70	66.83	1723.01	2358.80	1634.68	13918.75	0.97	0.27	0.19	0.35	0.58	43.76	79.70	39.39	66.14
Hmarginatum	87	175	245	300	19.88	6.33	2.86	5.48	11.12	2303.95	1959.52	1235.77	2050.19	10.45	13.90	22.20	26.61	27.94	7457.95	2303.95	1959.52	1235.77	2050.19	65.84	6.90	6.70	28.57	56.15	3154.20	2445.92	2213.16	11853.82	0.98	0.48	0.31	0.09	0.62	88.66	71.79	43.36	65.34
Hmarginatum	84	175	239	305	15.78	4.83	1.75	4.74	8.33	2349.55	1750.48	1535.98	2254.04	13.53	15.98	23.34	25.94	26.96	7797.93	2349.55	1750.48	1535.98	2254.04	101.84	36.30	12.69	51.51	60.19	2480.54	876.83	2975.51	13349.23	0.79	0.42	0.20	0.19	0.40	77.27	58.96	43.41	48.98
Hmarginatum	85	175	241	303	19.59	6.25	2.53	5.68	10.27	1838.01	1479.73	1058.85	1183.00	5.43	8.51	17.15	20.79	22.24	5490.69	1838.01	1479.73	1058.85	1183.00	88.26	17.36	17.97	34.27	78.20	2695.37	2612.91	2026.21	12351.51	0.76	0.35	0.20	0.13	0.43	65.73	52.47	36.03	41.20
Hmarginatum	96	146	219	269	27.00	8.33	1.40	10.19	16.25	1193.38	1992.26	1146.26	1651.99	2.86	8.04	16.54	25.90	27.02	5895.30	1193.38	1992.26	1146.26	1651.99	90.93	28.60	9.87	35.09	88.93	1715.43	3924.82	1287.36	12730.37	1.26	0.34	0.27	0.48	0.81	54.41	82.48	49.44	79.70
Hmarginatum	94	175	225	275	27.12	7.96	0.97	9.66	16.69	1813.68	1271.64	993.90	1144.53	0.40	6.08	14.99	23.39	24.51	5175.07	1813.68	1271.64	993.90	1174.34	76.50	63.89	17.54	45.85	76.25	4137.04	3492.07	1478.10	10562.52	1.17	0.32	0.29	0.37	0.78	72.54	50.69	40.60	61.42
Hmarginatum	53	103	153	269	22.55	7.95	7.74	8.87	12.26	545.91	994.81	2537.78	822.27	2.46	5.80	12.88	21.55	23.77	4841.98	545.91	994.81	2537.78	822.27	83.25	44.42	7.63	16.85	79.73	2161.42	1612.79	3778.65	12144.02	0.59	0.16	0.31	0.37	0.21	14.42	30.02	73.68	32.94
Hmarginatum	97	176	263	316	27.61	8.74	8.78	8.78	15.77	1777.09	2056.53	641.02	725.26	1.09	6.10	14.05	23.56	25.38	5147.97	1777.09	2056.53	641.02	735.82	86.70	64.27	69.33	56.85	85.22	4044.17	4650.54	1583.37	9432.62	1.24	0.34	0.54	0.24	0.78	75.43	86.11	32.45	38.02
Hmarginatum	86	174	240	304	19.29	6.07	2.54	5.42	9.95	2129.70	1723.56	1320.18	1758.27	9.46	12.31	20.61	24.49	25.87	6848.37	2129.70	1723.56	1320.18	1758.27	93.11	27.73	20.98	28.98	53.13	2909.49	1358.04	3010.36	12466.06	1.10	0.57	0.33	0.16	0.64	92.59	74.10	50.90	55.25
Hmarginatum	96	146	219	269	28.54	8.76	1.49	10.72	17.28	1202.73	2013.94	1154.39	1524.90	1.81	7.39	16.36	26.15	27.32	5806.95	1202.73	2013.94	1154.39	1524.90	86.94	39.55	11.53	42.14	85.56	1931.69	4507.23	1338.10	11928.55	1.33	0.35	0.33	0.52	0.86	54.13	80.95	48.92	74.65
Hmarginatum	95	179	271	365	28.90	8.70	9.23	17.10	17.63	1959.03	2165.37	593.13	598.97	0.04	6.04	15.10	24.31	25.60	5307.93	1959.03	2165.37	629.15	610.77	74.65	72.04	69.75	74.65	71.02	4769.19	4881.69	5255.97	4823.56	1.30	0.35	0.50	0.82	0.78	82.16	92.05	32.98	35.40
Hmarginatum	96	176	266	316	25.80	8.37	8.50	8.05	14.71	1742.53	2039.88	597.71	770.97	1.69	6.38	14.08	22.86	24.48	5089.98	1742.53	2039.88	597.71	770.97	94.58	36.26	41.30	64.31	91.96	2978.37	3518.73	1948.39	11305.16	1.11	0.30	0.46	0.24	0.70	72.25	83.60	29.78	39.06
Hmarginatum	96	176	266	316	25.80	8.37	8.50	8.05	14.71	1742.53	2039.88	597.71	770.97	1.69	6.38	14.08	22.86	24.48	5089.98	1742.53	2039.88	597.71	770.97	94.58	36.26	41.30	64.31	91.96	2978.37	3518.73	1948.39	11305.16	1.11	0.30	0.46	0.24	0.70	72.25	83.60	29.78	39.06
Hmarginatum	95	145	223	273	24.43	7.65	0.78	9.08	14.12	1015.11	1884.16	952.77	1221.88	1.79	5.93	14.15	22.34	24.01	4998.74	1015.11	1884.16	952.77	1221.88	78.42	34.38	13.69	28.87	76.59	1802.22	4496.76	1403.59	12028.29	0.87	0.28	0.17	0.34	0.53	39.70	65.59	34.74	59.42
Hmarginatum	98	148	261	316	27.74	8.73	8.69	9.17	15.08	1153.89	2888.19	712.19	901.41	2.67	6.75	14.81	25.09	27.47	5588.94	1153.89	2888.19	712.19	901.41	75.71	21.75	25.78	52.33	73.36	1798.35	4571.88	2406.29	10988.82	0.89	0.32	0.45	0.14	0.49	39.83	92.68	25.79	36.98
Hmarginatum	97	147	217	267	26.97	8.69	1.64	10.70	15.11	1268.32	2103.11	1239.67	2006.73	5.13	9.21	17.80	27.43	29.74	6522.01	1268.32	2103.11	1239.67	2006.73	93.47	7.02	6.35	8.32	89.90	1432.18	1910.48	1128.21	15254.10	1.21	0.37	0.19	0.53	0.71	52.39	81.64	47.69	73.28
Hmarginatum	94	144	226	276	24.19	7.74	0.08	8.63	14.47	1279.75	2376.74	1194.16	2114.22	6.69	11.09	19.53	27.58	28.75	6869.87	1279.75	2376.74	1194.16	2114.22	103.97	5.30	14.83	14.21	86.40	1351.46	1456.40	1150.68	15772.69	1.16	0.38	0.19	0.36	0.75	54.69	92.24	45.02	74.00
Hmarginatum	96	146	217	267	27.15	8.84	1.68	10.68	15.11	1260.43	2115.02	1230.87	1956.29	4.85	9.01	17.75	27.39	29.50	6467.54	1260.43	2115.02	1230.87	1956.29	93.23	8.44	4.49	11.11	90.11	1437.07	2128.28	1158.30	15003.16	1.23	0.41	0.22	0.54	0.72	53.04	81.34	46.94	73.65
Hmarginatum	97	175	263	316	26.82	8.58	8.62	8.54	15.56	1735.59	2038.07	633.83	711.23	1.11	5.87	13.87	23.41	24.89	5065.11	1735.59	2038.07	633.83	719.37	81.17	73.32	75.94	52.03	80.92	4297.45	5205.30	1420.90	8839.85	1.10	0.30	0.47	0.23	0.70	68.05	78.64	29.38	33.89
Hmarginatum	97	175	263	316	26.82	8.58	8.62	8.54	15.56	1735.59	2038.07	633.83	711.23	1.11	5.87	13.87	23.41	24.89	5065.11	1735.59	2038.07	633.83	719.37	81.17	73.32	75.94	52.03	80.92	4297.45	5205.30	1420.90	8839.85	1.10	0.30	0.47	0.23	0.70	68.05	78.64	29.38	33.89
Hmarginatum	97	147	263	316	26.73	8.63	8.58	8.66	15.39	1266.46	3154.72	823.08	1234.05	4.80	9.20	17.45	27.33	28.86	6402.15	1266.46	3154.72	823.08	1234.05	100.70	2.17	18.29	65.57	89.23	1425.13	3126.18	2696.90	12554.95	1.25	0.38	0.57	0.28	0.73	53.39	127.18	33.82	43.52
Hmarginatum	98	173	261	316	27.16	9.07	8.96	8.79	15.50	1784.28	2192.78	718.58	899.31	2.41	6.99	14.77	25.02	26.62	5527.68	1784.28	2192.78	718.58	899.31	96.45	42.06	57.73	60.17	90.36	3228.65	4081.29	2022.49	10486.30	1.21	0.34	0.54	0.26	0.74	73.99	89.84	32.71	39.22
Hmarginatum	96	178	267	365	26.99	8.26	8.48	15.98	16.20	2031.53	2252.18	899.90	858.51	3.17	8.61	16.72	25.73	27.03	5978.52	2031.53	2252.18	899.90	858.51	90.24	32.04	41.31	87.84	84.56	3271.17	3487.31	6651.07	6444.07	1.28	0.34	0.52	0.77	0.76	84.61	94.86	40.65	40.96
Hmarginatum	96	178	267	365	26.99	8.26	8.48	15.98	16.20	2031.53	2252.18	899.90	858.51	3.17	8.61	16.72	25.73	27.03	5978.52	2031.53	2252.18	899.90	858.51	90.24	32.04	41.31	87.84	84.56	3271.17	3487.31	6651.07	6444.07	1.28	0.34	0.52	0.77	0.76	84.61	94.86	40.65	40.96
Hmarginatum	95	180	271	365	30.49	9.18	9.70	18.20	18.71	1999.26	2160.90	520.82	529.05	-1.13	5.36	14.87	24.58	25.87	5253.87	1999.26	2160.90	589.47	560.51	84.70	84.13	76.79	75.41	66.48	5189.98	5238.69	4881.03	4503.43	1.37	0.38	0.52	0.86	0.84	84.80	92.90	31.23	33.59
Hmarginatum	96	146	219	269	28.53	8.85	1.47	10.75	17.26	1210.51	2028.99	1167.42	1561.02	1.98	7.64	16.52	26.39	27.53	5878.14	1210.51	2028.99	1167.42	1561.02	87.56	37.74	11.42	41.25	86.03	1925.86	4462.66	1346.78	12099.19	1.37	0.35	0.32	0.53	0.88	54.99	83.81	51.06	76.19
Hmarginatum	97	174	261	316	28.10	9.32	9.06	8.99	15.64	1852.80	2209.37	735.16	888.30	2.32	7.16	15.10	25.36	27.12	5617.66	1852.80	2209.37	735.16	888.30	90.91	52.74	65.52	55.01	87.07	3653.82	4513.47	1867.19	9837.77	1.28	0.36	0.56	0.29	0.78	77.71	92.29	33.98	39.12
Hmarginatum	97	174	261	316	28.10	9.32	9.06	8.99	15.64	1852.80	2209.37	735.16	888.30	2.32	7.16	15.10	25.36	27.12	5617.66	1852.80	2209.37	735.16	888.30	90.91	52.74	65.52	55.01	87.07	3653.82	4513.47	1867.19	9837.77	1.28	0.36	0.56	0.29	0.78	77.71	92.29	33.98	39.12
Hmarginatum	97	174	261	316	28.10	9.32	9.06	8.99	15.64	1852.80	2209.37	735.16	888.30	2.32	7.16	15.10	25.36	27.12	5617.66	1852.80	2209.37	735.16	888.30	90.91	52.74	65.52	55.01	87.07	3653.82	4513.47	1867.19	9837.77	1.28	0.36	0.56	0.29	0.78	77.71	92.29	33.98	39.12
Hmarginatum	97	174	261	316	28.10	9.32	9.06	8.99	15.64	1852.80	2209.37	735.16	888.30	2.32	7.16	15.10	25.36	27.12	5617.66	1852.80	2209.37	735.16	888.30	90.91	52.74	65.52	55.01	87.07	3653.82	4513.47	1867.19	9837.77	1.28	0.36	0.56	0.29	0.78	77.71	92.29	33.98	39.12
Hmarginatum	95	178	268	365	26.36	8.30	8.42	15.51	15.64	1902.66	2101.02	743.68	696.79	1.83	7.03	15.18	23.89	25.13	5387.25	1902.66	2101.02	743.68	696.79	82.39	35.99	38.24	81.96	80.08	3481.76	3659.70	6526.22	6241.71	1.18	0.34	0.47	0.72	0.70	77.11	85.23	34.97	34.26
Hmarginatum	100	150	261	316	30.15	9.37	9.67	10.22	16.69	1213.73	3001.15	702.89	876.89	1.99	6.43	14.90	26.35	29.14	5725.56	1213.73	3001.15	702.89	876.89	77.95	28.20	32.15	55.55	75.31	1928.93	4738.44	2316.13	10898.32	1.03	0.35	0.53	0.16	0.57	44.24	100.97	26.89	37.90
Hmarginatum	94	144	226	276	28.00	8.96	0.37	10.26	17.26	1085.16	2091.32	1012.23	1040.46	-0.22	5.52	15.01	24.32	25.26	5197.54	1085.16	2091.32	1012.23	1088.48	76.20	42.38	18.77	27.28	75.56	1801.20	4694.20	1629.35	11726.47	1.07	0.30	0.24	0.37	0.67	45.20	78.54	39.64	61.93
Hmarginatum	91	176	241	291	21.68	6.99	2.43	6.09	12.44	2142.91	1788.19	1057.45	1945.21	8.01	12.06	19.77	25.92	27.21	6845.68	2142.91	1788.19	1057.45	1945.21	67.12	15.56	10.12	20.69	44.23	3250.22	1880.83	2284.60	12464.70	1.01	0.46	0.24	0.16	0.62	86.67	66.96	37.75	70.49
Hmarginatum	86	173	244	300	20.75	6.82	2.79	5.93	11.92	2445.08	2110.05	1353.28	2164.71	11.11	14.74	23.85	28.67	29.66	7975.28	2445.08	2110.05	1353.28	2164.71	130.48	12.68	34.97	59.64	109.86	1819.61	2250.95	1568.57	14247.46	1.37	0.64	0.35	0.17	0.82	117.67	99.27	58.69	74.67
Hmarginatum	95	145	223	273	33.33	10.47	1.07	12.41	19.98	1335.67	2443.63	1254.45	1462.96	0.93	7.34	18.24	29.57	31.05	6415.67	1335.67	2443.63	1254.45	1480.29	82.94	42.37	16.73	36.59	79.02	2049.54	4892.05	1213.46	11719.33	1.95	0.60	0.43	0.73	1.21	76.07	123.51	63.93	87.47
Hmarginatum	53	103	153	272	19.96	7.00	6.88	8.19	10.90	582.68	962.86	2487.22	910.27	3.58	6.62	13.32	20.83	22.58	4884.36	582.68	962.86	2487.22	910.27	63.22	34.95	3.33	7.39	55.83	2571.78	1886.63	4002.68	11496.68	0.51	0.11	0.29	0.35	0.16	14.20	26.35	68.58	30.90
Hmarginatum	98	148	265	316	26.66	8.27	8.60	8.75	14.98	1084.09	2799.59	598.13	802.22	1.85	6.14	14.05	23.70	25.86	5221.91	1084.09	2799.59	598.13	802.22	68.57	31.30	37.14	44.56	67.56	2002.53	5694.31	2114.41	10140.13	0.87	0.28	0.42	0.14	0.50	38.34	90.16	23.54	35.84
Hmarginatum	95	145	222	272	33.44	10.60	1.09	12.39	20.03	1344.76	2428.39	1268.84	1486.21	0.97	7.25	18.31	29.73	31.24	6445.10	1344.76	2428.39	1268.84	1502.29	83.28	43.48	15.90	38.67	80.05	2071.90	4905.39	1243.55	11705.52	1.94	0.62	0.40	0.74	1.21	78.57	124.85	65.71	92.95
Hmarginatum	95	145	222	272	33.44	10.60	1.09	12.39	20.03	1344.76	2428.39	1268.84	1486.21	0.97	7.25	18.31	29.73	31.24	6445.10	1344.76	2428.39	1268.84	1502.29	83.28	43.48	15.90	38.67	80.05	2071.90	4905.39	1243.55	11705.52	1.94	0.62	0.40	0.74	1.21	78.57	124.85	65.71	92.95
Hmarginatum	95	179	269	365	25.88	7.92	8.18	15.35	15.61	1861.13	2019.67	682.22	651.87	1.35	6.59	14.67	23.01	24.22	5165.16	1861.13	2019.67	686.72	651.97	80.24	42.38	42.94	80.14	79.14	3726.57	3887.30	6306.59	6077.98	1.09	0.30	0.42	0.68	0.67	73.75	80.42	33.22	33.21
Hmarginatum	95	178	270	365	28.12	8.80	9.12	16.69	17.01	1981.70	2226.67	692.55	681.32	1.13	6.86	15.70	25.01	26.19	5534.22	1981.70	2226.67	701.60	682.62	81.61	57.58	60.67	81.21	79.93	4242.78	4398.35	5907.27	5448.28	1.28	0.35	0.50	0.78	0.77	83.43	94.85	35.00	36.70
Hmarginatum	97	175	261	316	28.35	9.35	9.09	9.12	15.80	1879.51	2189.36	735.91	880.75	2.23	7.11	15.15	25.32	27.19	5617.46	1879.51	2189.36	735.91	880.75	93.65	54.20	67.18	58.08	89.55	3760.85	4421.18	1873.58	9938.45	1.32	0.36	0.58	0.28	0.80	79.23	91.97	34.07	37.82
Hmarginatum	94	144	227	277	27.41	8.27	0.61	9.91	16.70	1044.48	2018.84	952.99	975.57	-0.34	5.26	14.37	22.98	24.22	4970.92	1044.48	2018.84	952.99	1030.51	82.61	36.66	16.23	23.24	81.11	1612.66	4333.24	1533.65	12490.49	1.12	0.32	0.29	0.37	0.70	45.58	78.08	38.50	59.44
Hmarginatum	97	147	263	316	26.50	8.37	8.31	8.52	15.38	1167.96	2916.15	728.57	983.38	3.03	7.67	15.64	25.34	26.73	5727.32	1167.96	2916.15	728.57	983.38	96.33	18.19	34.60	62.88	89.01	1608.16	4388.41	2343.93	11677.30	1.21	0.33	0.53	0.27	0.74	50.19	117.06	32.47	39.75
Hmarginatum	96	177	266	316	26.44	8.30	8.46	8.20	15.55	1679.67	1905.07	534.47	529.47	-0.18	4.83	12.87	21.76	23.19	4641.31	1679.67	1905.07	534.47	578.25	79.43	79.04	74.46	51.00	77.55	4635.41	5361.07	1240.38	8805.49	1.09	0.30	0.44	0.22	0.70	67.27	75.91	27.27	32.08
Hmarginatum	97	147	266	316	27.24	8.64	8.95	8.95	15.41	1274.39	3285.63	766.91	1250.05	4.92	9.08	17.80	27.52	29.65	6500.57	1274.39	3285.63	766.91	1250.05	94.71	8.99	14.68	66.75	88.24	1470.59	3330.95	2604.27	12697.96	1.23	0.39	0.57	0.22	0.74	53.39	125.29	32.24	43.31
Hmarginatum	96	146	219	269	28.22	8.72	1.52	10.67	16.98	1206.36	2025.62	1163.97	1583.76	2.22	7.74	16.53	26.32	27.48	5890.10	1206.36	2025.62	1163.97	1583.76	86.83	35.92	11.56	39.98	85.24	1944.38	4477.22	1396.18	12257.17	1.35	0.34	0.31	0.53	0.86	55.14	85.26	51.20	78.14
Hmarginatum	90	176	245	295	21.56	6.90	3.08	5.64	12.33	2213.72	1914.85	1069.97	1956.97	8.63	12.60	20.58	26.37	27.68	7066.39	2213.72	1914.85	1069.97	1956.97	68.30	19.48	13.67	21.85	41.79	3286.16	2003.17	2467.12	12355.50	0.98	0.44	0.32	0.09	0.63	86.21	70.36	37.89	67.39
Hmarginatum	90	176	245	295	21.56	6.90	3.08	5.64	12.33	2213.72	1914.85	1069.97	1956.97	8.63	12.60	20.58	26.37	27.68	7066.39	2213.72	1914.85	1069.97	1956.97	68.30	19.48	13.67	21.85	41.79	3286.16	2003.17	2467.12	12355.50	0.98	0.44	0.32	0.09	0.63	86.21	70.36	37.89	67.39
Hmarginatum	87	173	239	305	22.59	7.28	3.21	6.45	11.64	2425.49	1999.97	1553.28	1994.77	10.77	13.79	23.48	28.53	30.04	7877.48	2425.49	1999.97	1553.28	1994.77	92.31	15.65	2.99	52.31	74.54	2462.21	1592.22	2632.65	13449.18	1.57	0.81	0.42	0.25	0.91	126.16	100.80	71.01	70.74
Hmarginatum	96	175	265	316	25.99	8.57	8.56	8.12	15.09	1816.50	2130.81	658.95	864.20	2.30	6.99	14.94	24.22	25.45	5405.40	1816.50	2130.81	658.95	864.20	87.54	35.31	39.70	55.95	84.08	3226.30	3753.15	2108.87	11051.18	1.10	0.31	0.45	0.25	0.70	72.43	83.94	30.27	38.07
Hmarginatum	97	147	217	267	24.82	8.23	1.20	9.65	14.56	1188.30	1929.90	1166.91	1889.94	4.59	8.93	16.67	25.80	27.22	6085.58	1188.30	1929.90	1166.91	1889.94	86.64	18.26	3.22	18.72	85.71	1584.78	2949.02	1427.92	14144.83	1.01	0.35	0.16	0.43	0.62	48.52	70.72	43.85	77.04
Hmarginatum	97	147	217	267	24.82	8.23	1.20	9.65	14.56	1188.30	1929.90	1166.91	1889.94	4.59	8.93	16.67	25.80	27.22	6085.58	1188.30	1929.90	1166.91	1889.94	86.64	18.26	3.22	18.72	85.71	1584.78	2949.02	1427.92	14144.83	1.01	0.35	0.16	0.43	0.62	48.52	70.72	43.85	77.04
Hmarginatum	86	174	239	304	20.14	6.25	2.56	5.76	10.54	1837.10	1483.90	1116.85	1179.25	5.43	8.35	17.25	21.18	22.61	5547.38	1837.10	1483.90	1116.85	1179.25	87.75	15.17	8.15	32.21	74.42	2653.61	2373.91	2342.65	12786.57	0.82	0.41	0.22	0.13	0.49	67.57	53.35	38.21	39.96
Hmarginatum	96	146	219	269	26.58	8.19	1.64	10.27	15.47	1219.91	2058.87	1179.28	1836.58	4.15	8.94	17.24	26.45	27.97	6203.39	1219.91	2058.87	1179.28	1836.58	97.99	15.72	11.87	27.43	94.08	1581.97	3350.96	1224.35	13972.90	1.20	0.33	0.24	0.48	0.74	51.03	80.66	46.59	72.99
Hmarginatum	94	178	272	365	25.19	7.90	8.21	14.79	15.10	1790.04	2019.87	596.78	598.16	1.02	6.14	14.20	22.28	23.39	4962.93	1790.04	2019.87	605.60	599.32	79.08	46.74	45.28	78.39	77.56	3826.00	4223.67	6152.45	6007.51	1.01	0.28	0.37	0.65	0.62	69.37	78.46	30.26	31.49
Hmarginatum	94	178	272	365	25.19	7.90	8.21	14.79	15.10	1790.04	2019.87	596.78	598.16	1.02	6.14	14.20	22.28	23.39	4962.93	1790.04	2019.87	605.60	599.32	79.08	46.74	45.28	78.39	77.56	3826.00	4223.67	6152.45	6007.51	1.01	0.28	0.37	0.65	0.62	69.37	78.46	30.26	31.49
Hmarginatum	53	109	159	268	27.26	9.95	9.93	11.96	14.60	496.30	1013.76	2403.83	288.30	-1.49	2.26	10.36	21.74	24.47	4246.15	496.30	1013.76	2403.83	386.70	47.45	23.94	35.75	39.62	47.23	2154.67	2752.45	6188.87	9094.49	0.58	0.15	0.29	0.35	0.23	15.81	27.97	66.51	26.09
Hmarginatum	87	175	239	305	21.67	6.80	3.01	6.03	11.33	2297.42	1797.34	1436.67	1786.91	9.38	12.46	21.74	26.34	27.76	7229.61	2297.42	1797.34	1436.67	1786.91	94.94	15.39	5.75	52.45	75.79	2510.18	1607.05	2638.09	13448.83	1.46	0.75	0.37	0.24	0.88	115.04	87.45	64.52	64.78
Hmarginatum	92	142	231	281	30.26	9.20	0.41	11.04	18.84	952.11	2043.91	863.36	355.56	-4.34	2.32	12.81	21.75	22.91	4434.41	952.11	2043.91	863.36	643.67	92.09	67.97	25.43	68.26	75.60	1555.43	7400.00	2266.81	8945.49	1.15	0.32	0.31	0.30	0.75	42.30	75.27	35.24	42.95
Hmarginatum	97	175	262	316	28.62	9.33	9.23	9.07	15.90	1869.76	2205.15	711.51	859.53	2.03	7.04	15.05	25.17	27.14	5578.57	1869.76	2205.15	711.51	859.53	96.66	55.77	69.24	61.24	92.41	3815.72	4447.75	1870.68	10087.78	1.34	0.37	0.59	0.28	0.82	79.60	93.89	33.98	39.27
Hmarginatum	88	138	231	281	19.44	6.07	0.21	7.33	9.86	632.50	1653.01	657.60	491.81	0.03	2.16	10.01	15.81	18.11	3398.39	632.50	1653.01	657.60	504.68	33.61	9.40	11.22	15.16	12.99	2705.18	3720.72	2528.67	11297.92	0.46	0.15	0.16	0.18	0.15	16.91	48.88	18.63	33.66
Hmarginatum	96	146	220	270	28.02	8.57	1.35	10.52	17.09	1185.71	2006.16	1131.63	1500.84	1.81	7.43	16.19	25.72	26.84	5736.77	1185.71	2006.16	1131.63	1500.84	82.51	42.25	13.14	42.72	81.46	2030.80	4926.64	1492.55	11803.84	1.32	0.35	0.31	0.50	0.85	54.89	83.70	49.68	77.76
Hmarginatum	91	170	239	289	20.25	6.85	2.39	5.80	11.29	1468.80	1448.07	746.18	1010.66	2.73	5.99	13.55	19.54	20.90	4610.51	1468.80	1448.07	746.18	1010.66	35.04	16.22	10.82	6.95	24.40	3708.11	3300.82	2771.87	10563.28	0.33	0.25	0.09	0.11	0.17	32.02	28.19	13.23	37.14
Hmarginatum	96	146	220	270	27.12	8.25	1.55	10.33	16.27	1207.13	2049.16	1166.20	1713.72	3.22	8.52	16.96	26.24	27.48	6046.23	1207.13	2049.16	1166.20	1713.72	92.35	26.56	10.85	33.42	89.68	1752.93	4011.56	1336.38	13212.96	1.29	0.34	0.28	0.49	0.83	54.78	85.15	50.08	79.70
Hmarginatum	96	146	220	270	27.12	8.25	1.55	10.33	16.27	1207.13	2049.16	1166.20	1713.72	3.22	8.52	16.96	26.24	27.48	6046.23	1207.13	2049.16	1166.20	1713.72	92.35	26.56	10.85	33.42	89.68	1752.93	4011.56	1336.38	13212.96	1.29	0.34	0.28	0.49	0.83	54.78	85.15	50.08	79.70
Hmarginatum	95	178	271	365	23.91	7.48	7.88	13.96	14.36	1565.17	1782.88	444.84	456.81	-0.30	4.50	12.03	19.84	20.95	4255.35	1565.17	1782.88	482.52	470.30	76.94	76.94	70.26	76.90	71.12	4583.77	5481.84	5094.20	5220.10	0.87	0.23	0.32	0.54	0.54	59.21	67.35	26.19	27.44
Hmarginatum	96	146	265	316	26.59	8.49	8.43	8.47	15.42	1204.24	3076.24	740.74	1077.17	3.68	8.41	16.64	26.17	27.51	6026.76	1204.24	3076.24	740.74	1077.17	94.98	14.23	30.23	60.69	87.50	1616.69	4400.15	2433.59	11931.65	1.21	0.35	0.51	0.29	0.75	51.65	123.81	32.68	42.39
Hmarginatum	87	174	246	298	20.26	6.79	3.12	5.43	11.06	2002.20	1800.10	997.78	1574.96	7.16	10.58	18.84	23.64	25.08	6296.03	2002.20	1800.10	997.78	1574.96	97.36	13.53	11.63	35.11	77.29	2672.51	1642.73	1917.18	14163.91	1.02	0.43	0.33	0.09	0.60	71.66	65.55	32.48	40.44
Hmarginatum	87	174	246	298	20.26	6.79	3.12	5.43	11.06	2002.20	1800.10	997.78	1574.96	7.16	10.58	18.84	23.64	25.08	6296.03	2002.20	1800.10	997.78	1574.96	97.36	13.53	11.63	35.11	77.29	2672.51	1642.73	1917.18	14163.91	1.02	0.43	0.33	0.09	0.60	71.66	65.55	32.48	40.44
Hmarginatum	93	171	232	282	25.30	8.77	2.17	7.62	13.18	1874.57	1692.46	987.71	1577.23	4.91	8.41	17.09	25.06	27.21	6047.99	1874.57	1692.46	987.71	1577.23	57.16	16.35	8.02	19.22	32.78	3215.86	2006.33	2455.24	12730.44	0.93	0.42	0.19	0.37	0.44	58.02	53.64	26.40	42.72
Hmarginatum	96	146	218	268	26.04	8.18	1.57	10.02	15.13	1189.29	1988.55	1157.22	1779.01	3.90	8.50	16.73	25.85	27.37	6024.89	1189.29	1988.55	1157.22	1779.01	91.95	16.54	4.11	15.78	90.21	1530.53	2697.58	1323.95	14833.32	1.10	0.34	0.26	0.47	0.67	44.64	66.33	39.38	60.25
Hmarginatum	90	162	240	290	25.22	8.74	3.52	6.93	13.07	1824.02	2248.80	1046.22	1646.07	6.34	9.60	19.46	26.54	29.05	6677.40	1824.02	2248.80	1046.22	1646.07	69.87	16.08	9.56	22.08	45.91	2754.27	2302.86	2299.31	13074.97	0.84	0.42	0.24	0.19	0.43	57.21	67.30	27.76	46.90
Hmarginatum	91	141	233	283	27.02	7.93	0.56	10.19	16.90	936.66	2088.68	875.76	623.49	-1.97	3.82	13.77	21.59	22.72	4587.47	936.66	2088.68	875.76	755.27	74.29	51.74	24.54	45.50	73.19	1604.95	6441.76	2004.71	10371.84	0.89	0.20	0.20	0.24	0.58	34.56	68.80	31.14	39.07
Hmarginatum	52	102	152	270	28.08	10.04	9.88	11.26	15.38	470.74	1033.33	2730.78	396.87	-1.09	3.17	12.19	22.97	25.57	4651.17	470.74	1033.33	2730.78	473.21	60.90	21.60	52.80	57.92	45.52	1782.86	2780.23	7962.16	7914.76	0.71	0.22	0.25	0.37	0.35	16.03	31.40	79.85	27.46
Hmarginatum	97	175	263	316	25.89	8.30	8.35	8.18	14.96	1695.02	1990.36	625.58	727.87	1.37	5.97	13.61	22.84	24.28	4981.00	1695.02	1990.36	625.58	730.63	85.31	70.65	74.08	51.53	84.61	4220.17	5216.08	1553.72	9477.78	1.04	0.28	0.45	0.21	0.67	65.76	75.78	29.25	35.49
Hmarginatum	93	172	233	283	25.23	8.51	2.09	7.61	13.80	2057.98	1794.64	1089.51	1884.53	6.51	10.37	19.14	27.07	28.87	6735.11	2057.98	1794.64	1089.51	1884.53	102.60	11.44	10.30	18.92	82.56	2348.72	1128.51	1554.55	15425.65	1.29	0.52	0.25	0.35	0.76	91.45	76.75	42.55	73.40
Hmarginatum	94	180	272	365	29.01	8.78	9.13	17.17	17.52	1956.55	2115.08	536.54	547.49	-0.49	5.75	14.74	23.69	25.06	5171.70	1956.55	2115.08	587.75	566.91	84.99	84.68	79.11	76.57	69.56	5285.97	5419.47	5045.02	4736.35	1.29	0.36	0.49	0.82	0.77	80.46	89.26	30.98	34.47
Hmarginatum	95	177	274	365	24.05	7.53	8.31	13.33	14.12	1540.43	1860.36	408.60	479.70	-0.09	4.56	12.15	19.76	21.26	4285.19	1540.43	1860.36	442.16	487.79	81.33	78.26	76.65	81.16	78.83	4477.14	5529.20	5196.70	5316.61	0.93	0.23	0.36	0.58	0.56	60.68	73.42	24.69	28.76
Hmarginatum	97	175	262	316	27.51	9.12	8.96	8.77	15.57	1764.85	2066.31	649.76	715.37	1.15	5.97	13.86	23.89	25.50	5142.00	1764.85	2066.31	649.76	723.70	85.81	75.61	78.84	56.24	85.39	4466.27	5318.30	1508.45	9219.55	1.16	0.34	0.51	0.23	0.71	72.81	83.74	31.22	36.91
Hmarginatum	97	175	262	316	27.87	9.23	9.12	8.89	15.64	1846.59	2164.78	702.61	849.63	2.04	6.89	14.86	24.93	26.67	5497.02	1846.59	2164.78	702.61	849.63	91.38	60.20	70.65	55.36	88.57	4002.43	4793.89	1819.94	9911.73	1.26	0.35	0.56	0.27	0.76	77.43	90.44	32.88	38.67
Hmarginatum	97	175	262	316	27.87	9.23	9.12	8.89	15.64	1846.59	2164.78	702.61	849.63	2.04	6.89	14.86	24.93	26.67	5497.02	1846.59	2164.78	702.61	849.63	91.38	60.20	70.65	55.36	88.57	4002.43	4793.89	1819.94	9911.73	1.26	0.35	0.56	0.27	0.76	77.43	90.44	32.88	38.67
Hmarginatum	93	143	229	279	27.69	8.41	0.55	10.11	17.15	944.34	1927.41	864.83	591.41	-2.55	3.49	12.81	21.22	22.33	4428.01	944.34	1927.41	864.83	759.94	79.82	64.78	24.40	56.04	78.79	1670.32	6606.57	2131.08	10113.74	0.99	0.27	0.25	0.29	0.64	39.84	69.50	33.82	48.91
Hmarginatum	84	176	240	305	16.46	5.03	1.84	5.01	8.68	2364.49	1751.78	1501.48	2195.49	12.99	15.71	23.18	25.84	26.99	7721.72	2364.49	1751.78	1501.48	2195.49	102.70	34.70	11.79	51.59	62.69	2693.20	1055.83	3051.96	13763.53	0.95	0.45	0.23	0.21	0.51	83.18	64.17	46.69	49.29
Hmarginatum	84	176	239	306	15.80	4.76	1.65	4.82	8.58	2344.03	1691.14	1530.73	2164.66	12.96	15.58	22.94	25.55	26.67	7640.23	2344.03	1691.14	1530.73	2164.66	102.79	32.61	9.51	54.40	66.70	2590.89	1079.85	3039.20	13875.87	0.93	0.49	0.22	0.14	0.53	85.99	61.53	49.24	50.27
Hmarginatum	95	177	270	365	24.13	7.66	7.93	14.08	14.35	1567.46	1817.13	469.31	468.18	-0.17	4.62	12.15	20.17	21.30	4321.39	1567.46	1817.13	503.45	479.58	77.72	77.51	71.73	77.70	72.97	4565.50	5585.96	5198.78	5260.08	0.87	0.23	0.32	0.54	0.54	59.36	68.44	27.68	28.40
Hmarginatum	96	146	266	316	27.06	8.78	8.80	8.78	15.22	1258.73	3275.14	765.28	1216.56	4.77	9.09	17.68	27.35	29.23	6440.12	1258.73	3275.14	765.28	1216.56	96.24	9.41	14.87	68.87	89.57	1510.55	3387.54	2697.70	13045.16	1.27	0.41	0.58	0.22	0.75	52.77	124.93	32.00	40.79
Hmarginatum	96	146	266	316	27.06	8.78	8.80	8.78	15.22	1258.73	3275.14	765.28	1216.56	4.77	9.09	17.68	27.35	29.23	6440.12	1258.73	3275.14	765.28	1216.56	96.24	9.41	14.87	68.87	89.57	1510.55	3387.54	2697.70	13045.16	1.27	0.41	0.58	0.22	0.75	52.77	124.93	32.00	40.79
Hmarginatum	96	146	220	270	26.34	8.45	1.30	10.24	14.84	1306.25	2266.68	1265.07	2176.85	6.35	10.53	19.09	28.26	30.38	6916.27	1306.25	2266.68	1265.07	2176.85	104.26	3.94	12.86	8.84	90.88	1427.16	1507.87	1147.07	16503.92	1.30	0.39	0.22	0.54	0.76	54.90	90.89	49.21	74.74
Hmarginatum	96	146	217	267	27.49	8.75	1.89	10.83	15.21	1242.23	2095.33	1214.45	1870.91	4.39	8.59	17.39	26.99	29.26	6329.19	1242.23	2095.33	1214.45	1870.91	93.58	15.39	3.59	19.46	91.64	1583.36	2965.88	1351.32	14694.91	1.16	0.38	0.21	0.51	0.68	50.68	77.86	45.77	73.25
Hmarginatum	97	147	266	316	27.20	8.68	9.01	8.87	15.32	1273.97	3283.41	766.47	1251.36	4.97	9.09	17.76	27.52	29.65	6498.86	1273.97	3283.41	766.47	1251.36	96.99	9.33	15.19	67.74	90.40	1518.59	3492.02	2665.54	13003.07	1.21	0.39	0.55	0.23	0.73	52.63	124.33	31.46	42.11
Hmarginatum	97	175	263	316	25.73	8.16	8.19	8.23	14.91	1670.25	1966.01	614.75	704.08	1.20	5.82	13.44	22.50	23.96	4900.85	1670.25	1966.01	614.75	709.50	84.21	74.35	75.91	51.73	83.86	4360.74	5394.41	1501.79	9404.28	1.00	0.28	0.42	0.20	0.64	64.45	74.23	28.61	35.32
Hmarginatum	94	144	227	277	27.02	8.19	0.54	9.76	16.49	1046.27	2021.55	957.16	1014.97	-0.05	5.43	14.50	23.08	24.23	5005.74	1046.27	2021.55	957.16	1056.92	86.69	33.68	15.51	20.17	84.62	1615.10	4193.58	1565.51	13280.60	1.09	0.33	0.26	0.36	0.69	45.67	78.02	38.48	59.44
Hmarginatum	94	144	224	274	23.19	7.28	0.74	8.52	13.86	1039.70	1901.85	977.83	1423.87	2.86	7.53	15.02	22.60	23.59	5266.37	1039.70	1901.85	977.83	1423.87	102.26	20.69	5.17	22.31	97.79	1395.36	3002.78	1144.77	15122.35	1.07	0.32	0.23	0.35	0.69	46.96	76.73	40.24	65.09
Hmarginatum	97	175	264	316	25.59	8.20	8.30	8.04	14.89	1646.99	1951.96	582.40	663.91	0.91	5.57	13.10	22.27	23.60	4798.45	1646.99	1951.96	582.40	675.40	81.88	76.01	75.79	51.01	81.75	4442.53	5492.81	1454.16	9321.79	1.00	0.28	0.42	0.20	0.64	64.45	74.79	28.04	35.32
Hmarginatum	92	142	233	283	31.47	9.41	0.03	11.14	19.53	967.56	2112.33	839.61	256.97	-4.99	1.94	12.82	21.88	23.23	4444.16	967.56	2112.33	839.61	592.97	75.47	44.47	24.23	33.23	71.91	1707.14	5644.80	2005.68	11341.30	1.26	0.37	0.37	0.29	0.85	46.26	81.03	36.22	43.32
Hmarginatum	96	146	218	268	27.01	8.35	1.77	10.41	15.73	1268.98	2105.30	1238.67	1994.69	4.77	9.66	18.09	27.47	29.00	6512.33	1268.98	2105.30	1238.67	1994.69	102.91	12.52	12.86	27.44	99.05	1567.98	3189.77	1253.87	14676.79	1.28	0.35	0.26	0.52	0.78	53.02	82.97	48.61	74.07
Hmarginatum	94	144	225	275	28.54	8.87	0.79	10.43	17.04	1060.79	2025.51	976.81	942.02	-0.73	4.89	14.27	23.61	24.86	5000.46	1060.79	2025.51	976.81	1014.66	82.34	45.18	19.76	30.31	81.48	1795.02	4943.14	1705.73	12257.62	1.20	0.36	0.29	0.42	0.73	47.34	80.46	39.66	57.88
Hmarginatum	94	144	225	275	28.54	8.87	0.79	10.43	17.04	1060.79	2025.51	976.81	942.02	-0.73	4.89	14.27	23.61	24.86	5000.46	1060.79	2025.51	976.81	1014.66	82.34	45.18	19.76	30.31	81.48	1795.02	4943.14	1705.73	12257.62	1.20	0.36	0.29	0.42	0.73	47.34	80.46	39.66	57.88
Hmarginatum	95	178	268	365	27.26	8.41	8.52	16.22	16.33	1986.21	2192.55	791.99	743.59	2.06	7.52	16.00	24.88	26.16	5654.64	1986.21	2192.55	791.99	743.59	90.02	43.27	48.69	88.98	86.13	3798.49	3954.51	6697.17	6336.98	1.25	0.35	0.49	0.78	0.75	82.94	91.56	38.17	37.31
Hmarginatum	93	143	229	279	30.24	9.41	0.41	11.17	19.21	976.94	2008.73	903.25	429.65	-4.17	2.63	12.99	22.31	23.15	4523.27	976.94	2008.73	903.25	705.28	91.02	70.57	26.59	65.58	79.83	1650.37	7154.70	2388.21	9628.17	1.15	0.31	0.27	0.35	0.75	42.63	75.63	36.93	44.28
Hmarginatum	96	146	220	270	27.16	8.43	1.53	10.49	16.03	1245.08	2124.07	1204.36	1856.84	4.09	9.21	17.65	27.10	28.48	6337.24	1245.08	2124.07	1204.36	1856.84	94.39	18.22	10.86	27.38	90.75	1710.12	3654.29	1370.48	14089.83	1.32	0.35	0.28	0.52	0.83	55.52	87.86	50.83	79.21
Hmarginatum	95	178	270	365	24.92	7.87	8.18	14.64	14.95	1735.96	1950.52	592.41	581.62	0.85	5.83	13.65	21.93	23.00	4822.87	1735.96	1950.52	603.82	583.57	81.02	54.03	52.35	80.38	79.47	4116.51	4541.47	6210.46	6028.79	0.97	0.26	0.36	0.61	0.60	67.32	75.75	31.09	31.76
Hmarginatum	95	145	223	273	31.16	10.26	0.57	11.54	19.35	1095.54	2036.16	1038.68	768.50	-2.63	3.79	14.07	24.92	25.72	5033.05	1095.54	2036.16	1038.68	943.02	80.44	71.12	22.87	54.82	80.36	2057.25	6161.94	2109.37	10520.76	1.32	0.37	0.27	0.49	0.84	49.95	82.84	44.57	55.42
Hmarginatum	93	143	227	277	25.46	8.00	0.38	9.05	15.45	1117.49	2130.13	1029.72	1420.29	2.49	7.87	16.28	24.14	25.19	5615.75	1117.49	2130.13	1029.72	1420.29	102.41	18.14	4.44	18.10	96.79	1408.61	3088.33	1115.61	15225.25	1.40	0.42	0.29	0.39	0.93	58.46	98.77	48.33	67.81
Hmarginatum	95	178	272	365	28.11	8.64	9.25	16.52	17.13	1951.26	2233.55	628.71	658.29	0.81	6.59	15.52	24.64	25.86	5433.35	1951.26	2233.55	644.22	661.65	77.69	69.06	69.58	77.65	76.58	4771.40	5119.44	5690.06	5318.38	1.27	0.32	0.49	0.78	0.76	81.41	95.32	32.65	36.96
Hmarginatum	96	146	217	267	25.79	8.30	1.46	9.88	15.11	1183.19	1940.56	1157.03	1777.48	3.80	8.41	16.54	25.76	27.03	5969.55	1183.19	1940.56	1157.03	1777.48	93.55	18.18	4.20	17.31	92.37	1578.79	2804.79	1388.03	15085.36	1.09	0.37	0.23	0.47	0.67	46.14	66.75	39.83	61.58
Hmarginatum	95	179	269	365	26.71	8.16	8.42	15.82	16.09	2020.31	2192.40	819.68	788.67	2.60	8.02	16.32	24.91	26.17	5760.29	2020.31	2192.40	819.68	788.67	89.44	43.35	49.34	87.68	85.58	3859.70	4038.51	6631.08	6407.95	1.20	0.34	0.46	0.76	0.72	82.25	89.48	39.20	39.09
Hmarginatum	95	179	269	365	26.71	8.16	8.42	15.82	16.09	2020.31	2192.40	819.68	788.67	2.60	8.02	16.32	24.91	26.17	5760.29	2020.31	2192.40	819.68	788.67	89.44	43.35	49.34	87.68	85.58	3859.70	4038.51	6631.08	6407.95	1.20	0.34	0.46	0.76	0.72	82.25	89.48	39.20	39.09
Hmarginatum	96	146	218	268	26.11	8.14	1.53	9.98	15.20	1192.15	1991.73	1155.63	1774.55	3.88	8.40	16.78	25.84	27.40	6024.77	1192.15	1991.73	1155.63	1774.55	96.71	16.28	11.55	26.75	93.76	1665.99	3518.78	1372.78	14330.21	1.12	0.32	0.20	0.45	0.69	49.30	77.40	45.03	72.16
Hmarginatum	95	176	271	365	25.22	8.07	8.52	14.28	14.73	1641.12	1973.88	512.31	533.04	0.35	5.13	13.08	21.37	22.79	4637.79	1641.12	1973.88	534.86	537.31	88.08	60.15	60.17	88.08	87.59	3950.79	4758.90	6172.70	6071.38	1.02	0.26	0.40	0.62	0.60	64.50	77.95	26.85	29.27
Hmarginatum	95	176	271	365	25.22	8.07	8.52	14.28	14.73	1641.12	1973.88	512.31	533.04	0.35	5.13	13.08	21.37	22.79	4637.79	1641.12	1973.88	534.86	537.31	88.08	60.15	60.17	88.08	87.59	3950.79	4758.90	6172.70	6071.38	1.02	0.26	0.40	0.62	0.60	64.50	77.95	26.85	29.27
Hmarginatum	96	146	223	273	31.44	10.22	0.48	11.71	19.84	1111.04	2023.07	1046.16	772.30	-2.78	3.76	14.06	25.12	25.86	5054.81	1111.04	2023.07	1046.16	955.63	81.63	74.51	22.62	57.53	80.46	2148.72	6218.69	2150.72	10398.75	1.34	0.36	0.27	0.50	0.86	50.49	82.54	44.79	54.98
Hmarginatum	95	179	271	365	27.98	8.61	9.09	16.56	17.04	1997.96	2208.00	679.06	685.79	1.15	6.93	15.74	24.83	26.00	5523.24	1997.96	2208.00	688.31	687.10	78.22	61.89	63.83	78.00	77.28	4705.51	4819.57	5945.51	5532.36	1.28	0.35	0.50	0.79	0.76	84.70	94.91	35.81	38.25
Hmarginatum	96	177	269	365	28.29	8.87	9.36	16.59	17.07	1993.52	2301.54	759.47	750.16	1.81	7.35	16.16	25.82	27.04	5743.71	1993.52	2301.54	759.47	750.16	85.76	51.94	57.99	84.66	82.76	4192.89	4490.61	6401.77	5950.77	1.34	0.36	0.54	0.80	0.80	85.71	99.90	36.84	38.59
Hmarginatum	96	146	221	271	26.96	8.29	1.34	10.30	16.09	1222.82	2112.01	1173.09	1766.41	3.68	8.80	17.32	26.62	27.93	6183.20	1222.82	2112.01	1173.09	1766.41	93.80	24.49	10.95	31.01	90.37	1789.70	4064.15	1386.89	13769.22	1.28	0.33	0.25	0.48	0.81	54.91	88.57	50.24	79.69
Hmarginatum	94	180	273	365	29.69	8.90	9.41	17.50	18.02	1923.92	2093.60	449.99	473.31	-1.42	4.91	14.27	23.32	24.72	5002.87	1923.92	2093.60	529.77	508.74	96.10	94.91	86.67	78.80	67.20	5607.70	5941.75	4811.50	4661.63	1.30	0.38	0.50	0.84	0.77	78.43	86.54	28.08	31.04
Hmarginatum	97	174	262	316	26.42	8.71	8.50	8.46	15.27	1753.82	2085.85	675.12	802.56	1.81	6.53	14.26	24.04	25.32	5253.41	1753.82	2085.85	675.12	802.56	89.37	63.11	69.89	53.25	87.48	4044.75	5104.02	1805.86	10114.77	1.12	0.32	0.47	0.24	0.71	71.42	83.77	31.52	37.97
Hmarginatum	96	174	266	316	26.57	8.67	8.79	8.36	15.52	1915.09	2321.90	711.22	1036.17	3.37	8.10	16.42	25.81	27.09	5913.69	1915.09	2321.90	711.22	1036.17	91.81	28.61	35.55	57.74	86.94	3135.83	3783.17	2331.94	11835.51	1.21	0.34	0.50	0.28	0.76	79.56	95.30	32.74	42.89
Hmarginatum	98	148	262	316	26.38	8.41	8.36	8.52	15.58	1129.21	2770.26	691.43	870.93	2.15	6.87	14.58	24.55	25.75	5396.18	1129.21	2770.26	691.43	870.93	94.04	40.49	64.66	56.52	90.48	2026.56	6471.30	1966.79	10626.91	1.16	0.32	0.48	0.26	0.74	49.57	112.27	32.90	41.07
Hmarginatum	95	177	268	365	26.06	8.37	8.47	15.30	15.40	1871.95	2117.33	744.04	695.12	1.94	6.96	15.10	23.90	25.08	5371.58	1871.95	2117.33	744.04	695.12	86.82	42.27	44.47	86.51	84.64	3755.91	4111.44	6799.25	6499.47	1.13	0.33	0.45	0.69	0.68	77.53	86.58	36.55	34.67
Hmarginatum	95	177	268	365	26.06	8.37	8.47	15.30	15.40	1871.95	2117.33	744.04	695.12	1.94	6.96	15.10	23.90	25.08	5371.58	1871.95	2117.33	744.04	695.12	86.82	42.27	44.47	86.51	84.64	3755.91	4111.44	6799.25	6499.47	1.13	0.33	0.45	0.69	0.68	77.53	86.58	36.55	34.67
Hmarginatum	94	144	224	274	30.87	9.74	0.93	11.32	18.58	1097.22	2077.07	1019.33	841.94	-1.92	4.36	14.40	24.55	25.77	5090.01	1097.22	2077.07	1019.33	976.38	84.03	74.93	23.33	60.11	81.38	2074.43	6629.98	2038.51	10369.50	1.34	0.40	0.35	0.46	0.86	52.04	83.17	43.64	61.28
Hmarginatum	97	175	262	316	27.62	9.03	8.92	8.78	15.59	1817.33	2129.12	690.03	819.47	1.84	6.71	14.59	24.50	26.22	5390.57	1817.33	2129.12	690.03	819.47	91.87	65.95	74.52	55.54	89.83	4230.88	5089.55	1794.41	10024.46	1.23	0.33	0.53	0.26	0.76	75.66	88.06	33.01	39.01
Hmarginatum	94	144	227	277	21.81	7.38	0.17	8.15	12.81	732.17	1567.18	697.43	419.43	-1.82	1.68	9.83	17.09	18.91	3479.64	732.17	1567.18	697.43	537.34	5.99	2.08	2.37	2.02	5.10	2787.86	4819.89	2933.60	10612.07	0.30	0.11	0.04	0.10	0.18	17.21	32.73	16.02	30.06
Hmarginatum	97	176	263	316	28.41	9.04	9.12	8.94	16.05	1844.38	2137.43	671.56	787.71	1.47	6.58	14.64	24.43	26.39	5380.61	1844.38	2137.43	671.56	792.39	96.04	65.61	73.50	61.75	93.63	4218.68	4839.01	1775.58	10310.86	1.34	0.36	0.59	0.27	0.83	80.12	92.78	34.07	39.78
Hmarginatum	95	178	270	365	28.18	8.84	9.16	16.64	16.97	1995.50	2245.73	707.87	700.01	1.34	7.06	15.87	25.17	26.41	5596.49	1995.50	2245.73	713.75	700.42	83.51	60.67	63.74	83.14	81.91	4537.25	4757.24	6177.56	5730.90	1.32	0.36	0.52	0.80	0.78	84.81	96.40	35.37	37.07
Hmarginatum	95	178	270	365	28.18	8.84	9.16	16.64	16.97	1995.50	2245.73	707.87	700.01	1.34	7.06	15.87	25.17	26.41	5596.49	1995.50	2245.73	713.75	700.42	83.51	60.67	63.74	83.14	81.91	4537.25	4757.24	6177.56	5730.90	1.32	0.36	0.52	0.80	0.78	84.81	96.40	35.37	37.07
Hmarginatum	95	178	270	365	28.18	8.84	9.16	16.64	16.97	1995.50	2245.73	707.87	700.01	1.34	7.06	15.87	25.17	26.41	5596.49	1995.50	2245.73	713.75	700.42	83.51	60.67	63.74	83.14	81.91	4537.25	4757.24	6177.56	5730.90	1.32	0.36	0.52	0.80	0.78	84.81	96.40	35.37	37.07
Hmarginatum	91	141	234	284	32.08	9.47	0.14	11.61	20.10	1057.81	2362.25	950.46	510.02	-3.65	3.36	15.05	24.15	25.44	5042.65	1057.81	2362.25	950.46	748.26	87.78	32.26	25.09	15.99	80.56	1641.73	4291.54	1782.99	13446.62	1.45	0.42	0.38	0.32	0.96	52.14	96.85	42.17	45.21
Hmarginatum	95	177	268	365	25.49	8.18	8.32	14.46	14.60	1648.69	1895.13	536.56	516.76	0.24	5.03	12.79	21.11	22.69	4581.48	1648.69	1895.13	564.90	521.81	85.87	71.72	71.01	85.87	85.27	4460.52	5172.39	5883.46	5701.07	1.04	0.29	0.42	0.63	0.60	65.93	74.86	29.09	28.65
Hmarginatum	71	121	243	293	13.07	3.96	1.00	5.51	8.00	679.25	1918.73	698.23	816.67	3.43	6.38	13.29	15.63	15.73	4061.18	679.25	1918.73	698.23	816.67	40.02	14.10	9.65	17.70	16.27	2822.75	5183.46	2771.53	10439.76	0.28	0.11	0.04	0.06	0.20	15.89	39.95	15.87	20.55
Hmarginatum	96	146	266	316	27.03	8.76	8.82	8.75	15.26	1251.86	3250.70	758.15	1187.07	4.59	8.91	17.53	27.15	29.03	6372.81	1251.86	3250.70	758.15	1187.07	97.47	14.17	19.59	67.84	91.68	1600.11	4049.39	2614.03	12965.35	1.24	0.41	0.55	0.22	0.75	52.13	120.87	31.74	38.40
Hmarginatum	95	178	268	365	25.79	8.13	8.25	15.24	15.36	1855.91	2046.40	717.47	668.62	1.66	6.72	14.77	23.32	24.50	5233.30	1855.91	2046.40	717.66	668.62	84.75	46.10	47.16	84.71	83.43	3954.59	4232.25	6674.23	6391.38	1.10	0.32	0.43	0.67	0.66	74.85	81.69	34.77	32.98
Hmarginatum	84	175	246	300	17.32	5.62	2.11	4.94	10.02	2289.79	1882.17	1201.06	2044.31	10.94	14.19	22.06	25.58	26.40	7328.48	2289.79	1882.17	1201.06	2044.31	65.96	10.78	4.51	27.93	54.01	3585.20	2700.59	2441.74	12499.31	0.86	0.46	0.27	0.10	0.48	88.82	71.76	40.69	60.54
Hmarginatum	84	175	246	300	17.32	5.62	2.11	4.94	10.02	2289.79	1882.17	1201.06	2044.31	10.94	14.19	22.06	25.58	26.40	7328.48	2289.79	1882.17	1201.06	2044.31	65.96	10.78	4.51	27.93	54.01	3585.20	2700.59	2441.74	12499.31	0.86	0.46	0.27	0.10	0.48	88.82	71.76	40.69	60.54
Hmarginatum	84	175	246	300	17.32	5.62	2.11	4.94	10.02	2289.79	1882.17	1201.06	2044.31	10.94	14.19	22.06	25.58	26.40	7328.48	2289.79	1882.17	1201.06	2044.31	65.96	10.78	4.51	27.93	54.01	3585.20	2700.59	2441.74	12499.31	0.86	0.46	0.27	0.10	0.48	88.82	71.76	40.69	60.54
Hmarginatum	93	143	230	280	29.68	9.02	0.27	10.77	18.68	966.67	2011.09	874.09	430.99	-3.86	2.58	12.90	22.01	23.00	4468.15	966.67	2011.09	874.09	685.87	89.07	69.56	26.94	63.16	80.47	1713.62	7219.14	2299.90	9964.11	1.09	0.29	0.25	0.30	0.73	41.46	73.18	35.04	42.41
Hmarginatum	93	143	230	280	29.68	9.02	0.27	10.77	18.68	966.67	2011.09	874.09	430.99	-3.86	2.58	12.90	22.01	23.00	4468.15	966.67	2011.09	874.09	685.87	89.07	69.56	26.94	63.16	80.47	1713.62	7219.14	2299.90	9964.11	1.09	0.29	0.25	0.30	0.73	41.46	73.18	35.04	42.41
Hmarginatum	93	143	230	280	31.68	9.55	0.09	11.04	18.99	1229.90	2502.44	1098.40	1165.73	0.24	6.46	17.41	27.18	28.73	5944.99	1229.90	2502.44	1098.40	1203.03	88.94	27.38	15.24	13.69	86.82	1698.17	3805.47	1449.22	14265.96	1.69	0.50	0.43	0.47	1.07	66.02	117.11	53.22	73.89
Hmarginatum	96	146	218	268	25.71	8.24	1.39	9.91	14.70	1229.63	2065.09	1193.78	1956.69	5.05	9.20	17.58	26.62	28.39	6352.69	1229.63	2065.09	1193.78	1956.69	100.22	8.05	10.27	5.76	95.93	1523.97	1960.55	1203.89	16519.39	1.19	0.39	0.22	0.51	0.72	52.81	80.63	46.11	75.39
Hmarginatum	96	146	218	268	25.71	8.24	1.39	9.91	14.70	1229.63	2065.09	1193.78	1956.69	5.05	9.20	17.58	26.62	28.39	6352.69	1229.63	2065.09	1193.78	1956.69	100.22	8.05	10.27	5.76	95.93	1523.97	1960.55	1203.89	16519.39	1.19	0.39	0.22	0.51	0.72	52.81	80.63	46.11	75.39
Hmarginatum	97	175	263	316	25.80	8.30	8.34	8.11	14.92	1715.15	2010.20	639.28	768.09	1.64	6.24	13.84	23.11	24.49	5071.13	1715.15	2010.20	639.28	768.09	88.95	70.29	74.66	52.74	87.92	4302.68	5322.66	1680.99	9993.22	1.04	0.29	0.44	0.22	0.67	67.04	77.31	29.41	36.21
Hmarginatum	97	177	264	316	27.63	8.79	8.89	8.75	15.79	1878.40	2142.04	676.70	880.27	2.07	7.24	15.07	24.54	26.38	5511.00	1878.40	2142.04	676.70	880.27	112.15	37.87	51.79	73.04	105.41	3156.50	3626.36	2207.39	12312.61	1.41	0.38	0.61	0.28	0.88	86.03	97.77	35.35	42.32
Hmarginatum	96	177	269	365	26.83	8.53	8.95	15.55	15.97	2040.01	2366.43	902.71	906.64	3.72	8.91	17.18	26.36	27.65	6150.24	2040.01	2366.43	902.71	906.64	92.54	29.40	38.41	89.25	87.09	3357.09	3827.75	7113.65	7042.80	1.29	0.33	0.52	0.76	0.76	85.37	99.67	38.99	40.77
Hmarginatum	96	146	220	270	26.14	8.44	1.15	10.10	14.77	1309.97	2268.12	1263.15	2194.71	6.49	10.58	19.16	28.28	30.39	6937.25	1309.97	2268.12	1263.15	2194.71	106.49	3.98	12.70	7.77	94.00	1463.31	1614.70	1200.85	16980.78	1.29	0.40	0.21	0.53	0.76	55.28	90.89	48.84	74.74
Hmarginatum	97	175	263	316	27.89	8.88	8.97	8.78	15.82	1816.25	2150.16	675.26	809.21	1.70	6.62	14.68	24.41	26.23	5386.46	1816.25	2150.16	675.26	810.00	94.72	66.36	75.20	58.82	92.46	4228.92	5067.60	1793.29	10225.18	1.26	0.34	0.56	0.26	0.78	76.17	89.38	32.45	37.71
Hmarginatum	96	178	270	365	26.87	8.25	8.82	15.72	16.29	1990.00	2269.49	798.27	819.74	2.68	8.07	16.38	25.33	26.58	5815.91	1990.00	2269.49	798.27	819.74	93.15	43.51	50.84	90.60	88.90	3819.83	4145.65	6794.17	6590.78	1.28	0.34	0.52	0.77	0.77	85.97	98.66	38.80	41.33
Hmarginatum	95	178	270	365	25.20	7.81	8.15	14.87	15.21	1783.59	1998.74	633.82	618.96	1.17	6.20	14.18	22.43	23.53	4989.12	1783.59	1998.74	639.93	619.43	82.08	53.02	52.32	81.87	81.12	4182.52	4582.67	6403.21	6187.27	1.01	0.29	0.38	0.64	0.62	69.81	77.37	31.45	30.97
Hmarginatum	91	141	234	284	25.60	7.60	0.12	9.21	16.04	889.93	1950.39	799.78	571.80	-2.02	3.75	12.83	19.91	20.99	4283.16	889.93	1950.39	799.78	707.25	81.87	57.59	26.01	52.34	81.02	1565.30	7022.51	2002.61	10739.76	0.88	0.24	0.24	0.21	0.57	36.23	68.29	30.92	45.49
Hmarginatum	94	180	273	365	28.51	8.70	9.18	16.78	17.26	1956.41	2129.84	542.61	568.69	-0.15	5.91	14.89	23.72	25.03	5197.75	1956.41	2129.84	583.44	582.84	84.70	84.48	80.39	78.65	73.15	5408.49	5575.77	5326.40	5040.96	1.27	0.36	0.48	0.80	0.75	80.99	89.44	30.88	33.92
Hmarginatum	97	147	266	316	27.05	8.70	8.98	8.83	15.30	1260.05	3250.28	754.24	1222.40	4.76	8.92	17.51	27.27	29.32	6411.55	1260.05	3250.28	754.24	1222.40	98.62	12.20	17.42	69.90	92.80	1598.87	3765.03	2712.58	13328.70	1.20	0.38	0.57	0.23	0.70	51.27	122.93	30.48	42.15
Hmarginatum	96	176	268	365	26.90	8.54	8.85	15.70	16.01	1981.09	2332.06	874.82	854.23	3.22	8.44	16.71	25.96	27.21	5978.37	1981.09	2332.06	874.82	854.23	96.50	37.23	45.85	94.24	91.41	3453.02	4010.78	7067.94	6908.34	1.23	0.34	0.51	0.72	0.73	84.36	98.86	40.85	40.75
Hmarginatum	96	176	268	365	26.90	8.54	8.85	15.70	16.01	1981.09	2332.06	874.82	854.23	3.22	8.44	16.71	25.96	27.21	5978.37	1981.09	2332.06	874.82	854.23	96.50	37.23	45.85	94.24	91.41	3453.02	4010.78	7067.94	6908.34	1.23	0.34	0.51	0.72	0.73	84.36	98.86	40.85	40.75
Hmarginatum	96	176	268	365	26.90	8.54	8.85	15.70	16.01	1981.09	2332.06	874.82	854.23	3.22	8.44	16.71	25.96	27.21	5978.37	1981.09	2332.06	874.82	854.23	96.50	37.23	45.85	94.24	91.41	3453.02	4010.78	7067.94	6908.34	1.23	0.34	0.51	0.72	0.73	84.36	98.86	40.85	40.75
Hmarginatum	96	146	266	316	27.14	8.76	8.81	8.72	15.28	1259.40	3271.03	765.79	1212.38	4.72	9.10	17.66	27.35	29.20	6433.08	1259.40	3271.03	765.79	1212.38	98.85	11.03	15.81	70.51	92.83	1564.21	3643.59	2756.64	13468.74	1.27	0.41	0.58	0.22	0.75	52.26	123.72	31.49	39.33
Hmarginatum	96	146	219	269	26.67	8.26	1.62	10.26	15.79	1224.05	2051.51	1191.07	1842.68	3.99	9.07	17.32	26.60	27.86	6217.68	1224.05	2051.51	1191.07	1842.68	92.92	20.40	10.14	28.53	90.54	1786.13	3816.75	1508.96	14277.98	1.27	0.34	0.28	0.50	0.80	54.30	83.76	50.11	81.54
Hmarginatum	93	172	227	277	24.97	8.49	0.64	8.45	13.76	2008.42	1596.99	1113.04	1902.02	5.97	9.96	18.53	26.53	28.19	6529.41	2008.42	1596.99	1113.04	1902.02	104.17	10.24	8.13	14.37	85.80	2473.85	1130.35	1508.76	16269.57	1.21	0.48	0.23	0.42	0.71	86.99	66.49	43.52	76.14
Hmarginatum	93	179	229	279	27.67	8.26	0.56	9.86	17.02	1837.69	1228.02	925.26	870.61	-0.97	5.06	14.19	22.41	23.62	4873.45	1837.69	1228.02	925.26	956.41	86.89	52.88	12.36	29.72	84.65	4184.29	2781.09	1717.74	12738.93	1.16	0.34	0.27	0.34	0.75	74.27	49.95	37.97	55.61
Hmarginatum	93	179	229	279	27.67	8.26	0.56	9.86	17.02	1837.69	1228.02	925.26	870.61	-0.97	5.06	14.19	22.41	23.62	4873.45	1837.69	1228.02	925.26	956.41	86.89	52.88	12.36	29.72	84.65	4184.29	2781.09	1717.74	12738.93	1.16	0.34	0.27	0.34	0.75	74.27	49.95	37.97	55.61
Hmarginatum	96	146	219	269	26.28	8.14	1.52	10.09	15.43	1200.73	2022.09	1160.01	1782.83	3.85	8.71	16.93	26.07	27.46	6075.94	1200.73	2022.09	1160.01	1782.83	97.90	22.05	13.22	31.64	95.30	1749.38	3976.81	1445.28	14255.25	1.18	0.33	0.24	0.48	0.73	50.29	79.22	45.83	72.22
Hmarginatum	96	146	266	316	26.36	8.33	8.40	8.33	15.48	1154.15	2966.75	678.04	948.26	2.76	7.53	15.78	25.15	26.37	5679.40	1154.15	2966.75	678.04	948.26	94.23	26.63	41.93	59.82	89.15	1826.28	5529.07	2298.86	11806.73	1.16	0.32	0.47	0.27	0.73	50.16	118.97	31.75	42.29
Hmarginatum	93	143	228	278	31.22	9.74	0.57	11.44	19.35	1020.26	2086.54	943.14	503.97	-3.82	2.90	13.52	23.36	24.40	4731.14	1020.26	2086.54	943.14	755.37	94.62	74.82	25.64	68.18	80.57	1799.81	7441.00	2433.87	9766.04	1.31	0.36	0.33	0.40	0.84	47.42	82.30	40.17	48.06
Hmarginatum	86	174	238	306	22.05	6.93	2.87	6.44	11.36	2439.63	1904.68	1594.17	1947.48	10.73	13.72	23.48	27.96	29.39	7791.39	2439.63	1904.68	1594.17	1947.48	105.22	15.63	7.38	59.93	84.64	2599.20	1693.39	2804.04	14392.70	1.66	0.83	0.39	0.22	0.98	130.59	97.09	76.74	67.93
Hmarginatum	93	143	227	277	33.03	10.50	0.19	11.58	19.29	1338.64	2641.75	1214.34	1435.52	1.46	7.45	18.93	29.65	31.32	6537.00	1338.64	2641.75	1214.34	1439.77	97.76	12.99	16.14	9.63	90.75	1608.05	2475.11	1352.43	16007.98	2.16	0.70	0.47	0.62	1.40	87.62	147.24	69.59	94.51
Hmarginatum	94	144	227	277	31.37	9.66	0.65	11.54	19.64	1044.38	2067.00	965.84	566.77	-3.62	3.10	13.67	23.70	24.72	4806.10	1044.38	2067.00	965.84	804.73	95.63	78.25	24.98	68.21	80.43	1932.15	7377.58	2424.75	9722.59	1.30	0.35	0.31	0.43	0.84	47.88	82.49	41.23	50.06
Hmarginatum	96	172	265	316	23.32	7.76	7.75	7.49	13.16	1848.86	2346.72	783.97	1342.68	6.08	10.03	17.20	25.35	26.87	6248.83	1848.86	2346.72	783.97	1342.68	75.48	8.99	20.64	36.13	54.62	3165.71	3187.94	3170.40	11993.81	1.00	0.43	0.52	0.13	0.55	75.88	87.76	32.09	47.42
Hmarginatum	93	175	225	275	29.90	8.76	1.38	10.61	17.95	1841.17	1295.17	986.85	898.67	-1.42	4.91	14.52	23.50	24.90	5056.53	1841.17	1295.17	986.85	1011.18	100.36	98.98	20.68	74.49	79.73	5333.29	4607.83	2161.51	9421.81	1.32	0.39	0.36	0.43	0.86	76.42	52.91	41.70	57.85
Hmarginatum	84	177	241	305	19.26	5.78	2.10	5.66	10.34	1794.48	1348.30	1036.37	1019.27	4.41	7.79	16.43	19.59	20.83	5134.09	1794.48	1348.30	1036.37	1019.27	87.53	21.45	10.43	28.53	70.36	3400.39	2606.26	2586.66	12967.05	0.73	0.36	0.17	0.09	0.46	64.48	46.73	36.50	40.30
Hmarginatum	94	144	223	273	26.29	8.23	0.87	9.55	15.96	1088.49	1957.10	1017.42	1279.49	1.21	6.68	15.15	23.49	24.57	5269.56	1088.49	1957.10	1017.42	1286.35	85.08	52.43	17.80	46.04	84.51	1977.91	5895.43	1619.38	12028.58	1.11	0.32	0.28	0.37	0.74	47.49	74.48	41.29	65.77
Hmarginatum	91	179	235	285	30.93	9.77	0.89	10.66	18.54	2101.58	1554.87	999.84	904.87	-0.75	5.74	16.61	25.21	26.99	5556.02	2101.58	1554.87	999.84	981.79	90.79	35.35	6.92	15.70	85.73	3654.92	2366.51	1581.35	13972.05	1.59	0.47	0.37	0.35	1.03	99.40	74.30	48.29	62.20
Hmarginatum	86	173	238	304	22.24	7.36	3.09	6.41	11.16	2488.86	2010.43	1607.78	2109.53	11.64	14.52	24.31	28.94	30.62	8117.88	2488.86	2010.43	1607.78	2109.53	106.76	16.69	7.26	57.80	86.54	2507.56	1728.12	2639.82	14742.97	1.69	0.83	0.45	0.23	0.99	133.85	105.01	76.22	68.41
Hmarginatum	96	146	218	268	28.00	8.66	1.60	10.55	16.89	1194.16	1967.90	1158.33	1573.63	2.10	7.63	16.28	25.91	27.08	5805.32	1194.16	1967.90	1158.33	1573.63	86.67	40.70	12.01	43.61	86.04	2147.37	4977.92	1683.05	12795.91	1.31	0.36	0.31	0.52	0.83	54.65	81.72	50.48	79.17
Hmarginatum	94	144	226	276	31.99	9.88	0.90	11.82	18.89	1273.66	2471.12	1185.14	1376.66	1.11	7.23	17.87	28.27	30.01	6223.70	1273.66	2471.12	1185.14	1387.54	93.11	28.66	13.25	21.38	88.57	1832.64	4094.47	1303.85	14365.03	1.73	0.49	0.40	0.60	1.06	66.58	116.65	56.95	77.51
Hmarginatum	92	142	232	282	25.63	7.69	0.13	9.10	15.90	954.16	2001.14	859.96	792.20	-0.80	4.84	13.70	21.11	22.20	4611.29	954.16	2001.14	859.96	865.04	86.75	45.93	22.28	31.20	83.10	1691.04	5694.70	1743.01	12481.92	0.94	0.26	0.24	0.23	0.61	39.68	72.08	33.32	50.65
Hmarginatum	95	180	271	365	27.22	8.12	8.62	16.21	16.71	1951.15	2102.46	652.58	657.60	0.96	6.70	15.22	23.81	25.01	5323.60	1951.15	2102.46	665.92	660.08	83.40	68.06	68.77	83.38	82.45	4922.46	4959.77	6094.58	5738.60	1.21	0.33	0.46	0.77	0.74	79.15	86.84	33.42	35.85
Hmarginatum	94	144	227	277	31.39	9.68	0.65	11.56	19.53	1050.44	2089.42	972.08	588.45	-3.43	3.17	13.80	23.97	25.00	4849.40	1050.44	2089.42	972.08	813.86	99.94	81.78	25.20	71.94	81.30	1978.55	7638.99	2444.43	9615.96	1.32	0.36	0.31	0.44	0.85	48.61	84.09	41.92	50.73
Hmarginatum	94	144	227	277	31.39	9.68	0.65	11.56	19.53	1050.44	2089.42	972.08	588.45	-3.43	3.17	13.80	23.97	25.00	4849.40	1050.44	2089.42	972.08	813.86	99.94	81.78	25.20	71.94	81.30	1978.55	7638.99	2444.43	9615.96	1.32	0.36	0.31	0.44	0.85	48.61	84.09	41.92	50.73
Hmarginatum	95	178	269	365	26.65	8.31	8.51	15.69	15.89	2006.06	2241.08	832.44	810.75	2.85	8.26	16.44	25.17	26.45	5828.78	2006.06	2241.08	832.44	810.75	93.62	42.58	49.37	91.61	89.30	3872.87	4170.78	6967.33	6735.72	1.23	0.34	0.49	0.74	0.72	83.49	94.16	39.36	40.38
Hmarginatum	93	178	228	278	29.61	9.10	0.46	10.50	17.95	1913.77	1301.38	970.70	867.89	-1.33	4.90	14.70	23.71	25.04	5080.90	1913.77	1301.38	970.70	972.81	97.79	96.67	21.86	69.92	81.89	5544.61	4434.67	1922.77	9789.54	1.27	0.38	0.29	0.39	0.81	79.60	54.40	40.94	57.66
[truncated: 15,470 more rows]
